# Supplementary material for: Synthesis and crystal structure of racemic (R*,R*)-2,2′-(1,4-phenyl­ene)bis­(3-phenyl-2,3,5,6-tetra­hydro-4H-1,3-thia­zin-4-one)
Source: Acta Crystallogr E Crystallogr Commun. 2021 Nov 9;77(Pt 12):1263–6. doi: 10.1107/S2056989021011592 (PMC8647733; doi:10.1107/S2056989021011592)
Supplement: Supplementary file 1 [file e-77-01263-sup1.cif]

##############################################################################
#                                                                            #
# This CIF contains the data in a paper accepted for publication in          #
# Acta Crystallographica Section E. It conforms to the requirements of       #
# Notes for Authors for Acta Crystallographica Section E, and has been       #
# peer reviewed under the auspices of the IUCr Commission on Journals.       #
#                                                                            #
# Full details of the Crystallographic Information File format               #
# are given in the paper "The Crystallographic Information File (CIF):       #
# a New Standard Archive File for Crystallography" by S. R. Hall, F. H.      #
# Allen and I. D. Brown [Acta Cryst. (1991), A47, 655-685].                  #
#                                                                            #
# The current version of the core CIF dictionary is obtainable from          #
# ftp://ftp.iucr.org/pub/cif_core.dic.                                       #
#                                                                            #
# Software is freely available for graphical display of the structure(s)     #
# in this CIF. For information consult the CIF software page                 #
# http://www.iucr.org/resources/cif/software.                                #
#                                                                            #
# This file may be used for bona fide research purposes within the           #
# scientific community so long as proper attribution is given to the journal # 
# article from which it was obtained.                                        #
#                                                                            #
##############################################################################
data_I
_audit_creation_method     'SHELXL-2018/3'
_journal_date_recd_electronic     2021-09-23
_journal_date_accepted     2021-11-02
_journal_name_full     'Acta Crystallographica, Section E'
_journal_year     2021
_journal_volume     77
_journal_issue     12
_journal_page_first     0
_journal_page_last     0
_journal_paper_category     GO
_journal_paper_doi     10.1107/S2056989021011592
_journal_coeditor_code     HB7986
_publ_contact_author_name     'Lee J. Silverberg'
_publ_contact_author_address
;
Pennsylvania State University
Schuylkill Campus
200 University Drive
Schuylkill Haven, PA 17972 USA
;
_publ_contact_author_email     'ljs43@psu.edu'
_publ_contact_author_fax     ?
_publ_contact_author_phone     ?
_publ_section_title
;\
Synthesis and crystal structure of racemic
(<i>R</i>*,<i>R</i>*)-2,2'-(1,4-phenylene)bis(3-phenyl-2,3,5,6-tetrahydro-\
4<i>H</i>-1,3-thiazin-4-one)
;
_publ_section_title_footnote     .
loop_
    _publ_author_name
    _publ_author_footnote
    _publ_author_address
    'Yennawar, Hemant P.' .
;
Pennsylvania State University
8 Althouse Laboratory
University Park, PA 16802
USA
;
    'Medica, Joseph J.' .
;
Pennsylvania State University
Schuylkill Campus
200 University Drive
Schuylkill Haven, PA 17972
USA
;
    'Silverberg, Lee J.' .
;
Pennsylvania State University
Schuylkill Campus
200 University Drive
Schuylkill Haven, PA 17972
USA
;
_publ_section_synopsis
;
The synthesis and crystal structure of the racemic title compound
C~26~H~24~N~2~O~2~S~2~ with two stereocenters is reported.
;
_chemical_name_systematic
;\
(<i>R</i>,<i>R</i>)/(<i>S</i>,<i>S</i>)-2,2'-(1,4-Phenylene)bis(3-phenyl-\
3,4,5,6-tetrahydro-2<i>H</i>-1,3-thiazin-4-one)
;
_chemical_name_common
;\
(<i>R</i>*,<i>R</i>*)-2,2'-(1,4-Phenylene)bis(3-phenyl-2,3,5,6-tetrahydro-\
4<i>H</i>-1,3-thiazin-4-one)
;
_chemical_formula_moiety     'C26 H24 N2 O2 S2'
_chemical_formula_sum     'C26 H24 N2 O2 S2'
_chemical_formula_iupac     'C26 H24 N2 O2 S2'
_chemical_formula_weight     460.59
_chemical_melting_point     ?
_space_group_crystal_system     orthorhombic
_space_group_name_H-M_alt     'P b c a'
_space_group_name_Hall     '-P 2ac 2ab'
loop_
    _space_group_symop_operation_xyz
    'x, y, z'
    '-x+1/2, -y, z+1/2'
    'x+1/2, -y+1/2, -z'
    '-x, y+1/2, -z+1/2'
    '-x, -y, -z'
    'x-1/2, y, -z-1/2'
    '-x-1/2, y-1/2, z'
    'x, -y-1/2, z-1/2'
_cell_length_a     9.6963(3)
_cell_length_b     17.6307(4)
_cell_length_c     25.7044(6)
_cell_angle_alpha     90
_cell_angle_beta     90
_cell_angle_gamma     90
_cell_volume     4394.22(19)
_cell_formula_units_Z     8
_cell_measurement_reflns_used     13210
_cell_measurement_theta_min     3.0350
_cell_measurement_theta_max     74.6910
_cell_measurement_temperature     173(2)
_exptl_crystal_description     block
_exptl_crystal_colour     colorless
_exptl_crystal_size_max     0.339
_exptl_crystal_size_mid     0.304
_exptl_crystal_size_min     0.161
_exptl_crystal_density_diffrn     1.392
_exptl_crystal_F_000     1936
_exptl_absorpt_coefficient_mu     2.412
_exptl_absorpt_correction_type     gaussian
_exptl_absorpt_process_details
;
(CrysalisPro; Rigaku OD, 2021)
;
_exptl_absorpt_correction_T_min     0.59
_exptl_absorpt_correction_T_max     0.81
_diffrn_ambient_temperature     173(2)
_diffrn_source     'Rotating-anode X-ray tube'
_diffrn_radiation_type     CuK\a
_diffrn_radiation_wavelength     1.54184
_diffrn_measurement_device_type
;
ROD, Synergy Custom system, HyPix-Arc 150
;
_diffrn_measurement_device     'four-circle diffractometer'
_diffrn_measurement_method     '\w scans'
_diffrn_detector     'Hybrid Pixel Array Detector'
_diffrn_detector_area_resol_mean     10.0000
_diffrn_reflns_number     16911
_diffrn_reflns_av_R_equivalents     0.0345
_diffrn_reflns_av_unetI/netI     0.0242
_diffrn_reflns_theta_min     3.439
_diffrn_reflns_theta_max     75.194
_diffrn_reflns_theta_full     67.684
_diffrn_measured_fraction_theta_max     0.953
_diffrn_measured_fraction_theta_full     0.999
_diffrn_reflns_limit_h_min     -11
_diffrn_reflns_limit_h_max     10
_diffrn_reflns_limit_k_min     -21
_diffrn_reflns_limit_k_max     21
_diffrn_reflns_limit_l_min     -31
_diffrn_reflns_limit_l_max     22
_reflns_number_total     4317
_reflns_number_gt     3910
_reflns_threshold_expression     'I > 2\s(I)'
_refine_ls_structure_factor_coef     Fsqd
_refine_ls_matrix_type     full
_refine_ls_R_factor_all     0.0430
_refine_ls_R_factor_gt     0.0397
_refine_ls_wR_factor_gt     0.0995
_refine_ls_wR_factor_ref     0.1015
_refine_ls_goodness_of_fit_ref     1.050
_refine_ls_restrained_S_all     1.050
_refine_ls_number_reflns     4317
_refine_ls_number_parameters     290
_refine_ls_number_restraints     0
_refine_ls_hydrogen_treatment     constr
_refine_ls_weighting_scheme     calc
_refine_ls_weighting_details
              'w=1/[\s^2^(Fo^2^)+(0.0430P)^2^+2.8735P] where P=(Fo^2^+2Fc^2^)/3'
_atom_sites_solution_hydrogens     geom
_atom_sites_solution_primary     ?
_atom_sites_solution_secondary     ?
_refine_ls_shift/su_max     0.000
_refine_ls_shift/su_mean     0.000
_refine_diff_density_max     0.338
_refine_diff_density_min     -0.301
_refine_ls_extinction_method
;
SHELXL2018/3 (Sheldrick 2015b)
;
_refine_ls_extinction_coef     0.00067(6)
_refine_ls_extinction_expression
                                  'Fc^*^=kFc[1+0.001xFc^2^\l^3^/sin(2\q)]^-1/4^'
loop_
    _atom_type_symbol
    _atom_type_description
    _atom_type_scat_dispersion_real
    _atom_type_scat_dispersion_imag
    _atom_type_scat_source
    'C' 'C' 0.0181 0.0091
                         'International Tables Vol C Tables 4.2.6.8 and 6.1.1.4'
    'H' 'H' 0.0000 0.0000
                         'International Tables Vol C Tables 4.2.6.8 and 6.1.1.4'
    'N' 'N' 0.0311 0.0180
                         'International Tables Vol C Tables 4.2.6.8 and 6.1.1.4'
    'O' 'O' 0.0492 0.0322
                         'International Tables Vol C Tables 4.2.6.8 and 6.1.1.4'
    'S' 'S' 0.3331 0.5567
                         'International Tables Vol C Tables 4.2.6.8 and 6.1.1.4'
_computing_data_collection
;
CrysAlisPro (Rigaku OD, 2021)
;
_computing_cell_refinement
;
CrysAlisPro (Rigaku OD, 2021)
;
_computing_data_reduction
;
CrysAlisPro  (Rigaku OD, 2021)
;
_computing_structure_solution
;
<i>SHELXT2018</i> (Sheldrick, 2015a)
;
_computing_structure_refinement
;
<i>SHELXL2018/3</i> (Sheldrick, 2015b)
;
_computing_molecular_graphics
;
<i>OLEX2</i> (Dolomanov <i>et al.</i>, 2009)
;
_computing_publication_material
;
<i>OLEX2</i> (Dolomanov <i>et al.</i>, 2009)
;
loop_
    _atom_site_type_symbol
    _atom_site_label
    _atom_site_fract_x
    _atom_site_fract_y
    _atom_site_fract_z
    _atom_site_U_iso_or_equiv
    _atom_site_adp_type
    _atom_site_calc_flag
    _atom_site_occupancy
    _atom_site_disorder_assembly
    _atom_site_disorder_group
    S S1 0.03452(5) 0.15757(3) 0.35406(2) 0.03576(14) Uani d 1 . .
    S S2 0.74104(5) 0.23378(3) 0.26135(2) 0.03303(14) Uani d 1 . .
    O O1 0.17980(17) -0.07596(8) 0.34004(5) 0.0405(4) Uani d 1 . .
    O O2 0.73414(19) 0.44837(8) 0.33902(6) 0.0498(4) Uani d 1 . .
    N N1 0.17158(16) 0.03164(8) 0.38871(6) 0.0285(3) Uani d 1 . .
    N N2 0.74004(16) 0.32127(9) 0.34850(6) 0.0282(3) Uani d 1 . .
    C C1 0.17917(19) 0.11440(10) 0.38934(7) 0.0283(4) Uani d 1 . .
    H H1 0.166679 0.129095 0.425801 0.034 Uiso calc 1 . .
    C C2 0.0161(2) 0.09064(12) 0.30065(8) 0.0396(5) Uani d 1 . .
    H H2A -0.063280 0.058472 0.306954 0.048 Uiso calc 1 . .
    H H2B 0.000097 0.118287 0.268585 0.048 Uiso calc 1 . .
    C C3 0.1439(2) 0.04154(11) 0.29466(7) 0.0351(4) Uani d 1 . .
    H H3A 0.133360 0.009144 0.264420 0.042 Uiso calc 1 . .
    H H3B 0.223572 0.073762 0.289008 0.042 Uiso calc 1 . .
    C C4 0.1679(2) -0.00726(11) 0.34247(7) 0.0315(4) Uani d 1 . .
    C C5 0.1762(2) -0.00729(10) 0.43785(7) 0.0289(4) Uani d 1 . .
    C C6 0.0811(2) -0.06443(10) 0.44850(8) 0.0330(4) Uani d 1 . .
    H H6 0.015814 -0.078494 0.423799 0.040 Uiso calc 1 . .
    C C7 0.0854(2) -0.09993(11) 0.49658(8) 0.0401(5) Uani d 1 . .
    H H7 0.023888 -0.139005 0.503783 0.048 Uiso calc 1 . .
    C C8 0.1797(3) -0.07817(12) 0.53393(8) 0.0441(5) Uani d 1 . .
    H H8 0.181054 -0.102412 0.566059 0.053 Uiso calc 1 . .
    C C9 0.2717(2) -0.02062(12) 0.52368(8) 0.0417(5) Uani d 1 . .
    H H9 0.334019 -0.005143 0.549063 0.050 Uiso calc 1 . .
    C C10 0.2710(2) 0.01427(11) 0.47510(8) 0.0351(4) Uani d 1 . .
    H H10 0.334578 0.052247 0.467703 0.042 Uiso calc 1 . .
    C C11 0.31846(18) 0.14655(10) 0.37342(6) 0.0257(4) Uani d 1 . .
    C C12 0.33492(19) 0.22501(10) 0.37044(7) 0.0262(4) Uani d 1 . .
    H H12 0.259894 0.256443 0.377028 0.031 Uiso calc 1 . .
    C C13 0.46121(18) 0.25695(10) 0.35783(6) 0.0262(4) Uani d 1 . .
    H H13 0.470079 0.309434 0.356459 0.031 Uiso calc 1 . .
    C C14 0.57488(19) 0.21130(10) 0.34719(6) 0.0251(4) Uani d 1 . .
    C C15 0.5598(2) 0.13267(10) 0.35063(7) 0.0289(4) Uani d 1 . .
    H H15 0.634864 0.101322 0.343891 0.035 Uiso calc 1 . .
    C C16 0.4333(2) 0.10086(10) 0.36410(7) 0.0302(4) Uani d 1 . .
    H H16 0.425202 0.048454 0.366908 0.036 Uiso calc 1 . .
    C C17 0.71351(19) 0.24304(10) 0.33082(7) 0.0267(4) Uani d 1 . .
    H H17 0.783403 0.211186 0.347587 0.032 Uiso calc 1 . .
    C C18 0.6139(2) 0.30351(11) 0.24347(7) 0.0362(4) Uani d 1 . .
    H H18A 0.612491 0.308869 0.205912 0.043 Uiso calc 1 . .
    H H18B 0.523504 0.286260 0.254475 0.043 Uiso calc 1 . .
    C C19 0.6438(3) 0.37990(12) 0.26799(8) 0.0437(5) Uani d 1 . .
    H H19A 0.703209 0.407306 0.244148 0.052 Uiso calc 1 . .
    H H19B 0.557206 0.407369 0.269383 0.052 Uiso calc 1 . .
    C C20 0.7086(2) 0.38557(11) 0.32129(7) 0.0344(4) Uani d 1 . .
    C C21 0.81722(19) 0.32632(10) 0.39613(7) 0.0292(4) Uani d 1 . .
    C C22 0.7625(2) 0.29558(11) 0.44129(7) 0.0370(5) Uani d 1 . .
    H H22 0.672942 0.276680 0.441353 0.044 Uiso calc 1 . .
    C C23 0.8408(3) 0.29297(12) 0.48625(8) 0.0495(6) Uani d 1 . .
    H H23 0.804317 0.271700 0.516364 0.059 Uiso calc 1 . .
    C C24 0.9725(3) 0.32179(13) 0.48645(10) 0.0544(7) Uani d 1 . .
    H H24 1.024965 0.320241 0.516726 0.065 Uiso calc 1 . .
    C C25 1.0268(3) 0.35300(14) 0.44176(11) 0.0533(6) Uani d 1 . .
    H H25 1.115824 0.372603 0.442092 0.064 Uiso calc 1 . .
    C C26 0.9499(2) 0.35544(12) 0.39634(9) 0.0408(5) Uani d 1 . .
    H H26 0.987103 0.376435 0.366260 0.049 Uiso calc 1 . .
loop_
    _atom_site_aniso_label
    _atom_site_aniso_U_11
    _atom_site_aniso_U_22
    _atom_site_aniso_U_33
    _atom_site_aniso_U_12
    _atom_site_aniso_U_13
    _atom_site_aniso_U_23
    S1 0.0283(2) 0.0316(2) 0.0474(3) 0.00307(19) 0.0025(2) 0.0052(2)
    S2 0.0318(3) 0.0391(3) 0.0282(2) -0.0025(2) 0.00399(18) -0.00733(18)
    O1 0.0579(10) 0.0262(7) 0.0374(7) -0.0022(7) 0.0097(7) -0.0020(6)
    O2 0.0725(11) 0.0269(7) 0.0501(9) -0.0046(7) -0.0080(8) -0.0010(6)
    N1 0.0342(8) 0.0225(7) 0.0286(7) -0.0038(6) 0.0052(6) 0.0026(6)
    N2 0.0314(8) 0.0254(8) 0.0277(7) -0.0048(6) -0.0017(6) -0.0021(6)
    C1 0.0321(10) 0.0225(8) 0.0304(9) -0.0007(7) 0.0045(8) 0.0019(7)
    C2 0.0385(11) 0.0382(11) 0.0421(11) -0.0035(9) -0.0049(9) 0.0039(9)
    C3 0.0407(11) 0.0331(10) 0.0313(10) -0.0044(8) 0.0014(8) 0.0012(8)
    C4 0.0329(10) 0.0285(9) 0.0330(9) -0.0039(8) 0.0064(8) 0.0002(8)
    C5 0.0346(10) 0.0229(8) 0.0290(9) 0.0015(7) 0.0058(8) 0.0015(7)
    C6 0.0379(10) 0.0261(9) 0.0351(10) -0.0013(8) 0.0095(8) -0.0002(8)
    C7 0.0504(13) 0.0279(9) 0.0420(11) 0.0014(9) 0.0165(10) 0.0067(8)
    C8 0.0612(15) 0.0378(11) 0.0332(10) 0.0099(10) 0.0122(10) 0.0095(9)
    C9 0.0518(13) 0.0408(11) 0.0326(10) 0.0060(10) -0.0011(9) -0.0002(9)
    C10 0.0400(11) 0.0298(9) 0.0356(10) -0.0005(8) 0.0029(8) 0.0022(8)
    C11 0.0288(9) 0.0252(8) 0.0231(8) -0.0007(7) 0.0004(7) 0.0017(7)
    C12 0.0288(9) 0.0234(8) 0.0265(8) 0.0026(7) 0.0007(7) 0.0001(7)
    C13 0.0305(9) 0.0220(8) 0.0262(8) -0.0010(7) -0.0015(7) 0.0009(7)
    C14 0.0280(9) 0.0256(9) 0.0219(8) -0.0018(7) -0.0023(7) -0.0003(6)
    C15 0.0294(9) 0.0241(9) 0.0332(9) 0.0030(7) 0.0014(7) -0.0005(7)
    C16 0.0341(10) 0.0208(8) 0.0356(9) 0.0009(7) 0.0033(8) 0.0023(7)
    C17 0.0281(9) 0.0252(8) 0.0267(8) -0.0015(7) -0.0022(7) -0.0027(7)
    C18 0.0369(11) 0.0454(11) 0.0264(9) -0.0007(9) -0.0027(8) 0.0000(8)
    C19 0.0611(15) 0.0363(11) 0.0338(10) 0.0019(10) -0.0029(10) 0.0048(8)
    C20 0.0409(11) 0.0306(10) 0.0319(9) -0.0011(8) 0.0023(8) 0.0012(8)
    C21 0.0311(9) 0.0266(8) 0.0301(9) 0.0000(7) -0.0038(8) -0.0064(7)
    C22 0.0467(12) 0.0331(10) 0.0312(10) -0.0020(9) -0.0043(9) -0.0030(8)
    C23 0.0799(18) 0.0361(11) 0.0324(11) 0.0070(11) -0.0132(11) -0.0047(9)
    C24 0.0692(17) 0.0415(12) 0.0526(14) 0.0158(12) -0.0321(13) -0.0159(11)
    C25 0.0395(12) 0.0482(13) 0.0723(16) 0.0015(10) -0.0205(12) -0.0260(12)
    C26 0.0372(11) 0.0368(10) 0.0485(12) -0.0057(9) 0.0006(9) -0.0121(9)
_geom_special_details
;
 All esds (except the esd in the dihedral angle between two l.s. planes)
 are estimated using the full covariance matrix.  The cell esds are taken
 into account individually in the estimation of esds in distances, angles
 and torsion angles; correlations between esds in cell parameters are only
 used when they are defined by crystal symmetry.  An approximate (isotropic)
 treatment of cell esds is used for estimating esds involving l.s. planes.
;
loop_
    _geom_bond_atom_site_label_1
    _geom_bond_atom_site_label_2
    _geom_bond_site_symmetry_2
    _geom_bond_distance
    _geom_bond_publ_flag
    S1 C2 . 1.819(2) ?
    S1 C1 . 1.8355(19) ?
    S2 C18 . 1.801(2) ?
    S2 C17 . 1.8130(18) ?
    O1 C4 . 1.218(2) ?
    O2 C20 . 1.223(2) ?
    N1 C4 . 1.373(2) ?
    N1 C5 . 1.438(2) ?
    N1 C1 . 1.461(2) ?
    N2 C20 . 1.367(2) ?
    N2 C21 . 1.438(2) ?
    N2 C17 . 1.475(2) ?
    C1 C11 . 1.521(2) ?
    C1 H1 . 0.9800 ?
    C2 C3 . 1.519(3) ?
    C2 H2A . 0.9700 ?
    C2 H2B . 0.9700 ?
    C3 C4 . 1.518(3) ?
    C3 H3A . 0.9700 ?
    C3 H3B . 0.9700 ?
    C5 C10 . 1.380(3) ?
    C5 C6 . 1.393(3) ?
    C6 C7 . 1.386(3) ?
    C6 H6 . 0.9300 ?
    C7 C8 . 1.380(3) ?
    C7 H7 . 0.9300 ?
    C8 C9 . 1.377(3) ?
    C8 H8 . 0.9300 ?
    C9 C10 . 1.392(3) ?
    C9 H9 . 0.9300 ?
    C10 H10 . 0.9300 ?
    C11 C12 . 1.395(2) ?
    C11 C16 . 1.395(2) ?
    C12 C13 . 1.386(2) ?
    C12 H12 . 0.9300 ?
    C13 C14 . 1.392(3) ?
    C13 H13 . 0.9300 ?
    C14 C15 . 1.397(2) ?
    C14 C17 . 1.516(2) ?
    C15 C16 . 1.393(3) ?
    C15 H15 . 0.9300 ?
    C16 H16 . 0.9300 ?
    C17 H17 . 0.9800 ?
    C18 C19 . 1.515(3) ?
    C18 H18A . 0.9700 ?
    C18 H18B . 0.9700 ?
    C19 C20 . 1.510(3) ?
    C19 H19A . 0.9700 ?
    C19 H19B . 0.9700 ?
    C21 C26 . 1.385(3) ?
    C21 C22 . 1.387(3) ?
    C22 C23 . 1.384(3) ?
    C22 H22 . 0.9300 ?
    C23 C24 . 1.374(4) ?
    C23 H23 . 0.9300 ?
    C24 C25 . 1.378(4) ?
    C24 H24 . 0.9300 ?
    C25 C26 . 1.386(3) ?
    C25 H25 . 0.9300 ?
    C26 H26 . 0.9300 ?
loop_
    _geom_angle_atom_site_label_1
    _geom_angle_atom_site_label_2
    _geom_angle_atom_site_label_3
    _geom_angle_site_symmetry_1
    _geom_angle_site_symmetry_3
    _geom_angle
    _geom_angle_publ_flag
    C2 S1 C1 . . 100.30(9) ?
    C18 S2 C17 . . 95.12(9) ?
    C4 N1 C5 . . 121.52(15) ?
    C4 N1 C1 . . 120.65(15) ?
    C5 N1 C1 . . 117.73(14) ?
    C20 N2 C21 . . 120.05(15) ?
    C20 N2 C17 . . 125.39(15) ?
    C21 N2 C17 . . 114.27(14) ?
    N1 C1 C11 . . 114.46(15) ?
    N1 C1 S1 . . 111.73(13) ?
    C11 C1 S1 . . 113.03(12) ?
    N1 C1 H1 . . 105.6 ?
    C11 C1 H1 . . 105.6 ?
    S1 C1 H1 . . 105.6 ?
    C3 C2 S1 . . 111.48(14) ?
    C3 C2 H2A . . 109.3 ?
    S1 C2 H2A . . 109.3 ?
    C3 C2 H2B . . 109.3 ?
    S1 C2 H2B . . 109.3 ?
    H2A C2 H2B . . 108.0 ?
    C4 C3 C2 . . 111.48(16) ?
    C4 C3 H3A . . 109.3 ?
    C2 C3 H3A . . 109.3 ?
    C4 C3 H3B . . 109.3 ?
    C2 C3 H3B . . 109.3 ?
    H3A C3 H3B . . 108.0 ?
    O1 C4 N1 . . 122.58(17) ?
    O1 C4 C3 . . 122.46(17) ?
    N1 C4 C3 . . 114.94(16) ?
    C10 C5 C6 . . 120.24(18) ?
    C10 C5 N1 . . 119.90(16) ?
    C6 C5 N1 . . 119.81(17) ?
    C7 C6 C5 . . 118.79(19) ?
    C7 C6 H6 . . 120.6 ?
    C5 C6 H6 . . 120.6 ?
    C8 C7 C6 . . 121.00(19) ?
    C8 C7 H7 . . 119.5 ?
    C6 C7 H7 . . 119.5 ?
    C9 C8 C7 . . 120.08(19) ?
    C9 C8 H8 . . 120.0 ?
    C7 C8 H8 . . 120.0 ?
    C8 C9 C10 . . 119.6(2) ?
    C8 C9 H9 . . 120.2 ?
    C10 C9 H9 . . 120.2 ?
    C5 C10 C9 . . 120.27(19) ?
    C5 C10 H10 . . 119.9 ?
    C9 C10 H10 . . 119.9 ?
    C12 C11 C16 . . 118.17(16) ?
    C12 C11 C1 . . 119.09(16) ?
    C16 C11 C1 . . 122.66(15) ?
    C13 C12 C11 . . 121.12(17) ?
    C13 C12 H12 . . 119.4 ?
    C11 C12 H12 . . 119.4 ?
    C12 C13 C14 . . 120.70(16) ?
    C12 C13 H13 . . 119.6 ?
    C14 C13 H13 . . 119.6 ?
    C13 C14 C15 . . 118.60(17) ?
    C13 C14 C17 . . 122.92(16) ?
    C15 C14 C17 . . 118.47(16) ?
    C16 C15 C14 . . 120.49(17) ?
    C16 C15 H15 . . 119.8 ?
    C14 C15 H15 . . 119.8 ?
    C15 C16 C11 . . 120.88(16) ?
    C15 C16 H16 . . 119.6 ?
    C11 C16 H16 . . 119.6 ?
    N2 C17 C14 . . 114.48(15) ?
    N2 C17 S2 . . 111.22(12) ?
    C14 C17 S2 . . 111.76(12) ?
    N2 C17 H17 . . 106.2 ?
    C14 C17 H17 . . 106.2 ?
    S2 C17 H17 . . 106.2 ?
    C19 C18 S2 . . 111.69(15) ?
    C19 C18 H18A . . 109.3 ?
    S2 C18 H18A . . 109.3 ?
    C19 C18 H18B . . 109.3 ?
    S2 C18 H18B . . 109.3 ?
    H18A C18 H18B . . 107.9 ?
    C20 C19 C18 . . 121.05(17) ?
    C20 C19 H19A . . 107.1 ?
    C18 C19 H19A . . 107.1 ?
    C20 C19 H19B . . 107.1 ?
    C18 C19 H19B . . 107.1 ?
    H19A C19 H19B . . 106.8 ?
    O2 C20 N2 . . 121.00(18) ?
    O2 C20 C19 . . 118.84(18) ?
    N2 C20 C19 . . 120.15(17) ?
    C26 C21 C22 . . 119.81(19) ?
    C26 C21 N2 . . 120.64(18) ?
    C22 C21 N2 . . 119.31(17) ?
    C23 C22 C21 . . 120.1(2) ?
    C23 C22 H22 . . 119.9 ?
    C21 C22 H22 . . 119.9 ?
    C24 C23 C22 . . 120.1(2) ?
    C24 C23 H23 . . 120.0 ?
    C22 C23 H23 . . 120.0 ?
    C23 C24 C25 . . 120.0(2) ?
    C23 C24 H24 . . 120.0 ?
    C25 C24 H24 . . 120.0 ?
    C24 C25 C26 . . 120.6(2) ?
    C24 C25 H25 . . 119.7 ?
    C26 C25 H25 . . 119.7 ?
    C21 C26 C25 . . 119.4(2) ?
    C21 C26 H26 . . 120.3 ?
    C25 C26 H26 . . 120.3 ?
loop_
    _geom_torsion_atom_site_label_1
    _geom_torsion_atom_site_label_2
    _geom_torsion_atom_site_label_3
    _geom_torsion_atom_site_label_4
    _geom_torsion_site_symmetry_1
    _geom_torsion_site_symmetry_2
    _geom_torsion_site_symmetry_3
    _geom_torsion_site_symmetry_4
    _geom_torsion
    _geom_torsion_publ_flag
    C4 N1 C1 C11 . . . . -72.6(2) ?
    C5 N1 C1 C11 . . . . 103.92(18) ?
    C4 N1 C1 S1 . . . . 57.5(2) ?
    C5 N1 C1 S1 . . . . -126.00(15) ?
    C2 S1 C1 N1 . . . . -37.28(14) ?
    C2 S1 C1 C11 . . . . 93.55(14) ?
    C1 S1 C2 C3 . . . . -17.14(16) ?
    S1 C2 C3 C4 . . . . 63.06(19) ?
    C5 N1 C4 O1 . . . . -6.2(3) ?
    C1 N1 C4 O1 . . . . 170.11(18) ?
    C5 N1 C4 C3 . . . . 172.13(17) ?
    C1 N1 C4 C3 . . . . -11.5(3) ?
    C2 C3 C4 O1 . . . . 125.2(2) ?
    C2 C3 C4 N1 . . . . -53.2(2) ?
    C4 N1 C5 C10 . . . . 132.03(19) ?
    C1 N1 C5 C10 . . . . -44.4(2) ?
    C4 N1 C5 C6 . . . . -50.7(3) ?
    C1 N1 C5 C6 . . . . 132.83(18) ?
    C10 C5 C6 C7 . . . . -1.3(3) ?
    N1 C5 C6 C7 . . . . -178.50(17) ?
    C5 C6 C7 C8 . . . . 1.6(3) ?
    C6 C7 C8 C9 . . . . -0.3(3) ?
    C7 C8 C9 C10 . . . . -1.4(3) ?
    C6 C5 C10 C9 . . . . -0.4(3) ?
    N1 C5 C10 C9 . . . . 176.87(18) ?
    C8 C9 C10 C5 . . . . 1.7(3) ?
    N1 C1 C11 C12 . . . . 177.14(15) ?
    S1 C1 C11 C12 . . . . 47.7(2) ?
    N1 C1 C11 C16 . . . . -6.1(2) ?
    S1 C1 C11 C16 . . . . -135.58(15) ?
    C16 C11 C12 C13 . . . . 0.9(3) ?
    C1 C11 C12 C13 . . . . 177.79(16) ?
    C11 C12 C13 C14 . . . . 0.7(3) ?
    C12 C13 C14 C15 . . . . -1.4(3) ?
    C12 C13 C14 C17 . . . . 177.14(15) ?
    C13 C14 C15 C16 . . . . 0.4(3) ?
    C17 C14 C15 C16 . . . . -178.19(16) ?
    C14 C15 C16 C11 . . . . 1.2(3) ?
    C12 C11 C16 C15 . . . . -1.9(3) ?
    C1 C11 C16 C15 . . . . -178.66(16) ?
    C20 N2 C17 C14 . . . . -90.8(2) ?
    C21 N2 C17 C14 . . . . 95.38(18) ?
    C20 N2 C17 S2 . . . . 37.1(2) ?
    C21 N2 C17 S2 . . . . -136.75(13) ?
    C13 C14 C17 N2 . . . . 25.7(2) ?
    C15 C14 C17 N2 . . . . -155.73(16) ?
    C13 C14 C17 S2 . . . . -101.90(17) ?
    C15 C14 C17 S2 . . . . 76.68(18) ?
    C18 S2 C17 N2 . . . . -59.40(14) ?
    C18 S2 C17 C14 . . . . 69.93(14) ?
    C17 S2 C18 C19 . . . . 57.69(16) ?
    S2 C18 C19 C20 . . . . -33.8(3) ?
    C21 N2 C20 O2 . . . . -6.6(3) ?
    C17 N2 C20 O2 . . . . 179.90(19) ?
    C21 N2 C20 C19 . . . . 172.13(18) ?
    C17 N2 C20 C19 . . . . -1.4(3) ?
    C18 C19 C20 O2 . . . . 178.1(2) ?
    C18 C19 C20 N2 . . . . -0.6(3) ?
    C20 N2 C21 C26 . . . . -61.7(2) ?
    C17 N2 C21 C26 . . . . 112.5(2) ?
    C20 N2 C21 C22 . . . . 124.0(2) ?
    C17 N2 C21 C22 . . . . -61.8(2) ?
    C26 C21 C22 C23 . . . . -0.9(3) ?
    N2 C21 C22 C23 . . . . 173.43(18) ?
    C21 C22 C23 C24 . . . . 0.9(3) ?
    C22 C23 C24 C25 . . . . -0.3(3) ?
    C23 C24 C25 C26 . . . . -0.2(3) ?
    C22 C21 C26 C25 . . . . 0.4(3) ?
    N2 C21 C26 C25 . . . . -173.87(19) ?
    C24 C25 C26 C21 . . . . 0.2(3) ?
loop_
    _geom_hbond_atom_site_label_D
    _geom_hbond_atom_site_label_H
    _geom_hbond_atom_site_label_A
    _geom_hbond_site_symmetry_A
    _geom_hbond_distance_DH
    _geom_hbond_distance_HA
    _geom_hbond_distance_DA
    _geom_hbond_angle_DHA
    _geom_hbond_publ_flag
    C19 H19A O1 4_655 0.97 2.46 3.353(3) 152.8 yes
    C17 H17 S1 1_655 0.98 2.62 3.5094(19) 151.4 yes
    C13 H13 O1 7_665 0.93 2.52 3.280(2) 138.5 yes
_shelx_space_group_comment
;
The symmetry employed for this shelxl refinement is uniquely defined
by the following loop, which should always be used as a source of
symmetry information in preference to the above space-group names.
They are only intended as comments.
;
_shelx_estimated_absorpt_T_min     0.495
_shelx_estimated_absorpt_T_max     0.697
_shelx_hkl_file
;
   0   0  -2 59146.9 608.785   6
   0   0  -2 58245.6 603.090  13
   0   0  -2 57798.2 590.730   3
   0   0  -3 204.361 29.0251   6
   0   0  -3 183.143 27.7836  13
   0   0  -4 284987. 2674.15   3
   0   0  -4 280128. 2684.18  13
   0   0  -5 53.1873 33.5622   3
   0   0  -5 62.6957 36.3571   6
   0   0  -6 542737. 5109.36  13
   0   0  -6 549631. 5134.70   6
   0   0   7 120.733 32.9292   9
   0   0  -7 141.924 49.4386   6
   0   0  -7 110.205 44.8436  13
   0   0  -7 171.528 46.8085   3
   0   0  -7 140.529 39.0108   1
   0   0  -8 694694. 6500.01  12
   0   0   8 700111. 6214.45   9
   0   0  -8 666963. 6355.80   3
   0   0  -8 667078. 6371.32  13
   0   0  -8 687149. 6326.22   1
   0   0  -9-4.76257 41.7302   3
   0   0  -9 115.923 53.8885  13
   0   0   9 21.6106 30.0696   9
   0   0  -9 48.7319 59.9521  12
   0   0  -9 37.1162 33.3445   1
   0   0 -10 926904. 8845.90   3
   0   0 -10 963351. 9028.37  12
   0   0  10 984690. 8654.05   9
   0   0 -10 952234. 8793.59   1
   0   0 -10 931913. 8880.34  13
   0   0 -11 376.058 107.075  12
   0   0 -11 312.342 63.3033   1
   0   0 -11 355.588 79.2622  13
   0   0 -11 207.161 68.9143   3
   0   0 -12 53382.1 829.506   1
   0   0 -12 53426.3 1024.92  12
   0   0 -12 53265.9 892.601  13
   0   0 -13 179.166 70.0785   4
   0   0 -13 148.247 90.8373  12
   0   0 -13 153.686 71.6134  13
   0   0 -13 101.397 65.9451   3
   0   0 -13 290.797 99.5981   5
   0   0 -14 17553.3 552.434   5
   0   0 -14 18146.0 526.104   3
   0   0 -14 17269.4 525.793   4
   0   0 -15 27.1971 95.5845  12
   0   0 -15-19.3889 66.0128   3
   0   0 -15-5.09874 62.2344   4
   0   0 -15 14.8914 45.9020   1
   0   0 -15 225.326 100.170   5
   0   0 -16 7726.59 322.731   1
   0   0 -16 7660.72 402.506   5
   0   0 -16 7546.04 370.828   3
   0   0 -16 7669.91 376.329   4
   0   0 -16 8827.88 472.120  12
   0   0 -17 55.8279 57.5204   1
   0   0 -17 32.8989 98.3208  12
   0   0 -17 119.028 79.5265   4
   0   0 -17 58.4057 76.2130   3
   0   0 -17 34.0548 97.2124   5
   0   0 -18 706.903 178.879  12
   0   0 -18 694.886 146.057   4
   0   0 -18 565.006 149.320   5
   0   0 -19 9.81700 131.484  12
   0   0 -19 7.39190 81.5182   4
   0   0 -19-24.8774 121.837   5
   0   0 -20 103222. 1838.08   4
   0   0 -20 104992. 2071.96  12
   0   0 -20 99060.7 1912.80   5
   0   0 -20 103706. 1833.86   2
   0   0 -21 48.2090 142.660   5
   0   0 -21 44.7700 143.418  12
   0   0 -21 132.920 104.462   4
   0   0 -21 174.742 134.557   2
   0   0 -22 54815.6 1427.44   5
   0   0 -22 55068.3 1317.68   4
   0   0 -22 54261.0 1317.34   2
   0   0 -22 58228.7 1558.17  12
   0   0 -23-45.6983 123.445   2
   0   0 -23 75.9564 151.365   5
   0   0 -23 84.8591 150.957  12
   0   0 -24 53517.6 1508.85  12
   0   0 -24 49597.7 1294.36   2
   0   0 -25-84.7525 144.736  12
   0   0 -26 752.977 217.063  12
   0   0 -26 444.215 151.952   2
   0   0 -27 54.3472 135.351  12
   0   0 -27 31.4050 105.157   2
   0   0 -28 1512.07 242.490  12
   0   0 -28 1257.70 194.987   2
   0   0 -29 126.830 111.312  12
   0   0 -29-6.54473 94.1062   2
   0   0 -30 1575.37 208.776  12
   0  -1  -1 134.503 19.7196   2
   0  -1  -1 208.576 17.5156   6
   0  -1  -2 115.833 21.6215   2
   0  -1  -2 154.826 21.3992   6
   0  -1  -2 110.379 24.1721   5
   0  -1  -2 179.580 23.5798   4
   0   1   2 159.740 16.4179  11
   0  -1   2 100.629 20.7504   9
   0  -1  -3 98.0684 24.5115   6
   0  -1  -3 67.1669 22.7283   4
   0  -1  -3 75.6981 22.1042   3
   0  -1   3 80.8965 23.0981   9
   0   1   3 80.0181 12.4953  11
   0  -1  -4 302.533 42.2128   4
   0  -1  -4 339.463 41.9384   3
   0  -1  -4 348.483 45.2456   6
   0  -1  -4 432.273 50.3569  13
   0  -1  -4 268.742 48.9520   5
   0  -1   4 181.451 34.6147   9
   0   1  -4 122.479 29.4886  13
   0  -1  -5 165.419 42.2836   4
   0  -1  -5 237.196 44.1712   3
   0  -1  -5 146.826 58.8984   5
   0  -1  -5 183.038 43.8414   6
   0   1  -5 179.335 22.3764   7
   0   1   5 150.301 19.7032   7
   0  -1   5 127.285 39.7055   9
   0  -1  -5 113.346 44.3107  13
   0   1  -5 65.8206 36.4509  13
   0   1  -6 213.738 48.1775  13
   0  -1  -6 65.2318 46.5388  13
   0  -1  -6 217.637 66.1936   5
   0   1   6 88.4411 14.9885   7
   0  -1  -6 54.2456 38.7705   3
   0   1  -6 283.819 21.4849   7
   0  -1  -6 189.282 50.5939   4
   0  -1  -6 193.158 49.4878   6
   0  -1   6 152.614 44.0638   9
   0  -1  -7 33.4908 37.1359   3
   0  -1  -7 49.6934 46.8669  12
   0   1  -7 52.8662 48.6869  12
   0   1  -7 34.3501 25.4726   1
   0  -1  -7 44.9505 34.4904   1
   0  -1  -7 64.6802 55.0832   5
   0  -1   7 62.8542 37.9792   9
   0   1  -7 27.2861 35.3240  13
   0  -1  -7 55.7467 45.2561  13
   0  -1  -7 51.8230 45.1841   6
   0  -1  -8 82.0568 44.8732   3
   0   1  -8 4.25556 41.4859   3
   0  -1  -8 131.182 58.6077  12
   0   1  -8 152.842 59.2276  12
   0  -1  -8 101.519 52.5620  13
   0   1  -8 12.6161 41.1604  13
   0   1  -8 10.9859 27.3729   1
   0  -1  -8 138.835 41.9601   1
   0  -1  -8 63.4576 59.0456   5
   0  -1   8 110.015 39.9007   9
   0  -1  -8 184.383 56.0602   6
   0  -1  -8 112.001 48.4877   4
   0   1   9 177.179 34.5088   9
   0  -1   9 160.952 45.8554   9
   0  -1  -9 209.375 60.8608   6
   0  -1  -9 184.683 64.9275  12
   0   1  -9 226.377 76.1248  12
   0  -1  -9 240.366 60.1464  13
   0   1  -9 178.195 55.0889  13
   0   1  -9 218.060 44.7982   1
   0  -1  -9 102.007 44.3945   1
   0   1  -9 130.443 50.8012   3
   0  -1  -9 180.767 57.9497   3
   0  -1  -9 131.694 64.7835   5
   0  -1  -9 191.190 56.5397   4
   0   1 -10 727.577 105.770  12
   0   1 -10 504.146 82.0463  13
   0  -1 -10 413.939 86.2591  13
   0  -1 -10 667.934 110.492  12
   0  -1 -10 629.298 92.3266   3
   0  -1 -10 508.882 83.1630   4
   0  -1 -10 507.724 75.5210   1
   0   1 -10 593.107 70.3428   1
   0   1 -10 570.778 83.5808   3
   0   1  10 572.476 50.9008   9
   0   1 -11 4.24949 66.2764  12
   0  -1 -11 63.2065 68.1391  12
   0  -1 -11 61.4743 63.0773  13
   0  -1 -11 116.173 61.0521   4
   0   1 -11 11.5156 35.4702   1
   0  -1 -11 82.5722 51.1178   1
   0   1 -11 9.19937 50.1605   3
   0  -1 -11 85.6404 60.3347   3
   0  -1 -11 108.233 78.6041   5
   0  -1 -12 454.682 80.6149   1
   0   1 -12 278.496 61.0325   1
   0   1 -12 514.615 115.816  12
   0  -1 -12 551.173 120.467  12
   0  -1 -12 575.453 98.3695  13
   0  -1 -13 300.698 78.1603   4
   0  -1 -13 154.248 72.3373   3
   0   1 -13 23.5245 59.2149   3
   0  -1 -13 162.695 92.1655   5
   0  -1 -13 158.991 73.0270  13
   0  -1 -13 169.858 97.9063  12
   0   1 -13 110.728 87.9560  12
   0   1 -13 49.5585 47.4237   1
   0   1 -14 61.2948 64.7811   3
   0  -1 -14 13.2779 65.0317   3
   0  -1 -14 153.645 100.779   5
   0   1 -14 102.448 70.3224   4
   0  -1 -14 57.1432 67.9682   4
   0  -1 -14 72.3217 58.9955   1
   0  -1 -15 215.751 91.2992   4
   0   1 -15 36.0381 58.1813   4
   0   1 -15 63.3736 68.5345   3
   0   1 -15 148.459 99.1770   5
   0  -1 -15 326.133 108.901   5
   0  -1 -15 32.3113 64.3928  13
   0   1 -15 68.1128 50.3928   1
   0  -1 -15 28.1055 50.0014   1
   0   1 -15 89.3200 86.3948  12
   0  -1 -15 47.4278 86.8185  12
   0   1 -16 89.1207 73.3292   4
   0  -1 -16 40.8786 72.7217   4
   0   1 -16 74.5212 68.8360   3
   0  -1 -16 25.5705 93.9257   5
   0   1 -16 191.785 111.091   5
   0  -1 -16 10.0962 70.4209  13
   0   1 -16 80.8975 54.4089   1
   0  -1 -16 56.2653 56.9802   1
   0   1 -16 37.9112 89.6712  12
   0  -1 -16 82.5346 105.481  12
   0   1 -17 377.828 111.372   3
   0   1 -17 346.965 125.870   5
   0  -1 -17 223.830 123.379   5
   0   1 -17 463.494 148.605  12
   0  -1 -17 294.805 130.110  12
   0  -1 -17 176.019 72.2812   1
   0   1 -17 299.802 107.774   4
   0  -1 -17 235.864 106.062   4
   0  -1 -18 54.4452 86.3963   2
   0   1 -18 173.766 89.7793   3
   0   1 -18 65.7948 115.434   5
   0  -1 -18 63.7347 117.056   5
   0  -1 -18 144.291 119.760  12
   0   1 -18 237.043 137.677  12
   0  -1 -18 44.7194 54.1133   1
   0  -1 -18 55.0987 73.0547   4
   0   1 -18 214.171 97.6437   4
   0   1 -19 138.103 104.967   3
   0  -1 -19 25.9179 118.617   5
   0   1 -19 126.295 119.990   5
   0  -1 -19 14.7291 90.8043   2
   0   1 -19 72.7868 90.6388   4
   0  -1 -19 22.3328 88.0396   4
   0   1 -19 78.6206 121.173  12
   0  -1 -19 78.0929 117.928  12
   0  -1 -20 205.882 159.917   5
   0   1 -20 278.949 152.502   5
   0  -1 -20 246.639 131.652   2
   0   1 -20 598.695 149.786   4
   0  -1 -20 363.776 137.243   4
   0  -1 -20 510.555 177.114  12
   0   1 -20 601.882 194.885  12
   0   1 -21 56.0128 137.163   5
   0  -1 -21 100.440 167.069   5
   0  -1 -21 94.0690 122.965   2
   0   1 -21 57.0706 88.7816   4
   0  -1 -21 65.7997 99.3640   4
   0   1 -21 45.1502 147.287  12
   0  -1 -21-11.1500 148.068  12
   0   1 -22 207.597 159.856   5
   0   1 -22 129.892 114.999   2
   0  -1 -22 198.668 127.927   2
   0   1 -22 8.55203 97.7912   4
   0  -1 -22 244.549 174.679  12
   0   1 -22 177.616 166.466  12
   0   1 -23-51.5574 139.273   5
   0  -1 -23 128.618 133.067   2
   0   1 -23 98.3632 120.778   2
   0   1 -23 78.1219 102.656   4
   0   1 -23-36.5012 157.340  12
   0  -1 -23 144.029 164.792  12
   0   1 -24 218.274 107.559   2
   0  -1 -24 65.7755 95.5400   2
   0   1 -24-32.0301 145.404   5
   0  -1 -24 73.4330 146.306  12
   0   1 -24 12.4163 148.427  12
   0   1 -25 84.3413 139.365  12
   0  -1 -25 201.745 154.856  12
   0  -1 -26-8.50333 114.851   2
   0   1 -26 60.0025 111.850   2
   0  -1 -27 8.14486 108.160   2
   0   1 -27 23.9915 113.286   2
   0  -1 -27-21.2465 132.285  12
   0   1 -27 21.5977 142.162  12
   0  -1 -28 30.1751 101.038   2
   0   1 -28 34.8983 91.0749   2
   0  -1 -28 19.0002 121.729  12
   0   1 -28 48.2964 129.372  12
   0   1 -29-25.3176 93.6477   2
   0  -1 -29 24.8835 113.882  12
   0   1 -29 33.8991 116.357  12
   0   1 -30 41.5937 99.6784  12
   0  -1 -30 20.4872 98.9136  12
   0  -2   0 109819. 1019.31   1
   0  -2   0 104298. 1121.23   8
   0  -2  -1 14930.4 214.459   1
   0  -2  -1 14713.5 195.982   6
   0  -2  -1 14671.5 251.427   8
   0   2  -2 269977. 2442.91  12
   0  -2  -2 266342. 2447.88   6
   0  -2  -3 7429.37 164.851   6
   0  -2  -3 7060.88 180.149   2
   0  -2  -4 3278.04 131.792   2
   0  -2  -4 2973.90 117.862   1
   0  -2  -4 3155.84 120.060   6
   0   2   4 3342.94 95.9769  11
   0  -2  -4 3068.18 126.770   4
   0  -2  -4 3423.74 149.487   5
   0  -2  -5 388064. 3767.66   5
   0  -2  -5 383987. 3701.43   6
   0  -2  -5 393959. 3695.79   1
   0   2   5 395072. 3530.40  11
   0  -2  -5 386962. 3708.18   2
   0   2  -5 392206. 3720.53  12
   0  -2  -5 386995. 3719.24   4
   0   2  -6 63239.8 702.792   1
   0  -2  -6 66393.4 828.407   1
   0   2   6 62675.2 716.606   7
   0  -2  -6 66715.2 859.205   4
   0   2  -6 61948.3 717.081   7
   0   2   6 63941.5 630.864  11
   0  -2  -6 65297.1 872.536  13
   0   2  -6 65328.2 864.039  12
   0  -2  -6 64529.2 851.243  12
   0  -2  -6 65483.1 841.389   6
   0  -2  -6 66928.2 893.315   5
   0  -2  -6 66340.9 850.377   2
   0  -2  -7 33399.1 547.030   1
   0   2  -7 35364.9 458.620   1
   0  -2  -7 34025.8 569.160   6
   0  -2  -7 35181.7 596.366  12
   0   2  -7 36233.9 607.948  12
   0   2  -7 33951.8 431.960   7
   0   2   7 31927.7 424.504   7
   0  -2  -7 34842.1 586.884  13
   0  -2  -7 33190.8 596.063   5
   0  -2  -7 34239.3 580.641   4
   0  -2  -8 456506. 4508.12   1
   0   2  -8 471303. 4348.95   1
   0  -2  -8 464790. 4553.00   6
   0  -2  -8 470401. 4596.63  12
   0   2  -8 468431. 4606.78  12
   0   2   8 470743. 4249.24   7
   0   2  -8 472302. 4257.16   7
   0  -2  -8 465168. 4604.05   5
   0  -2  -8 477148. 4572.09   4
   0  -2  -8 475198. 4550.21  13
   0  -2  -9 107653. 1344.54   4
   0  -2  -9 106493. 1330.46  13
   0   2  -9 103453. 1379.68  12
   0  -2  -9 101476. 1363.95  12
   0   2  -9 98644.1 1143.67   1
   0  -2  -9 105136. 1282.77   1
   0  -2  -9 106411. 1340.56   6
   0  -2  -9 101093. 1368.60   5
   0  -2 -10 166263. 1959.59   4
   0   2 -10 167703. 1916.17   3
   0   2 -10 169351. 1752.56   1
   0  -2 -10 168861. 1908.18   1
   0   2 -10 165218. 2040.41  12
   0  -2 -10 162918. 2028.96  12
   0  -2 -10 169079. 1950.85  13
   0  -2 -10 162851. 2003.28   5
   0  -2 -10 162767. 1961.37   6
   0   2 -11 122981. 1557.71   3
   0  -2 -11 116159. 1509.42   1
   0   2 -11 125913. 1393.20   1
   0  -2 -11 120592. 1559.40  13
   0  -2 -11 117931. 1628.59   5
   0   2 -11 128014. 1701.97  12
   0  -2 -11 121283. 1661.16  12
   0   2 -12 94549.7 1190.33   1
   0  -2 -12 99783.2 1506.72  12
   0   2 -12 96755.8 1507.45  12
   0  -2 -12 99159.3 1383.58  13
   0   2 -13 159330. 1943.11   3
   0  -2 -13 148276. 1877.93   1
   0   2 -13 152472. 1731.21   1
   0  -2 -13 149153. 1936.22  13
   0  -2 -13 146122. 1970.88   4
   0   2 -13 160593. 2141.49  12
   0  -2 -13 155236. 2107.18  12
   0  -2 -13 153089. 2082.01   5
   0   2 -14 13556.1 450.862   3
   0  -2 -14 10292.3 380.561   1
   0   2 -14 13087.4 354.494   1
   0  -2 -14 11039.2 468.400   5
   0  -2 -14 10781.6 422.415   2
   0  -2 -14 10216.4 418.377   4
   0   2 -15 20038.2 693.540  12
   0  -2 -15 22661.7 729.565  12
   0  -2 -15 23613.4 602.477   1
   0  -2 -15 22771.8 629.783  13
   0   2 -15 20494.8 603.060   3
   0  -2 -15 23254.0 659.040   2
   0  -2 -15 22250.3 652.188   4
   0  -2 -16 42942.0 982.614   4
   0  -2 -16 43449.9 1051.52   5
   0  -2 -16 44580.4 935.631  13
   0   2 -16 42874.8 1080.35  12
   0  -2 -16 43187.7 1075.89  12
   0  -2 -16 43780.5 977.727   2
   0  -2 -16 44104.3 886.315   1
   0   2 -16 39571.4 907.951   3
   0   2 -16 40382.1 934.887   4
   0  -2 -17 35958.9 1012.79  12
   0   2 -17 35015.9 1015.05  12
   0  -2 -17 37732.7 932.826   2
   0  -2 -17 36901.9 863.530  13
   0  -2 -17 36932.8 1003.04   5
   0  -2 -17 36238.2 925.678   4
   0   2 -17 34447.3 904.790   5
   0  -2 -17 38637.4 839.415   1
   0   2 -17 33885.7 873.119   4
   0   2 -17 33552.4 862.394   3
   0  -2 -18 24917.4 682.978   1
   0  -2 -18 25492.5 790.961   2
   0  -2 -18 25346.7 729.315  13
   0  -2 -18 26151.9 869.208   5
   0  -2 -18 26608.1 896.572  12
   0   2 -18 26749.1 911.706  12
   0   2 -18 25737.8 800.866   5
   0  -2 -18 24300.5 772.531   4
   0   2 -18 27102.0 793.089   4
   0   2 -18 25228.9 758.770   3
   0   2 -19 62649.7 1369.54   5
   0  -2 -19 67022.0 1382.55   4
   0  -2 -19 69330.0 1555.88  12
   0   2 -19 66188.0 1542.82  12
   0  -2 -19 67335.0 1404.25   2
   0  -2 -19 66612.6 1514.23   5
   0   2 -19 61132.0 1304.60   3
   0   2 -19 63495.7 1324.59   4
   0   2 -20 14191.4 634.597   5
   0  -2 -20 14218.5 697.784  12
   0   2 -20 15587.1 735.622  12
   0  -2 -20 13160.4 612.198   2
   0  -2 -20 13059.7 659.764   5
   0   2 -20 15776.0 637.358   4
   0   2 -20 15298.0 621.401   3
   0   2 -21 13783.9 614.484   4
   0   2 -21 12672.2 685.351  12
   0  -2 -21 12211.8 671.551  12
   0  -2 -21 11850.8 590.952   2
   0   2 -21 12379.5 600.415   5
   0   2 -21 13028.5 591.312   3
   0   2 -22 23999.1 894.179   5
   0  -2 -22 27696.0 1027.02  12
   0   2 -22 26963.5 1039.31  12
   0  -2 -22 25253.4 887.722   2
   0   2 -22 25776.3 865.227   4
   0   2 -23 7602.44 504.814   5
   0  -2 -23 8099.19 565.476  12
   0   2 -23 7610.68 560.033  12
   0   2 -23 7841.81 476.789   2
   0  -2 -23 7119.06 471.516   2
   0   2 -23 7536.64 463.426   4
   0   2 -24 4264.49 391.139   5
   0   2 -24 5297.52 472.202  12
   0  -2 -24 5548.61 478.077  12
   0   2 -24 4389.99 363.325   2
   0  -2 -24 4678.14 385.028   2
   0  -2 -25 13108.1 704.788  12
   0   2 -25 13238.4 715.863  12
   0   2 -26 1190.90 209.474   2
   0  -2 -26 730.341 186.544   2
   0   2 -27 1313.46 245.460  12
   0  -2 -27 1616.43 267.288  12
   0   2 -27 1431.94 212.628   2
   0   2 -28 181.913 109.807   2
   0   2 -28 283.052 142.483  12
   0  -2 -28 27.4980 119.610  12
   0   2 -29 863.726 153.629   2
   0   2 -29 1110.59 193.566  12
   0  -2 -29 1287.18 207.791  12
   0   2 -30 57.1357 84.4810   2
   0   2 -30 126.451 101.171  12
   0  -2 -30 77.9028 97.3796  12
   0  -3   0 432.165 56.2436   8
   0  -3   0 477.447 33.1723   1
   0  -3  -1 146.990 24.5941   1
   0  -3  -1 234.562 45.8584   8
   0  -3  -2 203.112 27.6154  12
   0  -3  -2 262.766 32.0002   6
   0  -3  -2 361.346 52.2339   8
   0  -3  -2 118.797 28.8450   1
   0  -3  -3 156.881 33.5230   6
   0   3  -3 97.1606 31.7102  12
   0  -3  -3 179.477 34.6063  12
   0  -3  -3 199.023 38.4899   1
   0  -3  -4 62.3473 54.1387   2
   0  -3  -4 95.0409 35.7964   1
   0  -3  -4 88.7211 35.4034   6
   0  -3  -4 97.0001 39.6691  12
   0   3  -4 132.456 41.4104  12
   0  -3  -5 99.2048 49.6765   2
   0   3   5 107.393 36.7826  11
   0  -3  -5 60.3098 37.2882   1
   0   3  -5 30.6068 12.4724   1
   0  -3  -5 68.6425 40.1355   6
   0   3  -5 28.2727 39.5802  12
   0  -3  -5 50.5546 39.0945  12
   0  -3  -6 84.8537 51.2164   2
   0  -3  -6 142.308 43.7366   1
   0   3  -6 59.9370 16.5050   1
   0   3   6 127.658 31.4453  11
   0  -3  -6 120.814 43.8265   6
   0   3  -6 98.8565 46.8099  12
   0  -3  -6 129.520 46.6089  12
   0  -3  -7 250.046 78.2546   5
   0   3   7 317.348 47.1171   7
   0   3  -7 156.715 41.2798   7
   0  -3  -7 233.961 59.3832   4
   0  -3  -7 296.397 60.8974  12
   0   3  -7 256.146 61.1179  12
   0  -3  -7 312.831 66.2633   2
   0  -3  -7 236.851 51.7788   1
   0   3  -7 193.749 27.5566   1
   0   3   7 353.105 33.9644  11
   0  -3  -7 310.958 58.9079   6
   0   3   8 232.638 21.7173  11
   0  -3  -8 196.666 82.5055   5
   0  -3  -8 346.693 74.6241  12
   0   3  -8 224.947 67.8049  12
   0  -3  -8 282.117 65.3753   4
   0   3  -8 79.0619 33.2470   7
   0  -3  -8 369.841 63.2058   1
   0   3  -8 38.8263 21.4385   1
   0   3   8 364.080 48.2874   7
   0  -3  -8 281.851 68.2284  13
   0  -3  -8 314.178 65.3836   6
   0  -3  -9 648.015 88.1139   6
   0  -3  -9 556.582 92.1283   2
   0  -3  -9 506.347 86.9985  12
   0   3  -9 422.030 85.5078  12
   0   3   9 539.268 53.3385   7
   0   3  -9 229.287 41.8724   7
   0  -3  -9 499.645 85.3045   4
   0  -3  -9 356.920 97.2561   5
   0  -3  -9 448.313 87.0057  13
   0   3  -9 183.115 34.0209   1
   0  -3  -9 590.762 81.6041   1
   0  -3 -10 46.8658 60.0998  13
   0  -3 -10 75.7727 65.7337  12
   0   3 -10 51.9251 64.5909  12
   0  -3 -10 180.436 66.1591   4
   0   3 -10 56.1825 27.2969   7
   0   3  10 76.9023 26.5156   7
   0  -3 -10 121.647 65.8356   2
   0  -3 -10 59.5446 82.2522   5
   0  -3 -10 58.0031 50.7831   1
   0   3 -10 56.3748 29.9466   1
   0  -3 -10 105.231 58.8970   6
   0  -3 -11 314.919 80.1744  13
   0   3 -11 196.313 88.2927  12
   0  -3 -11 188.933 87.6931  12
   0   3 -11 49.5608 31.5495   1
   0  -3 -12 90.8128 65.3253   4
   0  -3  12 389.422 86.6754   8
   0  -3 -12 72.4827 77.9935   2
   0  -3 -12 97.5380 75.0166  13
   0   3 -12 332.577 97.0659  12
   0  -3 -12 181.030 89.4944  12
   0  -3 -12 104.431 60.5786   1
   0   3 -12 290.003 50.3724   1
   0   3 -12 274.514 80.8969   3
   0  -3 -13 108.910 96.9116   5
   0  -3 -13 99.5268 72.9938   4
   0  -3  13 134.278 65.2121   8
   0  -3 -13 61.1618 75.6417   2
   0  -3 -13 162.349 72.6181  13
   0  -3 -13 207.622 98.5546  12
   0   3 -13 159.409 89.3511  12
   0  -3 -13 197.467 70.2364   1
   0   3 -13 46.8304 65.5710   3
   0  -3 -14 81.8871 101.862   5
   0  -3 -14 124.122 85.0812   2
   0  -3 -14 129.823 65.3562   1
   0   3 -14 92.8089 66.7325   3
   0  -3 -14 171.367 80.9963   4
   0  -3 -15 191.447 89.4610   4
   0  -3 -15 124.655 121.366   5
   0  -3 -15 181.583 92.8298   2
   0  -3 -15 167.017 83.7340  13
   0   3 -15 134.069 90.4265  12
   0  -3 -15 238.820 112.254  12
   0  -3 -15 220.588 77.2907   1
   0   3 -15 94.7606 73.2921   3
   0  -3 -16 274.272 100.272   4
   0  -3 -16 215.159 132.650   5
   0  -3 -16 187.242 103.256   2
   0  -3 -16 272.066 98.1548  13
   0  -3 -16 164.194 110.435  12
   0   3 -16 294.212 124.475  12
   0  -3 -16 118.183 65.4081   1
   0   3 -16 44.3267 72.3142   3
   0  -3 -17 32.9579 114.036   5
   0  -3 -17 54.3744 90.2593   2
   0  -3 -17 17.6243 76.6585  13
   0   3 -17 59.7601 115.308  12
   0  -3 -17 65.9219 100.580  12
   0  -3 -17 73.3889 72.5518   1
   0   3 -17 35.9587 76.0791   3
   0   3 -18 54.6984 86.7971   4
   0   3 -18 49.9809 107.102   5
   0  -3 -18 174.555 119.644   2
   0  -3 -18 66.5888 84.4464  13
   0   3 -18 73.7897 115.980  12
   0  -3 -18 187.931 125.809  12
   0  -3 -18 83.8953 74.2758   1
   0   3 -18 26.2336 88.5841   3
   0   3 -19 83.6393 118.586   5
   0  -3 -19 31.5857 109.288   2
   0   3 -19 64.9757 85.3814   4
   0  -3 -19 77.5675 92.9454  13
   0  -3 -19 57.5664 115.907  12
   0   3 -19 29.8598 111.130  12
   0   3 -19 49.1067 88.2103   3
   0  -3 -20 59.2471 108.454   2
   0   3 -20 90.1422 91.6910   3
   0  -3 -20 51.4444 128.123  12
   0   3 -20 171.239 142.125  12
   0   3 -20 83.8950 91.1747   4
   0   3 -20 57.7918 119.583   5
   0  -3 -21 17.5732 118.677   2
   0   3 -21 23.7052 96.4481   3
   0  -3 -21 10.8726 131.348  12
   0   3 -21 90.1776 136.176  12
   0   3 -21 32.5185 91.8688   4
   0   3 -21 228.332 151.592   5
   0  -3 -22 188.430 145.107   2
   0   3 -22 138.556 115.474   3
   0   3 -22 323.870 134.589   4
   0   3 -22 329.933 174.354  12
   0  -3 -22 296.379 160.263  12
   0   3 -22 169.176 141.460   5
   0   3 -23 229.726 160.565  12
   0  -3 -23 185.585 155.356  12
   0   3 -23 184.421 145.597   5
   0  -3 -23 9.16616 120.673   2
   0   3 -23 127.058 107.533   4
   0  -3 -24 151.088 144.731  12
   0   3 -24 168.370 146.799  12
   0   3 -25-46.2120 142.446  12
   0  -3 -25 88.7486 139.490  12
   0   3 -25 87.9209 150.441   5
   0  -3 -25 46.8604 122.293   2
   0   3 -25 50.6879 113.149   2
   0   3 -25 31.8782 101.168   4
   0   3 -26 211.475 120.353   2
   0   3 -26 133.004 150.927   5
   0   3 -27 60.4795 116.588  12
   0  -3 -27 87.0691 125.105  12
   0   3 -27 7.60292 106.058   2
   0  -3 -28 69.0601 123.210  12
   0   3 -28 62.8690 127.227  12
   0   3 -28-6.80498 93.4314   2
   0   3 -29 51.9454 75.9834   2
   0   3 -29 15.4899 108.880  12
   0  -3 -29 90.0014 107.048  12
   0   3 -30 29.1455 74.8064   2
   0  -4   0 977.449 53.7363   1
   0  -4   0 914.382 94.5144   8
   0  -4  -1 3403.37 110.850   1
   0  -4  -1 3617.61 96.2556   6
   0  -4  -1 3643.37 167.064   8
   0  -4  -2 4869.56 146.805   1
   0  -4  -2 5300.02 132.773   6
   0  -4  -2 4913.01 189.207   8
   0  -4  -3 42011.9 571.613   1
   0   4  -3 40518.6 515.666  12
   0  -4  -3 41313.9 510.028  12
   0  -4   3 40480.4 675.413   8
   0  -4  -3 41047.5 528.759   6
   0  -4  -4 302777. 2871.79   6
   0  -4   4 304592. 3074.65   8
   0   4  -4 292958. 2867.97  12
   0  -4  -4 305921. 2857.63  12
   0  -4  -4 289296. 2917.82   1
   0   4   5 473912. 4439.56  11
   0   4  -5 460672. 4438.33  12
   0  -4  -5 470869. 4431.55   6
   0  -4  -5 475512. 4422.06  12
   0  -4  -5 469121. 4462.25   1
   0   4   6 28814.5 466.701  11
   0  -4  -6 28510.0 501.429   6
   0  -4  -6 29450.2 565.478   2
   0   4  -6 27154.6 505.900  12
   0  -4  -6 28776.2 501.862  12
   0  -4  -6 27604.4 516.122   1
   0   4  -7 10146.9 313.098  12
   0  -4  -7 10402.7 298.747   6
   0   4  -7 10310.2 283.501   7
   0   4   7 10123.6 278.014   7
   0  -4  -7 10802.2 306.774   1
   0   4   7 10396.5 239.930  11
   0  -4  -7 10581.8 326.252   2
   0  -4  -7 10141.7 298.215  12
   0  -4  -8 315.851 73.7295  12
   0   4   8 19.2810 35.2559   7
   0   4  -8 284.387 56.3740   7
   0  -4  -8 88.0964 61.5904   2
   0  -4  -8 90.1557 43.9313   1
   0   4  -8 222.927 69.1425  12
   0  -4  -8 184.411 58.6911   6
   0   4   8 88.1949 30.7007  11
   0  -4  -9 44385.6 790.605  13
   0  -4  -9 44481.4 786.099  12
   0   4  -9 42639.7 794.764  12
   0  -4  -9 44119.2 790.458   2
   0   4   9 41214.1 633.554   7
   0   4  -9 43530.7 647.738   7
   0   4   9 39390.3 470.108  11
   0  -4  -9 42181.7 745.548   6
   0  -4  -9 41785.6 723.938   1
   0   4 -10 62982.8 1063.19  12
   0  -4 -10 64962.0 1055.78  12
   0   4 -10 65299.9 847.089   7
   0  -4 -10 63952.5 1011.90   6
   0  -4  10 63751.1 1049.58   8
   0  -4 -10 63716.5 1035.22  13
   0  -4 -11 504033. 5040.59  13
   0  -4  11 487053. 5053.26   8
   0   4 -11 495725. 5134.09  12
   0  -4 -11 490951. 4962.82   1
   0  -4 -12 19336.9 576.614  12
   0   4 -12 21594.7 622.468  12
   0  -4 -12 18187.3 524.819  13
   0  -4 -12 17765.0 545.903   2
   0  -4 -12 16893.0 487.460   1
   0  -4  12 20708.0 560.188   8
   0  -4 -13 11328.2 408.375   1
   0  -4  13 11779.4 430.318   8
   0   4 -13 11430.6 472.827  12
   0  -4 -13 11717.1 466.871  12
   0  -4 -13 11266.9 445.938   2
   0  -4 -14 38601.7 814.750   1
   0  -4 -14 38215.9 887.196   2
   0   4 -14 39471.0 852.727   3
   0   4 -15 10259.7 429.882   3
   0  -4 -15 9242.37 389.861   1
   0  -4 -15 9102.20 407.600  13
   0   4 -15 10236.6 490.234  12
   0  -4 -15 9400.45 460.072  12
   0  -4 -15 8487.39 420.790   2
   0   4 -16 1177.94 159.631   3
   0  -4 -16 914.543 134.845   1
   0  -4 -16 933.299 148.125  13
   0   4 -16 1111.22 187.953  12
   0  -4 -16 1069.89 182.265  12
   0  -4 -16 1061.56 170.768   2
   0   4 -17 15045.9 557.764   3
   0  -4 -17 13287.1 500.104   1
   0  -4 -17 12833.3 511.911  13
   0  -4 -17 12669.2 554.662   2
   0  -4 -17 14197.7 624.653  12
   0   4 -17 14920.7 649.185  12
   0  -4 -18 1186.79 170.087  13
   0   4 -18 1111.93 172.491   3
   0  -4 -18 1141.28 160.049   1
   0  -4 -18 970.273 181.054   2
   0   4 -18 1255.44 209.787  12
   0  -4 -18 1194.57 210.097  12
   0   4 -19 59.3715 81.8542   4
   0   4 -19 138.484 119.995   5
   0  -4 -19 258.035 142.384  12
   0   4 -19 220.629 128.507  12
   0  -4 -19 157.279 100.928  13
   0   4 -19 135.671 99.6158   3
   0  -4 -19 222.174 124.529   2
   0   4 -20 9224.43 502.242   5
   0   4 -20 9363.47 573.090  12
   0  -4 -20 9333.07 558.004  12
   0  -4 -20 9140.35 460.589  13
   0  -4 -20 8655.14 500.898   2
   0   4 -20 8198.18 455.187   3
   0   4 -20 8797.94 472.645   4
   0  -4 -21 12608.0 669.151  12
   0   4 -21 13086.6 695.736  12
   0  -4 -21 11750.5 599.826   2
   0   4 -21 12044.1 561.625   4
   0   4 -21 12570.7 576.287   3
   0   4 -21 12203.3 596.144   5
   0  -4 -22 30713.5 1065.24  12
   0   4 -22 29499.4 1070.87  12
   0   4 -22 27806.7 932.013   5
   0   4 -22 27593.0 894.668   4
   0   4 -22 28557.0 896.994   3
   0  -4 -22 28628.5 971.834   2
   0  -4 -23 9.68038 128.554   2
   0  -4 -23 79.3756 145.299  12
   0   4 -23 23.8009 136.075  12
   0   4 -23 311.417 119.561   3
   0   4 -23 136.600 129.007   5
   0   4 -23 75.7114 98.4042   4
   0  -4 -24 2594.56 323.881  12
   0   4 -24 2673.81 329.604  12
   0   4 -25 31.3445 92.6742   4
   0   4 -25 74.0851 108.368   2
   0   4 -25 121.070 143.420   5
   0   4 -25 189.407 138.741  12
   0  -4 -25 10.5648 126.294  12
   0   4 -26 7289.85 435.535   2
   0   4 -26 7701.71 491.736   5
   0  -4 -27 13830.3 645.961  12
   0   4 -27 15079.8 691.427  12
   0   4 -27 15055.6 602.212   2
   0   4 -28 13464.1 614.793  12
   0  -4 -28 13567.6 602.541  12
   0   4 -28 13209.0 535.263   2
   0  -4 -29 1189.57 186.590  12
   0   4 -29 1081.88 176.274  12
   0   4 -29 746.023 143.580   2
   0   4 -30 2380.34 193.988   2
   0  -5   0 248.664 33.2697   1
   0  -5   0 393.366 31.7687   6
   0  -5   0 395.647 77.9032   8
   0  -5  -1 86.6900 27.3850   1
   0  -5  -1 101.176 22.9352   6
   0  -5  -1 75.5302 54.5415   8
   0  -5   1 59.6329 56.9584   8
   0  -5  -2 211.047 38.7293   1
   0  -5  -2 190.239 30.5824   6
   0  -5   2 256.720 69.0908   8
   0  -5  -2 219.621 62.9249   8
   0  -5  -3 106.064 32.6149   6
   0  -5  -3 129.019 29.7841  12
   0  -5  -3 44.9935 29.7954   1
   0  -5   3 209.813 69.7859   8
   0   5  -3 240.705 36.4246  12
   0  -5  -4 149.564 38.9434   6
   0  -5  -4 107.919 39.1095   1
   0  -5   4 401.479 82.5915   8
   0  -5  -4 251.554 42.2862  12
   0   5  -4 406.858 51.0257  12
   0  -5  -5 38.6121 36.2692   1
   0  -5  -5 59.8878 37.3689  12
   0   5  -5 122.679 44.4717  12
   0  -5   5 78.9416 60.3410   8
   0  -5  -5 55.2736 34.5431   6
   0  -5  -6 38.2718 36.8508   1
   0  -5  -6 118.743 45.0294  12
   0   5  -6 276.862 58.5076  12
   0   5   6 57.3901 44.1391  11
   0  -5   6 326.917 83.3238   8
   0  -5  -6 148.052 49.0527   6
   0  -5  -7 82.2322 44.1401   1
   0   5  -7 200.145 58.7914  12
   0  -5  -7 130.891 54.4562  12
   0   5   7 107.342 47.8038  11
   0  -5  -7 156.625 51.1947   6
   0   5   7 93.4722 52.2833   7
   0   5  -7 219.334 62.0482   7
   0  -5   7 229.295 78.4323   8
   0  -5   8 404.189 93.8832   8
   0   5  -8 381.778 73.1677   7
   0  -5  -8 335.950 69.0718   6
   0   5   8 286.467 67.0761   7
   0  -5  -8 194.572 59.7684   1
   0  -5  -8 400.213 78.2294  12
   0   5  -8 409.896 80.1000  12
   0   5   8 306.392 57.9862  11
   0  -5  -9 566.139 97.9962  12
   0   5  -9 854.729 114.354  12
   0  -5   9 766.516 118.923   8
   0   5   9 484.258 77.1093   7
   0   5  -9 726.544 91.6825   7
   0  -5  -9 560.036 90.6513   6
   0  -5  10 469.777 105.951   8
   0   5  10 579.148 82.9375   7
   0   5 -10 448.548 75.5452   7
   0  -5 -10 565.295 89.0444   1
   0  -5 -10 444.754 105.610  13
   0   5 -10 547.586 109.300  12
   0  -5 -10 508.092 98.7175  12
   0  -5 -11 100.226 61.6100   1
   0  -5  11 70.9511 76.5339   8
   0  -5 -11 136.527 87.2663   2
   0  -5 -11 139.509 82.3049  12
   0   5 -11 96.8704 76.4822  12
   0  -5 -11 22.0916 74.6990  13
   0  -5 -12 115.400 83.0000   2
   0  -5  12 47.5758 67.1065   8
   0  -5 -12 60.5307 75.1513  12
   0   5 -12 43.2472 77.1588  12
   0  -5 -12 67.2849 60.4698   1
   0  -5 -13 54.3637 83.1910   2
   0  -5  13 148.923 83.3013   8
   0   5 -13 228.566 92.0421  12
   0  -5 -13 313.506 108.710  12
   0  -5 -13 104.034 67.4001   1
   0  -5 -14 35.2853 82.6760   2
   0  -5  14 110.402 77.1646   8
   0  -5 -14 67.1390 62.0179   1
   0  -5 -14 59.3238 74.0483  13
   0  -5 -15 120.612 95.8657   2
   0   5 -15 88.8932 93.1503  12
   0  -5 -15 193.600 104.416  12
   0   5 -15 33.3735 71.2791   3
   0  -5 -15 211.354 88.9891   1
   0  -5 -15 127.016 80.5719  13
   0  -5 -16 34.5377 100.774   2
   0   5 -16 336.276 124.089  12
   0  -5 -16 30.2102 89.3203  12
   0   5 -16 84.1969 79.1745   3
   0  -5 -16 27.5315 62.9622   1
   0  -5 -16 30.5908 87.3245  13
   0  -5 -17 29.8172 104.793   2
   0   5 -17 26.1525 96.1374  12
   0  -5 -17 106.103 103.608  12
   0   5 -17-6.28741 84.2109   3
   0  -5 -17 46.7026 70.5251   1
   0  -5 -17 25.2730 78.6779  13
   0  -5 -18 24.0617 103.718   2
   0  -5 -18 32.9761 88.3338  13
   0   5 -18 27.0613 81.7297   3
   0   5 -18 28.3112 98.7320  12
   0  -5 -18 61.8600 107.865  12
   0  -5 -19 68.8351 111.268   2
   0   5 -19-15.0978 91.1955   4
   0  -5 -19 27.8695 95.6607  13
   0   5 -19-14.4463 91.6922   3
   0   5 -19 10.0450 118.795  12
   0  -5 -19 37.9291 107.153  12
   0   5 -20 56.6159 126.141   5
   0  -5 -20 63.5331 108.498   2
   0   5 -20 23.6371 85.7982   4
   0  -5 -20-6.97820 95.8099  13
   0   5 -20-10.6476 127.283  12
   0  -5 -20 70.6625 128.144  12
   0   5 -20 129.426 112.645   3
   0   5 -21 70.8053 106.261   3
   0  -5 -21 50.5217 99.0949  13
   0   5 -21 48.7161 93.9126   4
   0   5 -21 214.638 146.681   5
   0  -5 -21 31.2312 127.069  12
   0   5 -21 33.2667 129.708  12
   0   5 -22 22.8830 121.354  12
   0  -5 -22-21.6331 130.671  12
   0   5 -22 250.311 112.637   3
   0   5 -22 8.16787 90.0768   4
   0   5 -22 35.3588 115.346   5
   0  -5 -23 10.6607 130.123  12
   0   5 -23 11.1535 126.039  12
   0   5 -23 48.3463 112.402   3
   0   5 -23 133.097 133.095   5
   0   5 -24 16.1000 94.1612   4
   0   5 -24 10.9682 129.713  12
   0  -5 -24 113.680 137.238  12
   0   5 -25 79.7752 127.458   5
   0   5 -25 174.679 109.210   4
   0   5 -26-8.48861 138.059   5
   0   5 -26-22.3510 110.996   2
   0   5 -26 58.2511 126.682  12
   0  -5 -26 64.5011 108.972  12
   0   5 -27-34.0327 98.5874   2
   0   5 -27-17.5246 120.305  12
   0  -5 -27-33.2845 123.117  12
   0   5 -28 36.9898 104.001  12
   0  -5 -28 28.9550 100.977  12
   0   5 -28 6.15138 90.3797   2
   0   5 -29 5.22825 78.4224   2
   0   5 -30-24.4209 66.1974   2
   0  -6   0 1076.05 48.7571   6
   0  -6   0 1082.17 122.169   8
   0  -6  -1 142.388 64.9496   8
   0  -6   1 209.550 75.8204   8
   0  -6  -1 225.794 38.3679   1
   0  -6  -1 91.3299 23.7364   6
   0  -6  -2 269473. 2550.85   6
   0  -6   2 268958. 2980.43   8
   0  -6  -2 271263. 2909.91   8
   0  -6  -2 270754. 2648.93   1
   0  -6  -3 105907. 1065.96  12
   0  -6   3 107651. 1504.52   8
   0  -6  -3 110368. 1247.61   1
   0  -6  -3 108700. 1162.26   6
   0   6  -4 117762. 1270.46  12
   0  -6  -4 119860. 1253.67  12
   0  -6   4 118552. 1629.62   8
   0  -6  -4 118689. 1315.45   6
   0   6  -5 109012. 1271.15  12
   0  -6  -5 109971. 1245.35  12
   0  -6  -5 114161. 1298.28   6
   0  -6   5 111859. 1583.69   8
   0  -6  -6 817.815 82.4191  12
   0   6  -6 971.163 92.0755  12
   0   6   6 781.239 99.4854  11
   0  -6  -6 804.606 83.6758   6
   0  -6  -6 651.429 82.1620   1
   0   6   7 29400.5 628.430   7
   0   6  -7 25343.2 590.484   7
   0  -6   7 27808.1 702.961   8
   0  -6  -7 29744.9 557.372   6
   0   6   7 29351.8 582.300  11
   0  -6  -7 30794.3 589.962   1
   0  -6  -7 30251.4 555.746  12
   0   6  -7 26045.8 547.741  12
   0   6  -8 6020.18 263.768  12
   0  -6  -8 7264.01 271.933  12
   0  -6  -8 7338.42 274.736   6
   0   6   8 7854.67 307.405   7
   0   6  -8 5526.72 263.305   7
   0  -6   8 6044.70 322.781   8
   0   6   8 8195.58 273.030  11
   0  -6  -9 20550.0 512.008   1
   0   6  -9 19637.3 523.333  12
   0  -6  -9 20328.3 505.023  12
   0   6  -9 18869.9 495.939   7
   0   6   9 19497.7 500.131   7
   0  -6   9 19669.7 603.631   8
   0  -6  -9 20492.4 503.832   6
   0   6  10 1287.61 129.388   7
   0   6 -10 1671.31 144.040   7
   0  -6 -10 1678.50 153.836  12
   0   6 -10 1674.39 164.400  12
   0  -6  10 1649.73 186.688   8
   0  -6 -10 1807.31 156.484   1
   0  -6 -11 91078.4 1441.21  13
   0   6 -11 94233.0 1459.25  12
   0  -6 -11 91038.0 1397.86  12
   0  -6  11 95140.5 1550.89   8
   0  -6 -11 89424.2 1354.80   1
   0   6 -12 11578.5 471.742  12
   0  -6 -12 12940.4 471.288  12
   0  -6  12 12027.1 498.616   8
   0  -6 -12 13773.1 456.805   1
   0  -6 -13 27561.3 721.839  13
   0   6 -13 25573.3 748.416  12
   0  -6  13 27958.1 794.749   8
   0  -6 -13 27128.4 681.342   1
   0  -6 -14 30226.7 820.190  12
   0  -6 -14 31595.8 767.726   1
   0  -6 -14 31920.2 807.590  13
   0   6 -15 16320.9 642.105  12
   0  -6 -15 17105.0 629.520  12
   0  -6 -15 17751.5 608.111  13
   0  -6 -15 18638.0 586.937   1
   0  -6 -16 24986.9 797.256  12
   0   6 -16 23765.3 812.820  12
   0   6 -16 25652.7 748.759   3
   0  -6 -16 23330.6 690.759   1
   0  -6 -16 22864.8 709.295  13
   0   6 -17 61.7171 106.517  12
   0  -6 -17 65.3662 90.1140  12
   0   6 -17 100.151 84.7625   3
   0  -6 -17 98.1941 80.7996   1
   0   6 -18 590.463 138.168   3
   0   6 -18 609.112 168.507  12
   0  -6 -18 734.365 175.221  12
   0  -6 -18 527.026 139.281  13
   0   6 -19 2572.35 258.376   3
   0   6 -19 2232.23 286.326  12
   0  -6 -19 2591.81 288.404  12
   0  -6 -19 2376.97 252.344  13
   0  -6 -20 8836.34 466.611  13
   0   6 -20 8154.36 474.764   5
   0   6 -20 7832.81 454.902   4
   0   6 -20 8261.08 455.271   3
   0  -6 -20 8122.60 509.513  12
   0   6 -20 8165.32 532.856  12
   0  -6 -21 28264.4 978.897  12
   0   6 -21 25540.3 957.664  12
   0   6 -21 26237.3 864.013   5
   0   6 -21 26140.7 848.353   4
   0   6 -21 25582.4 836.124   3
   0  -6 -21 25772.1 804.894  13
   0   6 -22 9861.83 587.377  12
   0  -6 -22 9593.19 566.708  12
   0   6 -22 10615.0 549.520   5
   0   6 -22 10345.8 521.931   3
   0   6 -22 10264.3 523.926   4
   0  -6 -22 9600.94 483.531  13
   0   6 -23 1975.77 287.416  12
   0  -6 -23 1796.60 262.431  12
   0   6 -24 47905.1 1314.45  12
   0  -6 -24 52654.9 1349.66  12
   0   6 -24 50844.8 1196.69   4
   0   6 -24 48849.4 1233.58   5
   0   6 -24 49433.7 1174.30   3
   0   6 -25 3526.95 322.385   5
   0  -6 -25 3186.42 324.338  12
   0   6 -25 3360.25 343.772  12
   0   6 -26 587.625 142.430   2
   0   6 -26 475.621 164.763   5
   0   6 -26 420.192 150.392  12
   0  -6 -26 407.472 143.603  12
   0   6 -27 58.9477 116.347   5
   0  -6 -27 96.1277 112.405  12
   0   6 -27 22.8040 104.366  12
   0   6 -27 64.1097 93.5293   2
   0   6 -28 2380.04 219.051   2
   0   6 -29 3732.04 248.075   2
   0   6 -30 13720.4 418.249   2
   0  -7   0 96.1381 68.1626   8
   0  -7   0 131.409 19.9608   6
   0  -7   1 35.0023 12.1965   6
   0  -7  -1 45.6499 19.6530   6
   0  -7   1 153.871 78.1204   8
   0  -7  -1 80.9158 68.8658   8
   0  -7  -2 417.790 92.1062   8
   0  -7   2 312.554 92.4738   8
   0  -7  -2 454.183 57.4572   1
   0  -7  -2 496.591 45.5071   6
   0  -7  -3 274.746 54.7846   1
   0  -7   3 166.476 84.9823   8
   0  -7  -3 293.627 44.6069   6
   0  -7  -4 299.599 58.0866   1
   0  -7   4 313.396 96.5876   8
   0  -7  -4 296.665 49.0411   6
   0  -7   5 47.3896 72.8794   8
   0  -7  -5 91.2081 41.3777   6
   0  -7  -5 107.553 44.8240   1
   0   7   6 72.0905 65.1420  11
   0  -7  -6 110.496 51.2125   1
   0  -7  -6 95.7089 43.2384  12
   0  -7  -6 55.6946 42.4404   6
   0  -7   6 98.5099 76.3459   8
   0   7   7 80.5381 66.8732  11
   0  -7   7 17.2031 79.9917   8
   0   7  -7 2.88567 50.0652  12
   0  -7  -7 28.1189 41.3361  12
   0  -7  -7 19.6459 43.4973   6
   0   7   8 43.2188 51.4079  11
   0  -7  -8 127.277 54.4066  12
   0   7  -8 81.7817 57.9162  12
   0  -7   8 18.0185 74.7939   8
   0  -7  -8 102.049 54.4868   6
   0  -7  -8 45.2071 44.1481   1
   0  -7   9 138.783 94.6278   8
   0  -7  -9 56.6768 49.7502   1
   0   7  -9 115.013 68.1151  12
   0  -7  -9 158.394 64.3778  12
   0  -7  10 66.2098 81.6365   8
   0  -7 -10 40.6025 50.0645   1
   0   7 -10 72.2900 67.3134  12
   0  -7 -10 72.5539 63.2578  12
   0  -7  11 153.335 93.3566   8
   0  -7 -11 182.348 78.2958  12
   0   7 -11 178.506 81.0275  12
   0  -7 -11 52.5554 59.1640   1
   0   7 -12 68.6361 75.2985  12
   0  -7 -12 76.7099 72.9921  12
   0  -7 -12 18.8437 55.7147   1
   0  -7 -12 90.0976 82.7367  13
   0  -7 -13 50.6568 63.6975   1
   0  -7 -13 70.8796 81.7499  13
   0  -7 -14 91.3088 72.5531   1
   0  -7  14 156.264 101.957   8
   0   7 -14 181.470 96.6045  12
   0  -7 -14 107.613 86.9185  12
   0  -7 -14 109.756 85.0644  13
   0  -7 -15 40.0389 68.3803   1
   0  -7 -15 64.8492 83.0979  13
   0   7 -15 144.620 84.9873  12
   0  -7 -15 166.034 92.6608  12
   0  -7  15 71.5772 88.7994   8
   0  -7 -16 47.1244 86.2632  13
   0  -7 -16 30.3662 69.4452   1
   0  -7 -16 157.543 104.652  12
   0   7 -16 115.173 100.415  12
   0   7 -16 90.7062 82.2488   3
   0   7 -17 17.5689 108.310  12
   0  -7 -17-32.2987 103.464  12
   0   7 -17 69.3816 94.4884   3
   0  -7 -17 48.6729 95.4672  13
   0   7 -18-9.38009 104.729  12
   0  -7 -18-17.1555 104.698  12
   0   7 -18 79.0591 83.1296   3
   0  -7 -18 43.1899 93.9280  13
   0   7 -19-9.77477 121.720  12
   0  -7 -19 27.2971 108.772  12
   0   7 -19 184.227 109.031   3
   0  -7 -19 50.8826 85.9657  13
   0   7 -20 161.547 103.034   3
   0  -7 -20 7.53447 100.914  13
   0  -7 -20 37.3988 119.803  12
   0   7 -20 59.1208 130.850  12
   0   7 -20 32.6201 109.226   5
   0   7 -21 39.2873 94.9238   3
   0  -7 -21 64.9743 101.491  13
   0  -7 -21 28.1340 110.907  12
   0   7 -21 39.8831 116.629  12
   0   7 -21 41.0016 117.911   5
   0   7 -21 40.5843 90.6258   4
   0   7 -22 94.4604 102.715   3
   0  -7 -22 21.6211 91.4884  13
   0   7 -22 25.1297 116.850   5
   0  -7 -22 28.2325 105.073  12
   0   7 -22 30.4183 106.081  12
   0   7 -23 7.74861 85.4520   4
   0   7 -23-48.2591 114.145  12
   0  -7 -23 55.6058 113.119  12
   0   7 -24 73.9849 95.6769   4
   0   7 -24 85.3990 118.017   5
   0   7 -24 110.754 106.170   3
   0  -7 -25 130.338 123.014  12
   0   7 -25 50.7867 96.7844  12
   0   7 -25-15.6153 117.113   5
   0   7 -26 145.221 108.179  12
   0   7 -26 43.8715 114.040   5
   0   7 -27 23.6144 90.3301   2
   0   7 -27 20.2912 110.006   5
   0   7 -28-15.5230 78.1367   2
   0   7 -29 119.736 70.7462   2
   0  -8   0 55104.8 1074.70   8
   0  -8  -1 3036.72 227.344   8
   0  -8   1 2600.05 221.256   8
   0  -8   2 28934.2 762.360   8
   0  -8   3 9038.66 420.381   8
   0  -8  -4 1025.13 99.5560   1
   0  -8   4 1327.66 173.851   8
   0  -8  -4 1204.35 86.1753   6
   0   8   5 15543.0 516.380  11
   0  -8   5 17226.4 600.235   8
   0   8   5 15308.5 523.676   7
   0   8  -5 16295.3 534.423   7
   0  -8  -5 15983.6 354.810   6
   0   8  -6 45337.0 950.329   7
   0  -8   6 47476.2 1065.42   8
   0  -8  -6 45755.3 723.912   6
   0   8   6 45385.3 923.270  11
   0   8   6 45773.0 966.584   7
   0  -8  -7 18248.1 481.192   1
   0   8  -7 21979.5 632.436   7
   0   8   7 19753.9 606.830   7
   0   8   7 20697.9 580.929  11
   0  -8   7 22788.2 729.797   8
   0   8  -8 43726.2 931.519   7
   0   8   8 43075.5 927.834   7
   0   8   8 44500.6 870.552  11
   0  -8   8 43105.4 1054.50   8
   0  -8  -9 14352.4 450.784   1
   0   8   9 15473.4 523.844   7
   0   8  -9 15063.2 518.279   7
   0  -8 -10 2433.59 190.476   1
   0   8  10 2359.14 211.743   7
   0   8 -10 2898.14 228.555   7
   0  -8  11 9769.39 510.864   8
   0  -8 -11 11361.4 424.682   1
   0  -8  12 553.189 152.679   8
   0  -8 -12 634.491 112.705   1
   0  -8 -12 632.956 134.385  13
   0  -8 -13 6171.18 331.364   1
   0  -8 -13 5620.21 346.099  13
   0  -8 -14 4648.32 300.493   1
   0  -8 -14 4212.02 303.970  13
   0  -8 -15 25736.7 778.719  13
   0  -8  15 25513.2 877.490   8
   0  -8 -16 25268.8 792.522  13
   0   8 -17 8468.62 446.053   3
   0  -8 -17 7259.70 420.293  13
   0   8 -18 1095.98 182.620   3
   0  -8 -18 1330.90 195.859  13
   0  -8 -19 104.105 105.343  13
   0   8 -19 142.075 108.312   3
   0  -8 -20 26055.5 819.118  13
   0   8 -20 26256.9 830.631   3
   0   8 -21 883.602 173.249   3
   0   8 -21 857.258 180.696   5
   0  -8 -21 887.077 172.618  13
   0   8 -22 3259.99 295.528   4
   0  -8 -22 3144.31 278.412  13
   0   8 -23 2107.82 252.452   5
   0   8 -23 1749.62 220.382   3
   0   8 -23 1735.59 220.467   4
   0   8 -24 4173.75 324.457   5
   0   8 -24 4954.99 341.217   3
   0   8 -25-6.47918 85.2958   3
   0   8 -25-50.4377 117.189   5
   0   8 -26 26.5643 102.271   5
   0   8 -27 1824.34 210.012   5
   0   8 -27 2162.84 204.932   2
   0   8 -28 436.087 105.851   2
   0   8 -29 10777.6 366.764   2
   0   9   0 492.670 127.789   7
   0  -9   0 536.379 127.174   8
   0   9   1 85.4675 83.8188   7
   0   9  -1-6.06656 76.2812   7
   0  -9   1 57.3145 80.8411   8
   0   9  -2 399.675 110.266   7
   0   9   2 85.8875 84.2617   7
   0  -9   2 518.165 134.859   8
   0   9   3 86.2891 83.9424   7
   0   9  -3 96.8589 83.1198   7
   0  -9   3 94.9466 98.2334   8
   0   9  -4 243.216 97.7587   7
   0   9   4 93.3177 86.7939   7
   0  -9   4 169.120 107.127   8
   0   9   5 63.1951 83.2030   7
   0   9  -5 251.789 96.3830   7
   0   9  -6 106.018 77.6593   7
   0   9   6 6.40617 74.9346   7
   0   9  -7 43.4677 83.1699   7
   0   9   7 19.1949 78.0971   7
   0  -9  -7 37.4541 53.0575   1
   0  -9   8 91.1892 95.8915   8
   0   9   8 190.477 87.8821   7
   0   9  -8 74.3036 79.3495   7
   0  -9  -8 174.261 64.7764   1
   0  -9   9 17.2150 92.5212   8
   0   9  -9 36.7320 73.1838   7
   0   9   9 82.1056 87.4120   7
   0  -9  -9 30.5150 52.6638   1
   0  -9  10 8.92154 92.0349   8
   0   9  10 133.898 85.4008   7
   0   9 -10 50.6777 75.7287   7
   0  -9 -10 88.5976 64.0258   1
   0  -9  11 18.4355 105.397   8
   0  -9 -11 39.9074 60.2637   1
   0   9 -11 18.5161 72.9926   7
   0  -9  12 208.744 122.707   8
   0  -9 -12 122.954 98.2281  13
   0  -9  13 68.2039 111.411   8
   0  -9 -13 132.070 99.9520  13
   0  -9  14 119.444 129.885   8
   0  -9 -14 105.676 88.5891  13
   0   9 -15 36.8191 106.466  11
   0  -9 -15 50.4145 87.0062  13
   0  -9  15 39.6626 97.8064   8
   0  -9 -16 37.6381 95.5578  13
   0   9 -17 14.6911 89.6583   3
   0  -9 -17-7.44711 95.4230  13
   0   9 -18 106.975 104.913   3
   0  -9 -18 69.7447 103.795  13
   0   9 -19 229.702 96.2793   3
   0  -9 -19 7.57792 91.5503  13
   0   9 -20 15.2360 92.0309   3
   0  -9 -20 67.1435 103.253  13
   0   9 -21 124.417 99.6397   4
   0  -9 -21 21.5739 94.6723  13
   0   9 -22 221.894 103.984   3
   0  -9 -22 47.5762 95.5516  13
   0   9 -22 68.6062 105.506   5
   0   9 -23-36.5630 105.147   5
   0   9 -23 63.1700 83.0074   3
   0   9 -24-26.7035 96.6945   5
   0   9 -24 26.3673 93.3781   3
   0   9 -25-32.4989 97.4951   5
   0   9 -25 17.7786 78.6972   3
   0   9 -26-58.9856 96.4855   5
   0   9 -27-4.83324 72.0060   2
   0   9 -28 44.3406 64.4207   2
   0  10   0 12207.6 545.674   7
   0  10  -1 140673. 2185.72   7
   0  10   1 144647. 2208.33   7
   0  10   2 55975.9 1252.95   7
   0  10  -2 62512.9 1301.96   7
   0  10   3 9359.40 479.652   7
   0  10  -3 13433.3 566.827   7
   0  10   4 129352. 2066.95  11
   0  10   4 133329. 2102.51   7
   0 -10   4 133636. 2182.60   8
   0  10   5 6102.57 381.035  11
   0 -10   5 6587.65 436.641   8
   0  10  -5 5188.31 353.335   7
   0  10   5 6508.78 399.473   7
   0  10   6 268.498 114.893   7
   0  10  -6 496.396 132.789   7
   0 -10   6 307.692 128.285   8
   0  10   6 300.303 104.796  11
   0  10   7 26887.8 830.867   7
   0  10  -7 27640.9 828.148   7
   0  10   7 26670.0 790.380  11
   0  10  -8 5155.10 345.930   7
   0  10   8 5340.99 361.371   7
   0 -10   8 5856.42 428.630   8
   0  10  -9 73513.3 1454.97   7
   0  10   9 74486.7 1489.83   7
   0 -10   9 76772.7 1671.18   8
   0  10 -10 37264.3 971.308   7
   0 -10  10 39826.2 1173.17   8
   0  10 -11 71.2657 89.6156   7
   0  10  11 212.860 97.4778   7
   0 -10  11 83.5018 128.699   8
   0 -10 -12 2555.17 257.879  13
   0 -10  12 2922.41 334.738   8
   0 -10 -13 38687.1 1015.63  13
   0 -10  13 38676.7 1198.11   8
   0 -10  14 206.852 136.897   8
   0 -10 -14 105.948 95.1632  13
   0 -10 -15 90.9510 94.3800  13
   0  10 -15-60.2089 109.272  11
   0 -10 -16 7661.62 447.016  13
   0 -10 -17 5589.96 382.080  13
   0  10 -18 1391.09 197.941   3
   0 -10 -18 1282.68 206.798  13
   0  10 -19 1315.56 199.725   3
   0 -10 -19 1185.11 192.407  13
   0 -10 -20 5460.73 364.109  13
   0 -10 -21 18798.8 663.807  13
   0  10 -21 17178.8 648.285   5
   0  10 -21 17895.0 664.759   3
   0  10 -22 679.188 151.182   5
   0  10 -22 542.183 136.271   3
   0  10 -23 5081.99 336.575   3
   0  10 -23 4603.08 324.301   5
   0  10 -24 372.241 123.414   5
   0  10 -24 609.453 134.487   3
   0  10 -25 517.417 131.569   5
   0  10 -25 634.272 126.198   3
   0  10 -26-15.2891 86.6145   5
   0  10 -27 4003.13 237.468   2
   0  11   0 203.385 123.643   7
   0  11  -1 193.593 117.420   7
   0  11   1 93.3953 111.780   7
   0  11  -2 218.051 121.480   7
   0  11   2 119.095 96.1401   7
   0  11   3 218.636 122.004  11
   0  11   3 145.160 112.421   7
   0  11  -3 174.801 112.437   7
   0 -11   4 37.2374 97.3956   8
   0  11   4 8.56004 88.3036  11
   0  11  -4 8.30054 89.2209   7
   0  11   4-17.1356 97.9650   7
   0 -11   5 307.154 139.042   8
   0  11   5 157.150 110.797  11
   0  11   5 205.983 113.005   7
   0  11  -5 314.200 120.643   7
   0 -11   6 139.596 114.015   8
   0  11   6 227.727 107.073  11
   0  11   6 178.203 120.213   7
   0  11  -6-8.17516 83.1256   7
   0 -11   7 31.1694 114.583   8
   0  11   7 172.611 101.465  11
   0  11  -7 80.3320 92.9194   7
   0  11   7 144.380 110.825   7
   0 -11   8 32.1777 129.577   8
   0  11  -8 40.9271 83.2265   7
   0  11   8 148.265 105.363   7
   0 -11   9 55.2529 112.355   8
   0  11  -9-24.5621 89.1551   7
   0  11   9 42.9914 97.1639   7
   0 -11  10 112.622 125.747   8
   0  11  10 85.3398 92.9339   7
   0  11 -10 129.818 104.925   7
   0 -11  11 11.5060 122.037   8
   0  11 -11 8.01014 84.9591   7
   0  11  11-41.3803 107.991   7
   0 -11  12 46.9536 110.225   8
   0 -11 -12 39.5604 92.5484  13
   0  11 -13 121.531 141.572  11
   0 -11 -13 150.932 107.300  13
   0 -11 -14 127.282 103.808  13
   0  11 -14 109.326 134.800  11
   0 -11 -15-15.7398 93.0715  13
   0  11 -15 75.6443 114.617  11
   0 -11 -16 88.1171 102.647  13
   0  11 -16 84.2553 127.234  11
   0 -11 -17-7.80979 102.812  13
   0  11 -18 61.8580 96.2852   3
   0 -11 -18-23.2007 105.321  13
   0 -11 -19-51.7252 103.880  13
   0  11 -20 28.3585 94.9569   5
   0  11 -20 136.279 95.2505   3
   0 -11 -20 42.2665 96.7203  13
   0  11 -21 97.3762 93.9455   3
   0  11 -21 26.7500 91.0760   5
   0  11 -22 95.8296 106.853   5
   0  11 -22 98.7492 82.7821   3
   0 -11 -22 101.045 92.1227  13
   0  11 -23 6.05517 84.4665   3
   0  11 -23-5.91806 92.2981   5
   0  11 -24 32.9697 74.2180   3
   0  11 -24 10.9586 83.8380   5
   0  11 -25 28.6664 71.6648   3
   0  11 -25-9.73412 80.9573   5
   0  11 -26-12.3998 74.8990   5
   0  12   0 32020.6 1034.13   7
   0  12   1 66983.8 1533.34   7
   0  12   1 65881.2 1569.13  11
   0  12   2 620.982 168.408   7
   0  12  -2 437.522 152.078   7
   0  12   2 630.321 190.163  11
   0  12   3 57322.7 1433.75  11
   0  12   3 57862.0 1422.61   7
   0  12  -3 56464.9 1397.10   7
   0  12   4 5260.60 413.694  11
   0  12   4 5223.85 410.899   7
   0  12  -4 4570.12 380.917   7
   0  12   5 1234.91 221.196  11
   0  12   5 1333.87 220.465   7
   0  12   6 23411.6 855.402  11
   0  12  -6 25157.6 881.171   7
   0  12   6 22507.8 863.587   7
   0  12   7 16510.2 694.451  11
   0  12   7 16717.2 744.449   7
   0  12  -7 17485.7 737.816   7
   0  12  -8 1410.61 226.631   7
   0  12   8 1783.51 259.508   7
   0  12  -9 45975.9 1220.69   7
   0  12   9 47461.0 1274.46   7
   0  12  10 41173.6 1174.19   7
   0  12 -10 40825.6 1137.18   7
   0  12  11 57341.5 1371.60   7
   0  12 -11 49566.4 1253.39   7
   0  12 -12 2809.81 347.991  11
   0 -12 -12 1465.78 217.975  13
   0 -12 -13 315.545 131.931  13
   0  12 -13 177.312 142.820  11
   0  12 -14 3977.55 403.076  11
   0 -12 -14 4090.58 334.442  13
   0  12 -15 1869.96 284.106  11
   0 -12 -15 1882.70 238.870  13
   0  12 -16 7637.50 529.846  11
   0 -12 -16 6935.69 434.107  13
   0 -12 -17 12034.1 551.160  13
   0 -12 -18 14609.1 610.224  13
   0  12 -19 2891.41 269.616   3
   0  12 -20 5192.83 335.547   5
   0  12 -20 5492.96 350.503   3
   0 -12 -21 270.500 102.588  13
   0  12 -21 354.648 117.697   5
   0  12 -21 574.909 135.202   3
   0 -12 -22 410.507 111.225  13
   0  12 -22 456.127 120.290   3
   0  12 -22 393.930 120.637   5
   0  12 -23 1768.18 186.353   3
   0  12 -23 1729.11 185.110   5
   0  12 -24 205.958 88.4025   3
   0  12 -24 173.406 87.5427   5
   0  12 -25-4.10084 59.8261   3
   0  13   0 448.671 179.527  11
   0  13   0 476.179 177.025   7
   0  13  -1 456.060 189.529  11
   0  13   1 256.182 159.911  11
   0  13   1 255.379 140.118   7
   0  13  -1 589.094 170.134   7
   0  13   2 68.5232 125.950  11
   0  13   2 139.754 129.873   7
   0  13  -2 136.595 134.638   7
   0  13  -2 84.8323 143.324  11
   0  13  -3 220.015 141.509   7
   0  13   3 65.0429 106.932   7
   0  13   3 44.7688 133.795  11
   0  13   4 10.9863 113.333   7
   0  13  -4 94.5217 109.878   7
   0  13   4 22.0727 118.628  11
   0  13  -5 31.8723 108.019   7
   0  13   5-22.4581 125.373   7
   0  13   5 10.7511 115.561  11
   0  13  -6 83.5390 118.004   7
   0  13   6-22.0858 110.614   7
   0  13   6 93.4802 121.494  11
   0  13  -7 81.8184 109.935   7
   0  13   7 120.722 133.958   7
   0  13  -8 20.1942 104.160   7
   0  13   8 32.7545 109.364   7
   0  13  -9 19.8919 105.491   7
   0  13   9 64.5607 123.032   7
   0  13  -9-51.4377 138.223  11
   0  13  10 134.723 123.894   7
   0  13 -10 181.444 132.178   7
   0  13 -10 270.148 172.304  11
   0 -13 -11 257.953 124.610  13
   0  13 -11 743.100 185.610   7
   0  13 -11 749.998 220.582  11
   0  13 -12 227.903 151.359  11
   0 -13 -12 94.9157 106.396  13
   0  13 -13-109.984 142.943  11
   0 -13 -13-16.9869 99.3491  13
   0  13 -14 24.0202 134.096  11
   0 -13 -14 170.323 114.896  13
   0  13 -15 69.5995 127.925  11
   0 -13 -15 15.9707 91.3059  13
   0 -13 -16-15.6801 103.211  13
   0  13 -17 110.880 86.4657   3
   0 -13 -17 14.5238 92.1859  13
   0  13 -18 107.881 101.111   3
   0  13 -19-27.1706 91.7451   3
   0 -13 -19 6.40040 82.0111  13
   0  13 -20-27.8918 86.4546   5
   0  13 -20-12.5629 86.9355   3
   0 -13 -20 53.8115 82.7507  13
   0  13 -21-5.17729 82.2451   5
   0  13 -21 29.2373 82.8339   3
   0 -13 -21 5.14579 71.2182  13
   0  13 -22-26.5422 74.0499   3
   0  13 -22 18.4984 74.3449   5
   0  13 -23 9.30732 66.4202   3
   0  13 -23-4.12854 67.5315   5
   0  13 -24-24.1123 66.8465   3
   0  14   0 1077.97 259.201  11
   0  14   0 1081.44 244.530   7
   0  14   1 122636. 2423.61   7
   0  14  -1 125601. 2433.93   7
   0  14  -1 124164. 2507.90  11
   0  14   1 118035. 2417.76  11
   0  14   2 14417.4 760.590   7
   0  14  -2 15696.1 789.279   7
   0  14  -2 15300.6 819.946  11
   0  14   2 13933.4 763.566  11
   0  14  -3 9915.80 619.111   7
   0  14   3 9369.42 611.502   7
   0  14  -3 8370.35 610.143  11
   0  14   3 8975.39 607.537  11
   0  14  -4 617.894 222.270  11
   0  14   4 559.075 191.986  11
   0  14  -4 688.852 209.078   7
   0  14   4 677.009 200.061   7
   0  14  -5 4795.60 426.607   7
   0  14   5 5159.73 454.424   7
   0  14   5 5057.73 449.983  11
   0  14  -5 4538.38 462.915  11
   0  14  -6 13.5626 158.642  11
   0  14   6-22.0888 110.629  11
   0  14  -6 44.7415 120.230   7
   0  14   6 12.0508 127.816   7
   0  14  -7 203.880 165.908  11
   0  14   7 95.8449 136.995   7
   0  14  -7 209.744 136.117   7
   0  14   8 18891.9 857.518   7
   0  14  -8 18154.7 805.839   7
   0  14  -8 17290.0 880.540  11
   0  14  -9 87582.4 1865.64   7
   0  14  -9 86830.9 2086.72  11
   0  14  10 57246.8 1495.17   7
   0  14 -10 52555.4 1389.01   7
   0  14 -10 55187.8 1602.03  11
   0  14 -11 7511.52 572.316  11
   0 -14 -11 6834.78 450.306  13
   0  14 -12 924.599 229.578  11
   0 -14 -12 856.957 181.335  13
   0  14 -13 3716.26 403.207  11
   0 -14 -13 4120.70 339.708  13
   0 -14 -14 7586.85 445.800  13
   0 -14 -15 84.8837 101.588  13
   0  14 -15 22.7762 125.589  11
   0  14 -16 2264.29 297.406  11
   0  14 -17 17260.4 636.506   3
   0 -14 -17 16424.6 614.444  13
   0 -14 -18 384.739 121.057  13
   0  14 -18 685.168 142.603   3
   0  14 -19 852.496 141.827   5
   0  14 -19 958.058 159.835   3
   0 -14 -19 1165.18 167.361  13
   0  14 -20 106.191 87.7134   3
   0 -14 -20 98.5790 80.1694  13
   0  14 -20 97.9804 76.7559   5
   0  14 -21 2728.33 218.621   3
   0 -14 -21 2293.75 188.639  13
   0  14 -22 920.304 132.577   3
   0  14 -23 849.251 118.779   3
   0  15   0 153.043 166.324  11
   0  15   0 178.500 152.422   7
   0  15   1 261.084 174.447  11
   0  15  -1 97.9259 138.004  11
   0  15   1 372.183 153.432   7
   0  15  -1 252.910 144.605   7
   0  15   2 175.521 168.132  11
   0  15  -2-14.0496 152.995  11
   0  15  -2 162.673 129.090   7
   0  15   2 206.223 147.379   7
   0  15  -3 42.1658 155.006  11
   0  15   3 185.143 158.090  11
   0  15   3 116.308 142.520   7
   0  15  -3 123.631 144.614   7
   0  15   4 115.115 139.282  11
   0  15  -4 70.4612 153.456  11
   0  15  -4 24.3978 134.531   7
   0  15   4 77.6271 146.204   7
   0  15  -5-56.4886 151.797  11
   0  15   5 182.666 140.852  11
   0  15   5 51.5740 142.191   7
   0  15  -5 23.9767 127.154   7
   0  15  -6 28.1387 155.158  11
   0  15   6 76.1262 139.922   7
   0  15  -6 93.7859 130.892   7
   0  15  -7 182.032 172.653  11
   0  15   7 160.622 144.530   7
   0  15  -7 157.674 140.252   7
   0  15  -8 249.851 185.915  11
   0  15  -8 132.236 128.905   7
   0  15   8 146.877 143.175   7
   0  15  -9 192.537 155.420  11
   0  15 -10 13.5412 133.568  11
   0 -15 -10-17.6071 108.545  13
   0  15 -11 13.1943 132.164  11
   0 -15 -11 25.5933 107.269  13
   0 -15 -12 24.7096 99.5024  13
   0  15 -13-24.2613 125.137  11
   0 -15 -13-23.1374 89.2052  13
   0  15 -14 125.028 142.922  11
   0  15 -15 10.4735 125.201  11
   0 -15 -15 42.1713 85.7896  13
   0  15 -16 158.583 127.041  11
   0 -15 -16 12.6242 83.0969  13
   0 -15 -17 82.7369 90.4253  13
   0  15 -17 19.0046 81.1724   3
   0 -15 -18 36.4979 72.1624  13
   0  15 -18 17.6713 77.5454   3
   0 -15 -19 23.2348 72.0205  13
   0  15 -19 68.1221 81.2140   3
   0 -15 -20 19.2412 61.1321  13
   0  15 -20-9.53055 70.5054   3
   0  15 -21 42.0845 60.0670   3
   0  15 -22-14.1738 59.5849   3
   0  16   0 3850.64 445.210  11
   0  16   0 3797.07 415.632   7
   0  16  -1 14431.6 823.525  11
   0  16   1 14009.7 806.817  11
   0  16   1 15282.5 811.831   7
   0  16  -1 15029.5 801.947   7
   0  16  -2 406.146 199.193  11
   0  16   2 530.064 204.985  11
   0  16  -2 372.754 173.652   7
   0  16   2 514.877 191.260   7
   0  16  -3 6728.86 529.627   7
   0  16   3 6230.30 517.430   7
   0  16   3 5574.94 500.793  11
   0  16  -3 6566.83 567.399  11
   0  16  -4 7834.27 619.961  11
   0  16   4 8242.05 587.795  11
   0  16  -5 19774.9 969.884  11
   0  16   5 21544.2 916.490  11
   0  16  -6 2555.84 372.468  11
   0  16  -7 25340.0 1087.35  11
   0  16   8 21276.6 909.955   7
   0  16  -8 18369.5 805.207   7
   0  16  -9 202.216 127.150   7
   0  16   9 253.125 146.071   7
   0 -16  -9 281.824 136.497  13
   0 -16 -10 5008.65 377.746  13
   0  16  10 5791.47 453.387   7
   0  16 -10 5193.22 404.882   7
   0  16 -11 18154.9 866.098  11
   0  16 -12 16306.4 798.955  11
   0 -16 -13 1533.98 206.047  13
   0  16 -13 1279.54 248.013  11
   0 -16 -14 10339.4 473.311  13
   0  16 -14 10455.8 592.119  11
   0 -16 -15 17368.3 584.894  13
   0  16 -15 18588.0 747.002  11
   0 -16 -16 227.890 93.2025  13
   0  16 -16 223.069 101.865   3
   0 -16 -17 946.479 139.191  13
   0  16 -17 1031.03 151.144   3
   0 -16 -18 7276.66 317.088  13
   0  16 -18 7283.13 344.498   3
   0  16 -19 1499.43 155.952   3
   0 -16 -19 1275.43 125.952  13
   0  16 -20 273.025 83.4096   3
   0  17   0 140.039 143.869   7
   0  17   1 38.4780 139.667   7
   0  17  -1 12.5880 142.249   7
   0  17  -2 12.3681 131.183   7
   0  17   2 115.563 143.363   7
   0  17   3 64.3221 143.633   7
   0  17  -3 85.1349 137.438   7
   0  17  -4 23.6112 123.513   7
   0  17   4 127.191 140.268   7
   0  17   5 12.3568 125.637   7
   0  17  -5 146.489 133.264   7
   0  17  -6 219.414 182.112  11
   0  17   6 35.5942 138.789   7
   0  17  -6 289.557 157.575   7
   0  17  -7 79.8337 157.357  11
   0  17  -7 114.460 118.979   7
   0  17   7 47.3698 133.826   7
   0  17  -8-25.7728 142.112  11
   0  17  -8 78.5161 112.221   7
   0  17   8 11.1279 113.142   7
   0 -17  -9 53.6917 92.6617  13
   0  17  -9 62.4550 149.319  11
   0  17  -9-9.09449 109.867   7
   0  17   9 41.5181 121.410   7
   0 -17 -10 28.9075 87.3051  13
   0  17 -10 94.9958 147.866  11
   0  17  10-64.9229 106.048   7
   0  17 -10-8.22689 97.2933   7
   0  17 -11-11.1819 132.240  11
   0 -17 -11-13.2691 88.1039  13
   0  17 -12 20.8888 123.518  11
   0 -17 -12 6.17094 79.7997  13
   0  17 -13-18.9186 121.206  11
   0 -17 -13-46.1013 89.8752  13
   0  17 -14 25.4858 115.694  11
   0 -17 -14 25.1389 75.9236  13
   0  17 -15 36.7592 96.7844  11
   0 -17 -15 46.2334 66.9662  13
   0  17 -16 108.613 72.0258   3
   0 -17 -16 23.3700 61.1269  13
   0  17 -17 26.3787 65.0489   3
   0 -17 -17 26.0040 51.9473  13
   0  17 -18 49.8481 66.1906   3
   0  17 -19 26.4719 53.8179   3
   0  18   0 4931.81 436.857   7
   0  18   0 4443.22 446.088  11
   0  18  -1 14279.8 728.360   7
   0  18   1 14832.1 745.402   7
   0  18   1 13879.9 740.356  11
   0  18  -1 13469.0 748.947  11
   0  18  -2 1476.63 272.118  11
   0  18   2 1435.62 263.492  11
   0  18   2 1204.57 249.365   7
   0  18  -2 1417.54 252.312   7
   0  18   3 12577.2 673.857  11
   0  18  -3 13213.8 744.809  11
   0  18  -3 12740.9 668.932   7
   0  18   3 13097.4 709.299   7
   0  18  -4 2729.47 362.548  11
   0  18   4 2917.66 326.913  11
   0  18  -4 2597.27 321.581   7
   0  18   4 2937.17 344.410   7
   0  18  -5 77738.5 1874.77  11
   0  18  -5 81129.2 1767.37   7
   0  18   5 81717.7 1849.11   7
   0  18   6 444.775 180.573   7
   0  18  -6 1042.29 213.631   7
   0  18  -6 1037.96 245.520  11
   0 -18  -7 2462.89 252.945  13
   0  18  -7 2330.90 323.623  11
   0  18  -7 2372.46 277.910   7
   0  18   7 2460.30 304.503   7
   0  18  -8 275.191 130.909   7
   0  18   8 591.008 167.901   7
   0  18  -8 259.509 158.652  11
   0 -18  -8 415.240 121.673  13
   0  18   9 158.883 125.042   7
   0  18  -9 91.9972 102.684   7
   0  18  -9 182.053 144.644  11
   0 -18  -9 43.5428 83.3173  13
   0 -18 -10 2628.79 230.881  13
   0  18 -10 2484.20 301.657  11
   0 -18 -11 1715.28 182.743  13
   0  18 -11 2072.53 271.393  11
   0  18 -12 277.799 132.111  11
   0 -18 -12 61.8173 75.0894  13
   0  18 -13 34309.3 951.434  11
   0  18 -14 2235.96 233.952  11
   0  18 -15 14270.1 458.366   3
   0  18 -16-15.1005 65.8267   3
   0  18 -17 1062.03 112.898   3
   0  19   0-29.8097 122.515   7
   0  19   0 61.9635 128.599  11
   0  19   1 60.1045 114.540   7
   0  19  -1 9.79029 109.309   7
   0  19  -1-41.8158 133.951  11
   0  19   1-39.2016 120.836  11
   0  19  -2 28.5901 113.923   7
   0  19   2 49.8825 111.388   7
   0  19  -2 52.7909 120.723  11
   0  19   2-45.8071 116.297  11
   0  19   3 49.4288 109.022   7
   0  19  -3 55.3964 113.838   7
   0  19   3 119.837 115.614  11
   0  19  -3 10.5167 128.366  11
   0  19   4 155.724 128.127   7
   0  19  -4-44.4674 112.896   7
   0  19  -4-10.4043 135.760  11
   0  19  -5 25.0698 101.999   7
   0  19   5-9.33287 102.923   7
   0  19  -5 20.3368 131.493  11
   0  19  -6 39.0867 88.3391   7
   0  19   6 8.91223 104.247   7
   0  19  -6 9.86331 125.207  11
   0  19  -7 29.4529 87.0796   7
   0  19  -7 18.9803 119.329  11
   0  19  -8-36.0198 123.636  11
   0  19  -9-16.8159 115.440  11
   0  19 -10 7.78876 100.721  11
   0  19 -11 70.5941 96.1415  11
   0  19 -12 6.10518 83.8229  11
   0  19 -13 10.7082 80.8511  11
   0  19 -13 19.3885 62.3379   3
   0  19 -14 52.5313 61.0671   3
   0  20   0 1795.60 229.618  11
   0  20   0 1386.45 214.672   7
   0  20   1 5139.51 353.904  11
   0  20  -1 4048.05 332.024  11
   0  20   1 4989.79 363.978   7
   0  20  -1 4783.22 352.147   7
   0  20  -2 105.156 99.7468   7
   0  20   2 47.3404 96.3068   7
   0  20   2 94.5740 93.4960  11
   0  20  -2 54.7128 98.2813  11
   0  20  -3 7694.41 447.634  11
   0  20   3 8895.39 477.651   7
   0  20  -3 8653.36 455.678   7
   0  20  -4 3064.21 292.608  11
   0  20  -5 20464.4 722.952  11
   0  20  -6 4573.57 335.685  11
   0  20  -7 20.5509 99.2207  11
   0  20  -8 1551.01 198.741  11
   0  20  -9 4286.44 295.691  11
   0  20 -10 2185.14 208.106  11
   0  20 -11 535.641 114.923  11
   0  21   0 9.68698 73.6264  11
   0  21  -1 10.3184 67.3203  11
   0  21  -2-5.36383 72.4468  11
   0  21  -3 48.5452 75.2435  11
   0  21  -4-5.32843 73.1582  11
   0  21  -5 82.5798 84.4266  11
   0  21  -6 24.6436 69.2886  11
   0  21  -7 41.5930 70.7127  11
  -1   0   0 172.291 24.2105  11
  -1   0  -1 34.6536 16.5663  11
   1   0  -1 216.545 14.5822   3
  -1   0   1 177.674 25.6131  11
  -1   0  -2 13015.2 199.903  11
   1   0  -2 13414.0 231.881   5
  -1   0  -2 12818.9 176.520   3
  -1   0  -2 13668.7 259.916  12
  -1   0  -3 72.9758 36.9291  12
  -1   0  -3 70.3333 27.1445   6
   1   0  -3 434.021 49.7273   5
   1   0  -3 283.434 31.6335   3
  -1   0  -3 180.086 24.1608   3
  -1   0  -3 82.3619 21.7368  11
  -1   0   3 262.038 37.2869  10
  -1   0  -3 106.943 21.3405   4
  -1   0  -3 85.6622 27.0896  13
   1   0  -4 49663.2 601.707  13
   1   0  -4 48471.8 655.985   5
  -1   0  -4 53565.5 656.898   6
  -1   0  -4 52856.4 597.660   3
   1   0  -4 49251.0 603.562   3
  -1   0  -4 51659.1 548.000  11
  -1   0  -4 53350.9 704.229  12
  -1   0   4 47930.0 599.297  10
  -1   0  -4 52618.7 592.779   4
  -1   0  -4 54056.3 642.154  13
  -1   0  -5 326.506 68.7556  12
   1   0  -5 268.511 65.9482   5
  -1   0  -5 194.650 39.8925   3
   1   0  -5 158.219 39.1026   3
  -1   0  -5 286.017 29.7191  11
   1   0  -5 209.923 42.4959  13
  -1   0   5 255.120 53.3259  10
  -1   0  -5 233.031 41.6163   4
  -1   0  -5 232.905 49.4268  13
  -1   0  -6 266580. 2758.60  12
   1   0  -6 271140. 2627.19  13
   1   0  -6 264663. 2712.53   5
  -1   0  -6 271598. 2457.55  11
  -1   0  -6 269318. 2609.50   3
   1   0  -6 263519. 2625.63   3
  -1   0  -6 267119. 2677.32   6
  -1   0   6 262319. 2580.06  10
  -1   0  -6 278729. 2618.97   4
  -1   0  -6 278420. 2665.45  13
  -1   0  -7 2.76983 50.2048  12
   1   0  -7 378.962 56.9297  13
  -1   0  -7 63.8901 39.4037  13
  -1   0   7 400.382 55.8317  10
  -1   0  -7 45.1477 31.7764   4
  -1   0  -7 24.3335 39.7292   6
  -1   0  -7 84.5805 37.7302   3
   1   0  -7 402.089 58.1663   3
  -1   0  -7 116.268 17.7662  11
  -1   0  -8 35995.3 596.515  13
  -1   0  -8 36106.7 679.604  12
   1   0  -8 37773.2 593.276  13
  -1   0  -8 36698.0 579.289   3
   1   0  -8 36060.6 589.207   3
  -1   0  -8 36566.6 626.840   6
  -1   0   8 36325.1 523.320  10
   1   0  -8 35451.3 644.183   5
  -1   0  -8 36542.4 580.904   4
  -1   0  -9 284.372 63.0528  13
   1   0  -9 55.5541 46.1616  13
   1   0  -9 269.976 81.0333   5
  -1   0  -9 309.025 86.6058  12
  -1   0  -9 251.150 53.8153   3
   1   0  -9 40.1206 41.7371   3
  -1   0  -9 268.165 65.3042   6
  -1   0  -9 234.918 54.9125   4
  -1   0 -10 30245.2 577.469   4
  -1   0 -10 30422.8 572.794   3
   1   0 -10 33207.5 606.842  13
   1   0 -10 32064.0 606.972   3
   1   0 -10 32278.1 663.748   5
  -1   0 -10 29850.1 591.544  13
  -1   0 -10 29142.0 611.107   6
  -1   0 -10 29427.7 670.944  12
  -1   0 -11 97.3069 59.4767  13
   1   0 -11 518.076 84.0089  13
   1   0 -11 268.539 93.2553   5
  -1   0 -11 145.678 83.6471  12
  -1   0 -11 113.151 56.4554   4
   1   0 -11 392.025 77.2698   3
  -1   0 -11 66.7865 52.1582   3
  -1   0 -12 8427.68 324.112  13
  -1   0 -12 8701.36 387.687  12
   1   0 -13 124.321 90.1244   5
  -1   0 -13 176.621 78.9807   6
   1   0 -13 207.101 97.3891  12
  -1   0 -13 130.060 93.0322  12
  -1   0 -13 178.494 80.6397  13
  -1   0 -13 216.501 67.2318   3
   1   0 -13 129.774 64.4403   3
   1   0 -14 341195. 3562.14   1
  -1   0 -14 326585. 3587.50   3
   1   0 -14 338701. 3728.52   4
   1   0 -14 326270. 3629.92   3
  -1   0 -14 336186. 3620.46   4
   1   0 -14 321803. 3747.88   5
  -1   0 -15 92.2340 95.5532   5
   1   0 -15 111.562 92.7205   5
  -1   0 -15 128.540 78.4395  13
   1   0 -15 105.701 83.7321   3
  -1   0 -15 52.1713 64.6022   3
   1   0 -15 313.594 120.061  12
  -1   0 -15 138.437 105.227  12
   1   0 -15 163.151 72.5938   1
  -1   0 -15 152.143 77.9742   4
   1   0 -15 290.353 102.585   4
   1   0 -16 76126.1 1386.86   4
  -1   0 -16 74995.0 1297.26   3
   1   0 -16 73489.9 1315.55   3
  -1   0 -16 76028.2 1318.99   4
  -1   0 -16 77368.3 1376.03   5
   1   0 -16 74540.2 1431.09   5
  -1   0 -16 76249.6 1285.74  13
   1   0 -16 75675.4 1516.78  12
  -1   0 -16 77212.7 1516.73  12
   1   0 -16 76658.4 1250.44   1
  -1   0 -17 79.1063 102.816   5
   1   0 -17 44.6192 116.706   5
   1   0 -17 73.1512 78.6506   4
  -1   0 -17 70.0920 69.8293   4
  -1   0 -17 92.3097 105.521  12
   1   0 -17 222.913 132.878  12
   1   0 -17 155.674 76.8193   1
   1   0 -17 133.980 86.2736   3
  -1   0 -17 69.0363 74.4005   3
   1   0 -18 13613.8 613.321   5
   1   0 -18 13233.9 566.528   4
  -1   0 -18 13901.6 541.173   4
  -1   0 -18 13712.0 580.510   5
   1   0 -18 13436.5 488.268   1
  -1   0 -18 14468.9 657.446  12
   1   0 -18 13649.9 649.768  12
   1   0 -19 81.0121 74.1543   1
   1   0 -19 47.4047 96.4372   4
  -1   0 -19 122.765 102.304   4
  -1   0 -19 38.9998 111.328   5
   1   0 -19 53.0641 135.322   5
  -1   0 -19 59.1163 129.708  12
   1   0 -19 30.2591 123.114  12
  -1   0 -20 23937.1 833.244   5
   1   0 -20 25184.1 915.894   5
   1   0 -20 27114.9 882.755   4
  -1   0 -20 23402.9 766.938   4
   1   0 -20 25230.8 703.597   1
   1   0 -20 26281.2 851.707   2
  -1   0 -20 25258.1 810.225   2
  -1   0 -20 24316.0 932.050  12
   1   0 -20 26843.7 984.851  12
  -1   0 -21 110.553 148.973   5
   1   0 -21 20.7782 152.643   5
   1   0 -21 16.9936 111.857   2
  -1   0 -21 89.4084 119.422   2
   1   0 -21 44.4722 107.451   4
   1   0 -21 34.4275 160.083  12
  -1   0 -21 33.8075 162.038  12
   1   0 -22 31799.4 1010.72   4
  -1   0 -22 34970.3 1015.99   2
   1   0 -22 32815.1 1007.59   2
   1   0 -22 31882.0 1146.74  12
  -1   0 -22 34390.2 1077.97   5
  -1   0 -23 81.2464 158.393   5
  -1   0 -23 186.321 126.637   2
   1   0 -23 139.010 123.069   2
  -1   0 -23 93.7915 141.635  12
   1   0 -23 85.7630 162.701  12
   1   0 -23 46.8275 107.090   4
  -1   0 -24 5279.95 460.559  12
   1   0 -24 4903.75 457.781  12
  -1   0 -24 4954.37 437.394   5
  -1   0 -24 4878.23 384.604   2
   1   0 -24 4706.84 388.708   2
  -1   0 -25 105.319 133.807  12
   1   0 -25 98.3452 154.576  12
  -1   0 -26 1547.53 228.060   2
   1   0 -26 1370.79 222.324   2
   1   0 -27 125.037 109.018   2
  -1   0 -27 128.557 96.0015   2
   1   0 -27 118.188 146.327  12
  -1   0 -27 93.4991 139.146  12
   1   0 -28 3139.40 283.818   2
  -1   0 -28 3298.83 288.689   2
  -1   0 -28 3413.65 334.129  12
   1   0 -28 3682.08 348.153  12
   1   0 -29 232.769 111.361  12
   1   0 -30 5252.42 352.065  12
   1   0 -31 53.9229 84.0995  12
  -1  -1   0 48.5292 24.0881  10
   1  -1   0 56.0503 9.89155   4
  -1   1  -1 52826.0 655.674  11
   1   1  -1 58804.2 570.436   5
   1  -1  -1 60160.2 595.306   4
  -1   1   1 55763.9 657.263  11
  -1  -1   1 56539.0 655.461  10
  -1  -1  -1 56880.7 627.284  10
  -1  -1  -2 368.997 33.6223   2
  -1   1   2 477.226 44.2050  11
  -1   1  -2 442.427 50.4073  12
  -1   1  -2 363.354 42.0570  11
  -1  -1  -2 395.154 47.3048  12
  -1  -1  -2 424.119 36.7433  10
  -1  -1   2 286.593 42.7455  10
  -1   1  -2 331.940 26.6382  13
  -1   1   3 66379.3 753.940  11
  -1   1  -3 67871.6 726.509  13
   1  -1  -3 67290.1 733.405  13
  -1   1  -3 70241.4 781.955  11
  -1   1  -3 71347.5 836.467  12
  -1  -1  -3 70009.9 826.498  12
  -1  -1  -3 69598.7 700.767  10
  -1  -1  -3 72017.4 811.580   6
  -1   1  -3 71913.6 770.597   6
  -1   1  -4 76238.6 885.611   6
  -1  -1  -4 74270.2 908.449   6
  -1   1  -4 74267.4 844.705  13
   1  -1  -4 86184.9 876.172  13
   1  -1  -4 84216.5 880.916   3
  -1  -1  -4 77708.1 855.522   3
  -1   1  -4 73313.8 859.133  11
  -1   1  -4 75697.2 948.298  12
  -1  -1  -4 73510.1 936.356  12
  -1  -1   4 77549.8 893.022  10
  -1   1   4 81236.9 845.615  11
   1  -1  -4 87578.9 998.455   5
   1  -1  -5 106921. 1280.58   5
  -1  -1   5 103659. 1180.41  10
  -1   1  -5 113266. 1281.85  12
  -1  -1  -5 106700. 1262.94  12
  -1  -1  -5 106328. 1177.41   4
   1  -1  -5 107278. 1177.78   3
  -1  -1  -5 107366. 1163.83   3
  -1   1  -5 112330. 1152.17  11
   1  -1  -5 109634. 1174.73  13
  -1   1  -5 111041. 1168.13  13
  -1   1   5 107041. 1117.84  11
  -1   1  -5 111211. 1197.01   6
  -1  -1  -5 109371. 1232.53   6
  -1   1   6 51165.5 625.593  10
   1  -1  -6 52025.6 793.334   5
   1  -1  -6 50577.3 697.476  13
  -1   1  -6 53561.2 696.235  13
  -1  -1  -6 56834.4 762.263  13
  -1  -1   6 54106.3 701.826  10
  -1  -1  -6 54105.8 687.172   1
  -1  -1  -6 54612.7 700.201   3
   1  -1  -6 51817.0 710.952   3
  -1  -1  -6 54465.7 789.987  12
  -1   1  -6 54628.9 796.210  12
  -1   1  -6 52754.6 648.973  11
  -1  -1  -6 53756.5 745.742   6
  -1   1  -6 53978.3 727.729   6
  -1  -1  -6 56634.5 719.696   4
  -1  -1  -7 23539.5 464.097   6
  -1   1  -7 25463.1 440.792  13
   1  -1  -7 24758.6 448.041  13
  -1  -1  -7 24276.2 465.873  13
   1  -1  -7 24263.2 510.238   5
   1   1  -7 24293.1 437.483   3
  -1   1  -7 24871.0 431.184   3
  -1  -1  -7 24220.8 416.240   1
  -1   1  -7 24214.7 459.501   6
  -1  -1  -7 24813.0 511.809  12
  -1   1  -7 24731.4 516.880  12
  -1   1  -7 24770.6 376.569  11
  -1   1   7 23960.4 371.069  10
  -1  -1  -7 23702.4 428.319   3
   1  -1  -7 25263.9 452.976   3
  -1  -1  -7 23127.9 434.994   4
  -1  -1  -8 46992.2 739.515   6
   1  -1  -8 44328.9 682.056  13
  -1   1  -8 45563.9 687.681  13
  -1  -1  -8 46511.0 728.056  13
  -1   1   8 44531.9 585.102  10
  -1  -1  -8 45890.8 790.983  12
  -1   1  -8 45171.8 785.160  12
   1  -1  -8 43244.2 765.962   5
  -1  -1  -8 46581.9 660.039   1
  -1   1  -8 42985.4 568.505  11
  -1   1  -8 44802.0 716.863   6
   1   1  -8 47739.8 702.098   3
  -1   1  -8 44483.5 682.951   3
  -1  -1  -8 49653.0 716.351   4
  -1  -1  -8 47951.9 692.533   3
   1  -1  -8 45525.0 698.362   3
  -1  -1  -9 3271.82 180.325  13
  -1   1  -9 6655.50 230.535  13
   1  -1  -9 5393.93 214.312  13
  -1   1   9 4614.40 146.043  10
  -1  -1   9 4815.54 204.404   9
  -1   1  -9 6371.91 222.924   3
   1   1  -9 4432.48 195.416   3
  -1  -1  -9 3322.06 155.900   1
  -1   1  -9 5712.40 264.664  12
  -1  -1  -9 4166.63 224.883  12
  -1  -1  -9 3848.04 178.055   3
   1  -1  -9 5019.44 209.652   3
  -1   1  -9 6228.56 240.552   6
  -1  -1  -9 3893.79 198.460   6
  -1  -1  -9 3145.78 168.739   4
  -1   1  -9 6644.09 158.175  11
   1  -1  -9 4694.31 235.422   5
  -1   1 -10 2346.93 148.184  13
   1  -1 -10 1692.99 158.962   5
  -1  -1  10 1616.46 127.128   9
  -1  -1 -10 3667.18 169.648   1
  -1  -1 -10 3848.02 193.609   4
   1  -1 -10 1749.32 144.769   4
   1  -1 -10 1631.96 133.807   3
  -1  -1 -10 3555.68 181.792   3
  -1   1 -10 2435.79 89.8529  11
  -1  -1 -10 3606.84 196.179  13
   1  -1 -10 1738.11 135.441  13
  -1   1 -10 2357.85 146.523   3
   1   1 -10 2472.13 154.855   3
  -1   1 -10 3099.61 207.862  12
  -1  -1 -10 3555.44 222.495  12
  -1   1 -10 3045.98 180.293   6
  -1  -1 -10 3633.03 204.592   6
   1   1 -11 259.013 90.3847   5
   1  -1 -11 262.535 97.0246   5
  -1   1 -11 402.607 76.8742   3
  -1  -1 -11 313.420 71.4356   3
   1   1 -11 249.590 69.7504   3
   1  -1 -11 355.640 79.8404   3
  -1   1 -11 438.488 106.509  12
  -1  -1 -11 313.698 99.6891  12
   1  -1 -11 412.597 81.1401  13
  -1  -1  11 315.088 76.9578   9
  -1  -1 -11 308.199 82.2471  13
  -1   1 -11 571.392 87.7951  13
  -1  -1 -11 258.866 69.3368   4
  -1   1 -11 546.673 85.2952   4
  -1  -1 -11 229.678 56.8289   1
  -1  -1  12 52895.8 845.872   9
  -1   1 -12 51883.1 864.863  13
   1  -1 -12 57561.0 910.388  13
  -1  -1 -12 44167.9 881.450   6
  -1  -1 -12 47360.3 871.410  13
  -1   1 -12 49575.7 1000.67  12
  -1  -1 -12 44857.1 960.536  12
   1  -1 -12 58216.6 983.408   4
  -1   1 -13 5499.56 263.833   3
   1   1 -13 5288.37 267.276   3
  -1  -1 -13 3981.98 280.296  12
  -1   1 -13 5133.67 312.706  12
  -1  -1  13 5153.44 246.003   9
  -1  -1 -13 3536.54 221.540   4
  -1  -1 -13 4274.80 258.412   5
   1   1 -13 5120.92 285.406   5
  -1  -1 -13 3584.53 236.244   6
  -1  -1 -13 3327.89 216.759  13
   1   1 -13 5273.02 314.834  12
   1  -1 -13 4588.66 246.702  13
   1  -1 -13 5106.53 309.295  12
  -1   1 -13 5222.46 259.235  13
   1  -1 -13 5071.99 307.063   5
  -1  -1 -13 3588.84 218.064   3
   1  -1 -13 4489.41 250.570   3
   1  -1 -13 4907.63 277.880   4
   1  -1 -13 5334.32 266.752   1
   1  -1 -14 42.0322 58.1802   1
  -1   1 -14 161.960 74.6942   4
  -1  -1 -14 90.7346 71.2016   4
   1  -1 -14 163.760 81.3005   4
   1  -1 -14 18.6033 62.8234   3
  -1   1 -14 192.616 81.4234   3
   1   1 -14 99.7286 64.7063   3
   1   1 -14 126.074 96.0726   5
  -1  -1 -14 276.742 97.8743   5
   1  -1 -14 36.0721 91.3940   5
   1  -1 -15 196.584 79.8199   1
   1   1 -15 573.612 98.9459   1
  -1  -1 -15 758.534 152.622  12
   1  -1 -15 298.497 113.535  12
  -1   1 -15 510.217 138.478  12
   1   1 -15 960.246 167.059  12
   1  -1 -15 417.099 144.706   5
  -1  -1 -15 760.958 135.014   5
   1   1 -15 521.001 129.331   5
  -1  -1 -15 810.389 125.693   4
   1   1 -15 617.174 112.800   3
  -1   1 -15 257.007 80.7633   4
  -1   1 -15 515.525 103.742   3
   1  -1 -15 233.919 90.1520   4
  -1  -1 -15 690.822 123.289  13
   1   1 -16 1324.44 142.598   1
   1  -1 -16 1247.11 151.453   1
   1   1 -16 1547.09 173.242   3
   1  -1 -16 1284.72 174.935   4
   1   1 -16 1511.55 186.253   4
  -1   1 -16 1019.98 144.317   4
  -1   1 -16 1048.49 146.619   3
   1   1 -16 1531.17 207.853  12
   1  -1 -16 1445.95 203.808  12
  -1  -1 -16 1842.74 181.675  13
   1  -1 -16 1192.91 195.281   5
   1   1 -16 1447.05 195.148   5
  -1  -1 -16 1976.63 194.315   4
  -1  -1 -16 1686.69 199.453   5
  -1  -1 -16 1739.93 220.444  12
  -1   1 -16 1491.57 203.250  12
  -1  -1 -17 77.5229 72.0473   4
   1  -1 -17 74.9607 88.1290   4
  -1   1 -17 287.007 98.0730   4
   1   1 -17 180.971 95.6698   4
  -1  -1 -17 22.1193 70.2040  13
   1  -1 -17 76.7087 113.188  12
  -1  -1 -17 216.873 124.273  12
   1   1 -17 172.518 124.943  12
  -1   1 -17 269.996 131.593  12
  -1   1 -17 218.212 89.5645   3
   1   1 -17 248.282 96.7815   3
   1   1 -17 113.934 69.7383   1
   1  -1 -17 10.4045 58.7957   1
  -1  -1 -17 100.332 97.5867   5
   1  -1 -17 31.6510 111.242   5
  -1   1 -17 130.230 107.718   5
   1   1 -17 123.973 108.755   5
   1   1 -18 1669.16 211.528   4
  -1   1 -18 1951.76 208.275   3
   1   1 -18 1574.51 192.691   3
  -1  -1 -18 2043.53 214.432   4
  -1   1 -18 1710.81 216.478   5
   1  -1 -18 1506.72 209.049   4
  -1   1 -18 1360.17 176.879   4
   1  -1 -18 1763.96 189.291   1
   1   1 -18 1519.17 162.092   1
  -1  -1 -18 1723.31 242.399  12
   1  -1 -18 1794.69 249.345  12
  -1   1 -18 1669.32 238.234  12
   1   1 -18 1548.46 236.443  12
  -1  -1 -18 1989.53 202.639  13
  -1  -1 -18 1769.48 222.259   5
   1   1 -18 1654.62 222.988   5
   1  -1 -18 1895.96 255.464   5
  -1  -1 -18 2084.43 221.354   2
   1  -1 -18 1882.37 218.703   2
  -1   1 -19 15473.3 635.588   5
   1  -1 -19 15865.6 654.399   4
  -1   1 -19 15415.2 591.989   4
   1   1 -19 16770.5 748.886  12
  -1  -1 -19 15743.1 715.702  12
   1  -1 -19 16601.4 748.232  12
  -1   1 -19 16274.7 728.918  12
  -1   1 -19 15456.1 596.658   3
   1   1 -19 14428.1 590.325   3
   1   1 -19 15465.7 635.931   4
   1   1 -19 15243.2 659.889   5
  -1  -1 -19 14957.0 646.407   5
   1  -1 -19 15503.8 711.554   5
  -1  -1 -19 14817.0 600.688   2
   1  -1 -19 15493.1 628.907   2
   1  -1 -19 15691.3 553.012   1
   1  -1 -20 4697.46 366.598   4
  -1   1 -20 3963.66 345.636   5
  -1   1 -20 4787.98 340.268   4
  -1  -1 -20 3495.49 359.831  12
  -1   1 -20 4096.71 390.696  12
   1   1 -20 4564.19 410.065  12
   1  -1 -20 4565.78 415.508  12
   1   1 -20 4554.63 359.962   4
   1  -1 -20 4048.37 334.153   2
  -1  -1 -20 2932.01 282.304   2
   1  -1 -20 4266.32 294.892   1
   1   1 -20 4374.92 377.086   5
  -1  -1 -20 3362.87 333.737   5
   1  -1 -21 1296.29 262.494  12
  -1  -1 -21 1097.03 246.342  12
   1   1 -21 1274.48 239.545   5
  -1   1 -21 1280.63 229.605   5
   1  -1 -21 892.620 155.894   1
  -1  -1 -21 1105.88 205.299   2
   1  -1 -21 1137.21 208.841   2
  -1   1 -21 1358.46 259.085  12
   1   1 -21 1453.63 267.074  12
  -1  -1 -21 947.172 214.952   5
   1   1 -21 1620.15 227.961   4
   1  -1 -21 1013.72 200.587   4
  -1   1 -21 1362.09 200.561   4
  -1   1 -22 14910.8 689.007   5
   1   1 -22 12589.0 670.816   5
  -1  -1 -22 13538.1 681.558   5
   1   1 -22 13267.9 622.865   2
  -1   1 -22 14891.1 650.631   2
  -1  -1 -22 13836.6 639.235   2
   1  -1 -22 13728.9 647.628   2
   1  -1 -22 13754.5 735.748  12
   1   1 -22 13338.0 730.852  12
  -1   1 -22 14868.7 756.017  12
  -1  -1 -22 13679.1 722.071  12
   1  -1 -22 13653.9 649.544   4
   1   1 -22 13517.4 642.363   4
  -1  -1 -23 2865.47 339.723   5
  -1   1 -23 2988.73 327.297   5
  -1   1 -23 3150.59 366.824  12
  -1  -1 -23 2369.49 325.479  12
   1  -1 -23 3040.13 360.992  12
   1   1 -23 2081.89 317.241  12
   1   1 -23 2344.88 278.435   2
  -1   1 -23 3039.42 305.089   2
   1  -1 -23 3131.33 324.874   2
  -1  -1 -23 2579.13 285.725   2
   1   1 -23 1779.51 255.007   4
  -1  -1 -24 416.624 147.330   2
   1   1 -24 220.292 122.969   2
   1  -1 -24 332.255 137.526   2
  -1   1 -24 291.016 132.307   2
   1  -1 -24 404.769 191.316  12
  -1  -1 -24 376.611 198.984  12
  -1   1 -24 417.178 181.209  12
   1   1 -24 224.437 165.602  12
  -1   1 -24 303.581 167.418   5
  -1  -1 -25 4490.93 421.111  12
  -1   1 -25 4796.85 438.255  12
   1  -1 -25 4679.21 437.542  12
   1   1 -25 4075.44 415.818  12
   1  -1 -26 1588.75 228.314   2
  -1   1 -26 1806.66 240.528   2
  -1  -1 -26 1987.05 248.226   2
   1   1 -26 1441.34 221.878   2
  -1  -1 -27 1313.16 204.656   2
   1   1 -27 1721.13 228.351   2
  -1   1 -27 1579.37 212.763   2
   1  -1 -27 2044.93 254.795   2
  -1  -1 -27 1682.79 261.536  12
  -1   1 -27 1854.20 280.013  12
   1  -1 -27 1637.96 261.004  12
   1   1 -27 1895.07 285.958  12
   1   1 -28 76.3258 88.9103   2
  -1   1 -28 167.937 92.2313   2
   1   1 -28-47.8368 129.223  12
   1  -1 -28 9.41049 123.886  12
  -1   1 -28 65.5902 135.718  12
  -1  -1 -28 9.24276 120.606  12
   1   1 -29-8.24738 116.831  12
   1  -1 -29 24.3678 110.619  12
  -1   1 -29-6.09968 92.1098   2
   1   1 -29-12.5573 97.9217   2
   1  -1 -30 2880.30 263.171  12
   1   1 -30 3107.55 277.046  12
   1  -1 -31 184.628 97.3474  12
   1   1 -31 36.7443 84.3904  12
  -1  -2   0 48.3610 30.9121   9
  -1   2   0 28.3599 33.0268  11
  -1  -2   0 63.8694 36.9738  10
  -1   2   0 53.4261 31.5084   7
  -1  -2   1 146254. 1505.01  10
  -1  -2  -1 149285. 1471.22  10
  -1  -2  -1 147815. 1459.90   9
  -1  -2   1 142361. 1505.77   9
  -1   2   1 147965. 1521.65  11
  -1   2  -1 145733. 1532.15  11
  -1   2  -1 145916. 1507.49   7
  -1   2   1 147014. 1504.09   7
  -1  -2  -2 343880. 3148.40   9
  -1   2  -2 343904. 3255.54  11
  -1   2   2 346246. 3232.42  11
  -1   2  -2 347606. 3110.86   6
  -1  -2  -2 338854. 3208.62  12
  -1   2  -2 335047. 3217.31  12
  -1  -2   2 337042. 3237.71  10
  -1   2  -2 343469. 3216.93   7
  -1   2   2 340465. 3216.68   7
   1  -2  -2 332261. 3168.77   4
   1  -2  -3 307406. 2968.16   4
  -1   2  -3 311883. 2910.56   6
  -1  -2  -3 308235. 3003.82   6
  -1  -2  -3 315521. 2959.55   2
   1  -2  -3 315978. 2982.27   2
  -1  -2  -3 324232. 2915.85   5
  -1   2  -3 315524. 3021.14  12
  -1  -2  -3 317659. 3001.25  12
  -1   2   3 318513. 2982.10  11
  -1   2  -3 308610. 3021.80  11
  -1   2   3 307763. 2979.40   7
  -1   2  -3 311559. 2974.19   7
  -1  -2   4 1578.95 110.933   9
  -1   2  -4 1152.71 89.8308  11
  -1  -2  -4 1663.51 91.0087   5
   1  -2  -4 2222.64 102.441  13
   1  -2  -4 2335.95 115.268   2
  -1  -2  -4 1477.25 92.8673   2
  -1   2   4 2431.74 104.762  11
  -1  -2  -4 1621.77 104.564  12
  -1   2  -4 1328.69 99.2926  12
  -1  -2  -4 1486.66 94.6503   6
  -1   2  -4 1330.42 77.2819   6
  -1   2   4 2317.07 103.150   7
  -1   2  -4 1300.23 80.2944   7
   1  -2  -4 2391.53 113.339   4
  -1   2   5 76795.2 899.527  11
  -1   2  -5 82166.4 1032.33  12
  -1  -2  -5 79975.0 1012.22  12
  -1   2  -5 84180.1 941.676   6
  -1  -2   5 77848.7 1011.88   9
  -1   2  -5 83361.8 978.826  11
  -1  -2  -5 83707.3 955.170   5
   1  -2   5 82646.8 973.027   8
  -1   2   5 81036.6 912.004   7
  -1   2  -5 85995.7 918.135   7
  -1  -2  -5 81145.4 995.771   6
   1  -2  -5 77121.8 941.195  13
   1  -2  -5 81548.2 987.194   2
  -1  -2  -5 78991.9 955.203   2
   1  -2  -5 82106.9 981.050   4
  -1  -2  -6 72805.1 952.399   6
  -1   2  -6 71794.7 901.222   6
  -1   2  -6 69640.1 894.739  11
  -1  -2   6 76023.3 972.537   9
   1  -2  -6 75263.1 948.506   2
  -1  -2  -6 73278.7 890.630   1
  -1  -2  -6 74298.1 920.598   2
  -1  -2  -6 76174.8 923.128   5
   1  -2   6 69535.7 895.519   8
  -1   2   6 72794.4 822.700  11
  -1  -2  -6 71815.0 971.246  12
  -1   2  -6 71869.7 985.269  12
   1  -2  -6 72240.1 908.681  13
   1  -2  -6 73919.2 946.568   4
  -1   2  -7 14312.6 380.602  12
  -1  -2  -7 13371.5 364.550  12
  -1   2   7 13977.8 257.795  11
  -1  -2  -7 13224.6 306.873   1
  -1   2  -7 14357.0 316.324  11
   1  -2  -7 13948.6 410.326   5
  -1  -2  -7 13821.2 346.608   6
  -1  -2   7 13335.8 346.365   9
  -1  -2  -7 14652.7 340.087   5
   1  -2   7 14342.4 318.406   8
  -1   2  -7 14304.8 331.157   6
   1  -2  -7 14583.1 354.259   4
   1  -2  -7 14319.5 350.448   2
  -1  -2  -7 13759.6 328.818   2
  -1  -2  -7 12953.9 350.858  13
   1  -2  -7 14486.3 334.853  13
  -1   2  -8 8045.70 232.815  11
  -1   2   8 9248.46 201.650  10
   1  -2  -8 8957.36 342.514   5
  -1  -2  -8 8351.30 249.348   1
  -1  -2  -8 8238.43 279.617   6
  -1  -2   8 9811.98 301.091   9
  -1  -2  -8 8695.62 277.426   5
  -1  -2  -8 8210.12 266.933   4
   1  -2   8 7991.40 238.536   8
  -1   2  -8 8178.55 302.111  12
  -1  -2  -8 8321.54 300.149  12
  -1   2  -8 8455.57 264.970   6
   1  -2  -8 8927.61 291.543   4
   1  -2  -8 9364.17 275.339  13
  -1  -2  -8 8331.64 284.668  13
   1  -2  -9 71189.3 1034.34   4
  -1  -2  -9 69520.1 949.258   1
  -1   2   9 69729.0 814.711  10
   1  -2  -9 67953.0 1140.61   5
  -1  -2   9 69516.1 1022.57   9
  -1  -2  -9 73351.4 1024.51   5
  -1  -2  -9 70376.4 1004.64   4
   1  -2   9 72722.5 937.519   8
  -1   2  -9 69557.2 900.106  11
  -1  -2  -9 71563.5 1037.19   6
  -1   2  -9 71609.0 1008.47   6
   1  -2  -9 71786.3 996.684  13
  -1  -2  -9 71700.9 1039.74  13
  -1   2  -9 70472.0 1103.44  12
  -1  -2  -9 75046.4 1115.06  12
  -1   2  10 347.731 47.5519  10
  -1   2 -10 366.097 69.8259   3
   1   2 -10 465.830 80.5113   3
  -1  -2 -10 36.4973 41.4447   1
  -1  -2  10 324.074 77.6040   9
   1  -2 -10 121.490 93.8380   5
  -1  -2 -10 188.623 73.4599   5
  -1  -2 -10 69.3380 49.4869   4
   1  -2 -10 78.5694 58.6873   4
  -1   2 -10 175.224 49.6564  11
  -1   2 -10 200.962 65.2647   6
  -1  -2 -10 130.226 66.6856   6
  -1   2 -10 226.129 87.3318  12
  -1  -2 -10 129.860 72.1804  12
  -1  -2 -10 95.6667 63.0325  13
   1  -2 -10 155.692 60.0034  13
   1  -2  10 281.916 57.3609   8
  -1  -2 -11 360.241 89.3753  13
   1  -2 -11 263.583 76.8734  13
  -1  -2 -11 381.788 98.1196  12
  -1   2 -11 494.987 105.308  12
  -1   2 -11 716.781 73.1743  11
  -1  -2  11 622.453 98.5841   9
  -1   2 -11 741.893 99.0073   3
  -1  -2 -11 548.611 103.098   5
  -1  -2 -11 270.410 75.6127   4
  -1  -2 -12 44205.8 837.683  13
   1  -2 -12 41396.5 782.943  13
  -1   2 -12 43959.8 929.030  12
  -1  -2 -12 44696.9 923.996  12
  -1  -2 -12 43855.5 850.333   6
  -1  -2  12 42053.9 799.035   9
   1  -2 -13 17906.2 610.939   5
   1  -2 -13 18958.6 527.134   1
   1   2 -13 18137.8 455.249   1
   1   2 -13 19145.2 607.748  12
   1  -2 -13 18794.2 595.069  12
  -1  -2  13 18693.7 511.889   9
  -1   2 -13 18512.9 505.391   3
   1   2 -13 17627.9 504.021   3
  -1  -2 -13 17878.4 520.330   4
  -1  -2 -13 18548.4 548.069   5
  -1  -2 -13 18074.3 588.991  12
  -1   2 -13 19195.5 614.688  12
   1  -2 -13 19008.2 562.604   4
  -1  -2 -13 18467.4 551.305   6
   1  -2 -13 19009.4 552.403   2
  -1  -2 -13 18067.6 518.822   2
   1  -2 -13 19371.8 524.734  13
  -1  -2 -13 17647.0 519.039  13
  -1  -2 -14 54121.7 1064.58   6
   1  -2 -14 53065.7 1164.13   5
   1  -2 -14 55321.9 1010.19   1
  -1   2 -14 58365.2 1011.27   4
   1   2 -14 55514.5 1021.39   3
  -1   2 -14 56359.0 1005.34   3
   1  -2 -14 53682.2 1043.80   2
  -1  -2 -14 56246.5 1031.83   2
  -1  -2 -14 56553.5 1072.12   5
   1   2 -14 53516.6 1050.90   5
  -1  -2 -14 53263.5 1010.51   4
   1  -2 -14 53037.2 1063.75   4
   1  -2 -15 2767.07 230.132   2
  -1  -2 -15 2345.40 204.874   2
   1  -2 -15 2928.08 245.183   4
   1   2 -15 2222.61 213.507   5
  -1  -2 -15 2409.56 207.177   4
  -1  -2 -15 2797.45 257.079  12
  -1   2 -15 2217.26 233.207  12
  -1   2 -15 2172.17 186.381   4
  -1  -2 -15 2595.27 210.910  13
  -1   2 -15 2332.22 196.679   3
   1   2 -15 2170.41 196.919   3
   1  -2 -15 3185.31 225.683   1
   1  -2 -15 2667.83 249.404  12
   1   2 -15 2460.27 245.438  12
   1  -2 -15 2915.04 212.776  13
   1  -2 -15 2589.43 262.341   5
  -1  -2 -15 2614.23 229.275   5
  -1  -2 -16 55083.2 1116.93   2
   1  -2 -16 54551.3 1137.02   2
  -1   2 -16 53832.2 1255.74  12
  -1  -2 -16 55733.0 1254.57  12
  -1   2 -16 55922.4 1075.15   4
   1   2 -16 56159.7 1115.22   3
  -1   2 -16 55446.2 1081.10   3
  -1  -2 -16 55455.6 1093.30  13
   1  -2 -16 56300.3 1081.49   1
   1  -2 -16 56506.7 1071.14  13
   1   2 -16 57316.3 1284.56  12
   1  -2 -16 56943.7 1264.03  12
   1  -2 -16 55284.6 1167.35   4
   1   2 -16 56614.5 1163.37   5
  -1  -2 -16 56218.6 1174.36   5
   1  -2 -16 57199.8 1309.20   5
  -1  -2 -17 3495.84 271.802   2
   1  -2 -17 2469.91 242.074   2
   1  -2 -17 2630.63 277.379  12
  -1   2 -17 4441.22 356.481  12
  -1  -2 -17 3730.88 328.662  12
   1   2 -17 3078.96 301.512  12
  -1   2 -17 4014.20 279.236   3
   1   2 -17 3177.81 257.372   3
  -1   2 -17 3981.90 269.997   4
   1  -2 -17 2356.66 236.323   4
   1   2 -17 3101.82 273.813   5
   1  -2 -17 2212.95 203.644   1
  -1  -2 -17 3693.92 267.490  13
  -1  -2 -17 3682.56 300.934   5
   1  -2 -17 2578.34 296.756   5
   1  -2 -18 3100.30 284.190   2
  -1  -2 -18 3504.84 285.161   2
  -1   2 -18 3359.37 293.273   5
  -1   2 -18 2889.68 249.456   4
   1  -2 -18 3360.91 293.686   4
   1   2 -18 2659.21 271.970   5
   1   2 -18 2802.85 252.083   3
  -1   2 -18 2822.33 247.664   3
   1   2 -18 2760.57 265.542   4
   1  -2 -18 3085.13 313.864  12
  -1  -2 -18 3516.94 336.232  12
   1   2 -18 2891.49 311.770  12
  -1   2 -18 3176.96 320.726  12
  -1  -2 -18 3137.14 299.351   5
  -1  -2 -18 3280.64 260.246  13
   1  -2 -18 3428.36 262.674   1
  -1   2 -19 348.083 119.692   3
  -1  -2 -19 583.220 184.174  12
  -1   2 -19 298.345 155.169  12
   1  -2 -19 546.996 174.342  12
   1   2 -19 920.077 208.697  12
  -1   2 -19 216.339 107.497   4
   1   2 -19 808.311 172.022   4
   1   2 -19 861.972 160.107   3
   1  -2 -19 438.227 134.324   4
   1  -2 -19 491.481 147.655   2
  -1  -2 -19 869.222 169.920   2
  -1  -2 -19 865.856 156.952  13
   1  -2 -19 372.826 112.376   1
  -1   2 -19 523.941 159.503   5
  -1  -2 -19 595.433 173.033   5
   1   2 -19 747.604 168.575   5
  -1   2 -20 11002.4 552.602   5
  -1   2 -20 9555.08 479.909   4
   1  -2 -20 10932.9 558.395   4
   1   2 -20 12906.3 621.975   5
  -1  -2 -20 11859.7 607.214   5
   1   2 -20 13631.1 608.520   4
  -1   2 -20 10433.1 502.885   3
   1   2 -20 13226.9 572.096   3
   1  -2 -20 10891.2 485.082   1
   1  -2 -20 12443.1 657.993  12
  -1  -2 -20 11820.3 637.169  12
  -1   2 -20 10481.6 610.448  12
   1   2 -20 13339.8 691.929  12
  -1  -2 -20 12102.2 571.279   2
   1  -2 -20 11402.3 567.561   2
  -1   2 -21 1137.74 218.104   5
  -1   2 -21 1686.52 217.057   4
  -1  -2 -21 644.383 199.507   5
   1   2 -21 831.813 206.667   5
   1  -2 -21 837.095 155.339   1
  -1  -2 -21 480.019 150.671   2
   1  -2 -21 1131.67 219.323   2
  -1   2 -21 1420.56 260.179  12
   1   2 -21 810.435 217.569  12
   1  -2 -21 1079.92 244.329  12
  -1  -2 -21 742.815 213.670  12
   1  -2 -21 861.486 179.435   4
   1   2 -21 717.471 181.331   4
  -1  -2 -22 67163.9 1659.55  12
   1   2 -22 68068.1 1715.25  12
   1  -2 -22 74493.3 1753.31  12
  -1   2 -22 74159.2 1741.97  12
  -1   2 -22 69496.6 1532.98   5
   1   2 -22 66052.4 1573.99   5
   1  -2 -22 69417.5 1551.40   2
  -1  -2 -22 66985.4 1497.32   2
   1   2 -22 66167.8 1507.35   4
  -1   2 -22 68586.8 1430.23   4
   1   2 -23 474.369 149.547   4
  -1   2 -23 307.933 165.274   5
   1   2 -23 446.190 181.851   5
   1   2 -23 455.364 201.324  12
   1  -2 -23 214.330 164.813  12
  -1  -2 -23 102.573 150.055  12
  -1   2 -23 362.561 193.482  12
  -1  -2 -23 62.4632 123.522   2
   1  -2 -23 169.201 129.082   2
  -1   2 -23 239.368 135.825   2
   1   2 -23 427.098 158.241   2
   1   2 -24 25383.5 1017.89  12
   1  -2 -24 23955.5 977.836  12
  -1  -2 -24 26784.6 1014.69  12
  -1   2 -24 23667.3 969.987  12
   1   2 -24 24294.6 853.249   2
  -1   2 -24 20672.1 777.951   2
   1  -2 -24 19463.5 782.093   2
  -1  -2 -24 23272.2 829.030   2
  -1   2 -24 21717.9 850.083   5
   1   2 -25 7069.86 456.282   4
   1  -2 -25 10073.2 551.310   2
  -1  -2 -25 7714.98 483.911   2
   1   2 -25 7697.59 474.640   2
  -1   2 -25 9753.83 519.601   2
   1   2 -25 9038.94 601.470  12
  -1  -2 -25 9641.32 594.448  12
  -1   2 -25 10176.4 615.398  12
   1  -2 -25 10918.4 644.970  12
  -1   2 -26 8338.31 517.525   5
   1   2 -26 9466.86 515.060   2
  -1   2 -26 8344.74 474.555   2
  -1  -2 -26 6722.91 444.214   2
   1  -2 -26 6959.48 457.771   2
   1   2 -27 450.673 148.472   2
  -1   2 -27 248.527 121.844   2
  -1  -2 -27 699.843 202.591  12
   1   2 -27 627.508 191.304  12
   1  -2 -27 591.300 186.484  12
  -1   2 -27 393.053 170.195  12
  -1   2 -28 5116.82 341.783   2
   1   2 -28 5385.25 354.517   2
   1   2 -28 6303.38 446.675  12
   1  -2 -28 6006.66 428.169  12
  -1  -2 -28 5444.57 406.379  12
  -1   2 -28 5913.04 424.933  12
   1   2 -29 144.375 96.8995  12
   1  -2 -29 218.296 107.044  12
  -1   2 -29 11.4675 83.6516   2
   1   2 -29 29.3703 86.9137   2
   1  -2 -30 3946.39 299.051  12
   1   2 -30 3587.65 290.396  12
  -1   2 -30 4069.48 262.331   2
   1   2 -30 2982.58 234.830   2
   1  -2 -31 744.485 131.363  12
  -1   3   0 73.9517 53.2258  11
  -1  -3   0 63.9953 49.5770   9
  -1   3   0 48.2506 44.1811   7
  -1   3  -1 205995. 2052.91   7
  -1   3   1 197172. 2044.69   7
  -1   3  -1 201501. 2081.26  11
  -1   3   1 202400. 2067.92  11
  -1   3  -1 201356. 1801.47   6
  -1  -3   1 190478. 2036.03   9
  -1  -3  -1 192169. 2004.28   9
  -1   3   2 45307.5 642.471   7
  -1   3  -2 44854.7 638.342   7
  -1   3   2 45199.1 654.010  11
  -1   3  -2 44123.2 476.683   6
  -1   3  -3 13466.0 217.490   6
  -1   3   3 12990.9 297.268   7
  -1   3  -3 12520.8 295.131   7
  -1  -3  -3 13622.0 291.374   6
   1  -3   3 12643.1 313.237   8
  -1  -3   3 11871.3 306.197   9
  -1   3   3 12588.4 294.047  11
  -1   3  -3 13201.2 286.401  12
  -1  -3  -3 13248.9 274.530  12
  -1  -3  -4 18289.1 364.880   2
  -1  -3   4 17911.8 395.390   9
   1  -3  -4 18805.7 360.469   4
  -1   3   4 18831.4 361.639   7
  -1   3  -4 17491.8 350.375   7
  -1  -3  -4 17421.3 348.946  12
  -1   3  -4 16985.2 357.866  12
  -1  -3  -4 17679.5 354.250   6
  -1  -3  -4 16760.0 294.654   8
   1  -3   4 17482.2 383.821   8
  -1   3   4 18560.7 354.580  11
  -1   3  -4 17064.6 290.161   6
  -1  -3  -5 8560.54 237.868   5
  -1   3   5 7409.35 211.587  11
  -1  -3  -5 8209.99 175.788   8
   1  -3   5 7537.35 246.788   8
  -1  -3   5 7917.87 268.722   9
   1  -3  -5 7199.27 233.838   2
  -1  -3  -5 8417.92 240.788   2
  -1   3   5 7524.47 218.594   7
  -1   3  -5 7420.85 216.453   7
  -1   3  -5 7883.20 200.986   6
  -1  -3  -5 8664.87 247.885   6
  -1   3  -5 7896.05 247.961  12
  -1  -3  -5 8285.22 245.339  12
   1  -3  -5 8063.11 242.291   4
  -1   3   6 5622.99 177.974  11
  -1  -3  -6 8732.57 237.122   1
   1  -3  -6 6123.98 231.978   2
  -1  -3  -6 8820.04 260.604   2
   1  -3  -6 5662.20 207.380  13
  -1  -3   6 7202.13 261.156   9
   1  -3  -6 5991.09 222.617   4
  -1   3  -6 6703.45 202.574   7
  -1   3   6 5722.10 189.523   7
  -1   3  -6 7938.70 219.570   6
  -1  -3  -6 8869.43 256.961   5
  -1  -3  -6 9449.08 274.111   6
  -1   3  -6 8193.28 267.062  12
  -1  -3  -6 8865.25 272.563  12
   1  -3   6 7656.83 251.592   8
  -1   3   7 23256.9 397.150  11
   1  -3  -7 23805.5 505.816   2
  -1  -3  -7 28649.1 524.300   2
  -1  -3  -7 27328.4 480.256   1
  -1  -3  -7 28518.8 523.897   5
  -1  -3  -7 27990.0 524.291   6
   1  -3  -7 23558.3 477.439  13
  -1  -3   7 24973.5 536.667   9
   1  -3  -7 22734.2 490.869   4
  -1   3   7 22473.0 412.800   7
  -1   3  -7 25539.6 430.844   7
  -1   3  -7 26247.3 468.963   6
   1  -3   7 25058.6 501.580   8
  -1  -3  -7 27589.4 544.209  12
  -1   3  -7 26104.6 542.327  12
  -1  -3  -8 18145.7 436.592   6
  -1  -3  -8 18854.0 442.174   5
  -1  -3  -8 18440.5 457.431  12
  -1   3  -8 18123.2 465.612  12
   1  -3  -8 17199.1 404.947  13
  -1  -3  -8 17286.3 391.403   1
  -1  -3   8 17894.9 460.522   9
   1  -3  -8 16728.0 434.734   4
  -1   3  -8 18926.0 415.427   6
  -1  -3  -8 18640.8 435.147   2
   1  -3  -8 17986.6 447.271   2
  -1   3   8 17629.6 317.392  11
   1  -3   8 18294.7 427.072   8
  -1  -3  -9 5567.83 256.132  13
   1  -3  -9 5643.69 233.590  13
  -1  -3  -9 5351.11 216.806   1
  -1  -3   9 6093.93 274.068   9
   1  -3  -9 5238.99 243.158   4
  -1   3  -9 4976.27 255.339  12
  -1  -3  -9 5109.27 248.268  12
  -1   3  -9 4403.76 201.963  11
   1  -3  -9 5839.42 260.970   2
  -1  -3  -9 5705.97 243.692   2
  -1  -3  -9 5062.90 235.294   6
  -1   3   9 5531.12 156.049  10
  -1  -3  -9 5667.98 249.904   5
   1  -3   9 4745.49 214.235   8
  -1   3 -10 1192.44 109.604  11
   1  -3 -10 603.128 94.4932  13
  -1  -3 -10 1064.32 122.479  13
  -1  -3 -10 1086.42 127.949   5
  -1  -3 -10 1159.61 132.921  12
  -1   3 -10 1311.08 147.600  12
  -1  -3  10 935.976 123.775   9
  -1  -3 -10 1027.12 119.214   2
   1  -3 -10 609.619 100.152   2
   1  -3  10 1284.60 119.880   8
  -1  -3  11 7603.78 326.239   9
   1  -3  11 8055.37 291.529   8
  -1  -3 -11 8612.04 364.183  12
  -1   3 -11 8945.34 377.043  12
  -1   3 -11 7716.90 268.710  11
  -1  -3 -11 8607.25 345.283   5
  -1  -3 -11 8407.59 337.304  13
   1  -3 -11 7393.74 297.509  13
  -1   3 -12 6771.27 292.207   3
   1   3 -12 5764.55 276.937   3
   1  -3 -12 5066.58 268.573   1
  -1  -3  12 5223.23 276.175   9
   1  -3 -12 5054.40 279.568   4
   1  -3 -12 5094.59 296.684  12
   1   3 -12 5511.61 305.559  12
  -1  -3 -12 7114.75 320.050  13
   1  -3 -12 4911.87 254.917  13
  -1  -3 -12 7082.91 323.326   6
  -1  -3 -12 7036.38 283.226   1
  -1  -3 -12 7285.64 317.465   2
   1  -3 -12 5025.37 281.790   2
  -1   3 -12 6789.43 347.067  12
  -1  -3 -12 7428.72 355.602  12
  -1  -3 -13 13537.6 465.498   2
   1  -3 -13 14307.1 491.958   2
   1  -3 -13 14185.7 492.414   4
  -1  -3 -13 14588.5 504.796   5
   1   3 -13 11386.9 335.487   1
   1  -3 -13 13999.3 457.340   1
   1  -3 -13 13421.6 501.545  12
   1   3 -13 13047.5 504.500  12
   1  -3 -13 14059.3 447.986  13
  -1   3 -13 14603.0 457.676   3
   1   3 -13 12537.4 438.190   3
  -1  -3 -13 14132.7 517.139  12
  -1   3 -13 14981.3 547.678  12
  -1  -3 -13 14327.9 491.745   6
  -1  -3 -14 16833.2 569.622   5
   1  -3 -14 12319.3 452.026   1
   1  -3 -14 11934.8 481.838   4
  -1  -3 -14 18589.7 578.373   6
  -1  -3 -14 17783.4 553.079   2
   1  -3 -14 13550.3 501.913   2
  -1   3 -14 15536.7 488.843   3
   1   3 -14 16311.8 513.140   3
   1  -3 -15 2024.30 211.720   2
  -1  -3 -15 2361.91 212.793   2
   1   3 -15 1982.93 204.316   5
   1  -3 -15 2016.06 209.668   4
  -1   3 -15 2364.23 196.872   4
  -1   3 -15 2583.27 251.748  12
  -1  -3 -15 2427.25 241.307  12
   1  -3 -15 2217.77 194.849  13
  -1  -3 -15 2319.88 209.416  13
  -1  -3 -15 2232.56 227.034   5
   1  -3 -15 2211.81 200.454   1
   1  -3 -15 2212.17 230.879  12
   1   3 -15 2359.86 238.447  12
  -1   3 -15 2412.68 200.277   3
   1   3 -15 2393.59 206.420   3
  -1  -3 -16 6542.35 362.148   2
   1  -3 -16 4863.20 326.886   2
   1   3 -16 4788.90 319.216   5
   1  -3 -16 4470.10 314.858   4
  -1   3 -16 5878.73 318.653   4
   1   3 -16 5053.43 368.164  12
  -1  -3 -16 6270.99 397.079  12
  -1   3 -16 5722.74 389.273  12
   1  -3 -16 5007.42 362.080  12
  -1  -3 -16 5739.42 331.609  13
  -1  -3 -16 5639.28 366.200   5
   1  -3 -16 4761.83 294.855   1
   1  -3 -16 4710.39 285.311  13
   1   3 -16 5166.49 312.160   3
  -1   3 -16 5332.18 313.215   3
  -1  -3 -17 20398.6 677.657   2
   1  -3 -17 19428.6 685.086   2
   1   3 -17 19197.3 668.807   5
   1  -3 -17 20115.3 699.415   4
  -1   3 -17 21052.7 644.291   4
   1  -3 -17 20369.8 761.442  12
  -1   3 -17 21731.6 792.561  12
  -1  -3 -17 21615.6 776.364  12
   1   3 -17 19954.5 763.977  12
  -1  -3 -17 20474.6 654.919  13
  -1  -3 -17 21008.2 738.123   5
   1  -3 -17 21216.9 653.946   1
   1  -3 -17 20224.4 619.877  13
   1   3 -17 20774.2 665.158   3
  -1   3 -17 21252.4 657.292   3
  -1  -3 -18 11367.2 520.217   2
   1  -3 -18 11588.7 543.392   2
  -1   3 -18 10617.9 466.052   4
  -1   3 -18 11093.4 492.834   3
   1   3 -18 10870.0 493.168   3
  -1   3 -18 11214.8 587.184  12
  -1  -3 -18 11076.9 575.825  12
   1   3 -18 11422.2 598.833  12
   1  -3 -18 11159.5 582.707  12
  -1  -3 -18 11841.7 505.342  13
  -1  -3 -18 12021.0 581.558   5
   1  -3 -18 12241.7 503.569   1
   1  -3 -18 11431.5 476.771  13
   1   3 -18 11256.7 524.571   5
   1  -3 -18 11439.4 545.597   4
  -1  -3 -19 11754.4 547.198   2
   1  -3 -19 10256.4 529.140   2
   1   3 -19 9408.14 498.323   4
  -1   3 -19 10362.7 485.496   3
  -1   3 -19 10039.3 471.540   4
   1   3 -19 9656.30 481.847   3
  -1   3 -19 10264.1 520.211   5
   1   3 -19 9175.69 497.128   5
  -1  -3 -19 11673.3 608.665  12
  -1   3 -19 10449.4 587.294  12
   1  -3 -19 10416.5 582.587  12
   1   3 -19 9381.42 563.612  12
   1  -3 -19 10784.6 479.609   1
  -1  -3 -19 10356.3 479.167  13
  -1  -3 -19 10842.1 572.121   5
  -1  -3 -20 57.0639 112.834   2
   1  -3 -20 390.515 154.323   2
   1  -3 -20 393.522 116.312   1
   1   3 -20 196.197 148.449  12
   1  -3 -20 323.924 155.680  12
  -1   3 -20 205.181 161.989  12
  -1  -3 -20 52.1044 123.249  12
   1   3 -20 57.9808 95.8155   4
  -1   3 -20 231.104 106.865   4
  -1  -3 -20 97.6273 108.768  13
  -1   3 -20 113.483 128.000   5
   1   3 -20 369.214 150.736   5
  -1   3 -20 131.916 103.828   3
   1   3 -20 137.594 100.643   3
   1  -3 -21 7435.48 414.322   1
  -1  -3 -21 8530.55 492.491   2
   1  -3 -21 7278.99 473.838   2
  -1   3 -21 7384.99 428.314   4
  -1   3 -21 8019.91 482.091   5
   1   3 -21 7571.10 465.577   4
   1   3 -21 7648.15 452.611   3
  -1   3 -21 7209.25 429.877   3
   1   3 -21 8128.06 554.007  12
   1  -3 -21 7882.40 538.989  12
  -1  -3 -21 8639.19 556.701  12
  -1   3 -21 7899.19 540.118  12
   1   3 -21 7549.62 480.730   5
  -1   3 -22 135.231 139.725   5
   1   3 -22 86.7240 132.303   5
   1   3 -22 107.618 102.072   3
   1   3 -22 17.9621 103.881   4
  -1   3 -22 76.9461 91.9862   4
  -1  -3 -22 34.4936 121.231   2
   1  -3 -22 200.357 136.607   2
  -1  -3 -22 10.9985 132.872  12
   1  -3 -22 318.738 157.551  12
   1   3 -22 142.533 141.990  12
  -1   3 -22 113.969 137.685  12
  -1   3 -23 1144.49 188.813   4
   1   3 -23 1501.33 229.108   4
   1  -3 -23 1075.80 244.096  12
  -1  -3 -23 1726.37 245.610   2
   1  -3 -23 855.334 201.724   2
   1   3 -23 1382.62 267.574  12
  -1   3 -23 1437.42 269.812  12
  -1  -3 -23 2006.03 299.783  12
   1   3 -23 1342.55 234.862   5
  -1   3 -23 1245.28 228.873   5
  -1  -3 -24 7869.14 535.860  12
  -1   3 -24 7069.78 519.847  12
   1   3 -24 8247.11 581.376  12
   1  -3 -24 7970.47 553.973  12
   1  -3 -25 1236.49 227.004   2
   1   3 -25 618.595 165.392   2
  -1   3 -25 1283.46 212.450   2
  -1  -3 -25 942.565 199.387   2
  -1   3 -25 1171.91 232.479   5
   1   3 -25 614.291 161.980   4
   1  -3 -25 931.512 229.434  12
   1   3 -25 761.178 226.370  12
  -1  -3 -25 997.797 233.292  12
  -1   3 -25 1086.34 240.988  12
  -1   3 -26 2994.27 289.234   2
   1   3 -26 3181.04 302.790   2
   1   3 -26 3098.24 296.032   4
  -1   3 -26 3612.25 343.738   5
  -1  -3 -27 10645.2 579.991  12
  -1   3 -27 10146.6 574.455  12
   1   3 -27 10835.9 520.588   2
  -1   3 -27 9535.41 482.590   2
   1  -3 -27 10141.1 568.335  12
   1   3 -27 10926.5 600.640  12
   1   3 -28 295.225 124.948   2
  -1   3 -28 321.361 125.304   2
  -1  -3 -28 265.360 143.897  12
  -1   3 -28 344.920 141.875  12
   1   3 -28 333.876 154.191  12
   1  -3 -28 358.721 151.053  12
   1   3 -29 239.595 86.3730   2
  -1   3 -29 304.649 96.7535   2
   1   3 -29 121.296 111.398  12
   1  -3 -29 73.5823 106.592  12
   1   3 -30 619.222 111.896   2
  -1   3 -30 746.984 121.923   2
   1   3 -30 559.514 139.086  12
   1  -3 -30 786.298 150.751  12
  -1   4   0 68.3024 60.1614  11
  -1   4   0 68.1117 53.2642   7
  -1  -4   1 220347. 2281.03   9
  -1   4   1 216482. 2265.45   7
  -1   4  -1 217812. 2265.19   7
  -1   4   1 215129. 1961.17   6
  -1   4   1 217209. 2293.65  11
  -1  -4   2 3353.88 175.508   9
  -1   4  -2 3250.68 161.530   7
  -1   4   2 2381.82 138.945   7
  -1   4   2 2510.25 149.420  11
  -1  -4  -3 96770.7 1074.90  12
  -1   4  -3 97900.0 1098.40  12
  -1   4  -3 100179. 1202.66   7
  -1   4   3 92252.6 1175.70   7
  -1   4   3 89052.2 1170.91  11
   1  -4   3 97133.2 1234.40   8
  -1  -4  -3 100485. 1132.50   6
  -1  -4  -3 93175.0 1121.62   8
  -1  -4   3 94075.4 1236.23   9
  -1  -4   4 1907.75 148.448   9
  -1   4  -4 2226.74 124.564  12
  -1  -4  -4 2634.60 128.054  12
  -1   4   4 2079.99 131.616  11
  -1  -4  -4 2823.91 132.227   8
   1  -4   4 1998.37 143.101   8
  -1  -4  -4 2817.81 137.627   6
  -1   4  -4 2234.71 134.519   7
  -1   4   4 2040.97 128.748   7
  -1  -4   5 14954.9 409.908   9
  -1   4   5 14698.3 346.734  11
   1  -4   5 14586.0 392.380   8
  -1  -4  -5 15308.3 310.426   8
  -1   4   5 13756.4 344.101   7
  -1   4  -5 14780.8 355.763   7
  -1  -4  -5 16303.5 363.501   6
  -1  -4  -5 15394.6 347.606  12
  -1   4  -5 15493.7 360.716  12
  -1  -4  -6 227.291 48.2879   1
  -1  -4  -6 277.565 57.8887   6
  -1  -4  -6 183.038 56.3125  12
  -1   4  -6 116.298 58.9198  12
  -1  -4  -6 266.137 67.9428   2
   1  -4  -6 127.176 65.0439   2
   1  -4   6 114.006 57.3825   8
  -1   4   6 265.547 54.2799  11
  -1   4   6 63.8600 42.6706   7
  -1   4  -6 37.3003 39.8540   7
  -1   4   7 65928.1 902.198   7
  -1   4  -7 64257.8 903.944   7
   1  -4  -7 70530.4 965.687  13
  -1  -4   7 71749.9 1090.92   9
  -1   4  -7 66375.7 1001.40  12
  -1  -4  -7 66998.9 969.214  12
  -1  -4  -7 66523.2 913.199   1
  -1  -4  -7 68972.7 983.282   2
   1  -4  -7 67338.1 1008.98   2
  -1  -4  -7 67629.4 964.681   6
   1  -4   7 63459.4 995.911   8
  -1   4   7 66792.4 868.808  11
  -1  -4  -8 190.056 60.7235   6
   1  -4  -8 185.141 61.3796  13
   1  -4  -8 142.733 60.6727   4
  -1  -4  -8 146.116 48.3668   1
  -1  -4   8 103.921 74.7511   9
   1  -4   8 272.890 73.3431   8
  -1   4   8 120.504 46.0597   7
  -1   4  -8 169.981 49.8493   7
   1  -4  -8 511.927 91.5162   2
  -1  -4  -8 535.205 89.5618   2
   1   4   8 109.214 28.8408  11
  -1   4   8 84.5320 39.1358  11
  -1  -4  -8 126.669 62.0533  12
  -1   4  -8 133.483 64.5454  12
  -1   4  -9 38308.3 772.643  12
  -1  -4  -9 35738.1 733.506  12
  -1   4   9 40750.7 571.879  11
  -1  -4   9 44138.9 838.748   9
   1  -4   9 36602.8 728.890   8
   1  -4  -9 41648.2 781.125   2
  -1  -4  -9 36469.9 716.196   2
   1  -4  -9 40530.7 718.812  13
  -1  -4  -9 40115.1 768.463   5
  -1   4  -9 37508.9 610.828   7
  -1   4   9 41404.9 625.457   7
   1  -4  -9 40401.4 759.750   4
  -1  -4  -9 36181.4 711.541   6
  -1  -4  10 4094.73 249.856   9
   1  -4  10 5802.61 266.220   8
   1  -4 -10 4482.73 225.882  13
  -1  -4 -10 3352.38 223.483  13
  -1   4 -10 5759.21 259.121  11
  -1   4 -10 5539.57 288.030  12
  -1  -4 -10 3806.96 232.622  12
  -1  -4 -10 3835.97 241.511   5
  -1  -4 -11 1648.29 160.187   6
   1  -4  11 1329.43 140.530   8
  -1  -4 -11 1560.69 161.310  13
   1  -4 -11 1330.82 135.318  13
  -1   4 -11 1108.80 122.989  11
  -1   4 -11 1132.78 150.560  12
  -1  -4 -11 1306.77 152.682  12
   1  -4 -11 1283.95 144.518   4
   1  -4 -11 1295.82 141.783   1
   1   4 -11 1116.49 146.929  12
  -1  -4 -11 1605.89 139.068   1
  -1  -4 -12 17349.4 531.784   6
   1  -4 -12 21936.2 571.912   1
   1  -4 -12 21888.0 602.217   4
   1  -4  12 20405.1 535.011   8
   1  -4 -12 21270.9 603.024  12
   1   4 -12 17902.0 574.084  12
  -1  -4 -12 16437.1 521.767  13
   1  -4 -12 20402.2 535.389  13
  -1   4 -12 19903.6 622.122  12
  -1  -4 -12 16877.4 557.653  12
  -1   4 -12 20626.6 511.781  11
  -1  -4 -12 17478.1 531.409   2
   1  -4 -12 21909.1 613.302   2
  -1  -4 -13 39.5409 94.4795   5
   1  -4 -13 141.572 78.1236   4
  -1  -4 -13 29.8849 76.2179   2
   1  -4 -13 97.8389 69.6554   2
  -1   4 -13 338.481 108.383  12
   1  -4 -13 155.708 93.0128  12
  -1  -4 -13 69.0925 83.4022  12
   1   4 -13 202.517 95.7216  12
   1  -4 -13 78.2917 60.6371   1
  -1   4 -13 60.7928 63.3581   3
  -1  -4 -13 45.8162 67.0250   6
  -1  -4 -14 22973.5 659.549   2
   1  -4 -14 20846.8 658.386   2
   1  -4 -14 21908.4 660.930   4
  -1  -4 -14 22575.6 653.214  13
  -1  -4 -14 23288.7 668.097   6
   1  -4 -14 21879.0 630.242   1
  -1   4 -14 21071.3 600.538   3
   1   4 -14 23382.2 640.253   3
  -1  -4 -14 23925.2 717.852   5
   1  -4 -15 13817.9 572.390  12
  -1  -4 -15 15218.0 551.969   2
   1  -4 -15 13039.7 531.837   2
  -1  -4 -15 15249.5 597.659  12
   1   4 -15 15168.2 610.833  12
  -1   4 -15 15218.4 613.052  12
   1  -4 -15 12926.4 472.417  13
  -1  -4 -15 15008.3 534.769  13
   1   4 -15 15518.0 533.432   3
  -1   4 -15 14442.6 504.801   3
   1  -4 -15 13018.6 489.850   1
   1   4 -16 11710.7 492.182   5
  -1  -4 -16 12200.3 556.367  12
   1  -4 -16 11010.8 533.253  12
  -1   4 -16 12800.6 583.639  12
   1   4 -16 11740.7 558.331  12
   1  -4 -16 10185.7 487.471   2
  -1  -4 -16 12586.2 514.474   2
   1  -4 -16 10525.1 442.569  13
  -1  -4 -16 12768.2 510.385  13
  -1   4 -16 11616.0 464.999   3
   1   4 -16 12361.4 486.581   3
   1  -4 -16 10097.8 440.971   1
   1   4 -17 7971.98 420.241   5
   1  -4 -17 8720.72 407.881  13
  -1  -4 -17 7364.54 399.066  13
   1  -4 -17 8977.83 499.048  12
  -1  -4 -17 7510.34 455.265  12
  -1   4 -17 8065.75 483.488  12
   1   4 -17 7967.87 480.279  12
  -1  -4 -17 7566.34 419.810   2
   1  -4 -17 8852.20 461.565   2
  -1   4 -17 8420.74 405.572   4
   1  -4 -17 9555.07 438.499   1
  -1   4 -17 7885.07 400.366   3
   1   4 -17 7890.71 408.822   3
   1   4 -18 17558.1 652.681   5
  -1  -4 -18 19231.1 655.189  13
  -1  -4 -18 19269.7 753.605  12
   1  -4 -18 16617.3 715.545  12
  -1   4 -18 18331.8 760.253  12
   1   4 -18 17445.9 744.342  12
   1  -4 -18 16438.8 581.465  13
  -1  -4 -18 18225.0 670.540   2
   1  -4 -18 16048.3 652.477   2
  -1   4 -18 17147.7 600.142   4
   1  -4 -18 16692.3 606.729   1
   1   4 -18 17469.3 630.956   3
  -1   4 -18 16506.7 607.744   3
   1   4 -19 9324.67 495.843   5
   1  -4 -19 11174.2 486.675  13
  -1   4 -19 9986.97 581.372  12
   1  -4 -19 11270.6 597.776  12
  -1  -4 -19 8850.86 531.137  12
   1   4 -19 8967.39 552.797  12
  -1  -4 -19 9069.66 464.471  13
  -1   4 -19 9698.80 462.123   4
   1   4 -19 8719.81 459.607   3
  -1   4 -19 9643.36 475.929   3
   1  -4 -19 11435.3 502.417   1
   1  -4 -19 10366.7 530.165   2
  -1  -4 -19 8357.53 467.383   2
   1   4 -20 4685.18 421.468  12
   1  -4 -20 5258.76 423.910  12
  -1  -4 -20 4501.46 395.234  12
  -1   4 -20 5578.91 444.292  12
  -1  -4 -20 3150.13 304.307   2
   1  -4 -20 4755.55 381.507   2
   1  -4 -20 5751.10 359.625   1
  -1  -4 -20 4074.59 317.013  13
   1   4 -20 4601.97 343.869   3
  -1   4 -20 5167.43 356.698   3
  -1   4 -20 6054.60 376.063   4
   1   4 -20 4973.19 375.294   4
  -1   4 -20 4662.12 368.762   5
   1   4 -20 4901.90 375.928   5
  -1  -4 -21 148.002 119.538   2
   1  -4 -21 64.9005 128.324   2
  -1  -4 -21 242.234 128.638  13
  -1   4 -21 185.545 101.783   3
   1   4 -21 128.081 91.5387   3
   1   4 -21 69.0808 104.324   4
  -1   4 -21 127.228 96.7875   4
   1   4 -21 124.491 140.933  12
  -1  -4 -21 219.083 142.082  12
  -1   4 -21 98.5666 125.231  12
   1  -4 -21 302.158 159.670  12
   1  -4 -21 126.838 97.5325   1
  -1   4 -21 152.686 135.567   5
   1   4 -21 76.4309 119.392   5
  -1   4 -22 5778.35 380.646   4
  -1   4 -22 6396.25 439.695   5
   1   4 -22 7199.94 457.778   4
  -1   4 -22 5955.58 398.384   3
   1   4 -22 7192.45 440.511   3
   1   4 -22 6769.60 463.085   5
  -1  -4 -22 6775.36 489.446  12
  -1   4 -22 6555.11 491.729  12
   1  -4 -22 7924.20 537.803  12
   1   4 -22 7518.47 543.081  12
  -1  -4 -22 6459.50 448.499   2
   1  -4 -22 6450.95 463.871   2
  -1  -4 -23 1117.55 217.500   2
   1  -4 -23 1187.31 247.266  12
   1   4 -23 1128.31 247.862  12
  -1   4 -23 1092.90 213.299   5
   1   4 -23 989.703 212.178   5
   1   4 -23 1343.38 222.007   4
   1  -4 -23 946.698 212.939   2
  -1   4 -23 1451.05 261.249  12
  -1  -4 -23 1414.22 262.235  12
   1   4 -24 5330.60 456.153  12
   1  -4 -24 4687.13 422.015  12
  -1  -4 -24 5338.09 436.308  12
  -1   4 -24 4101.00 397.004  12
  -1   4 -25 8716.99 481.781   2
   1   4 -25 9660.78 511.271   2
   1   4 -25 9283.09 508.180   4
   1   4 -25 9355.79 552.685   5
  -1   4 -25 8307.46 503.053   5
  -1   4 -25 8134.17 539.141  12
   1   4 -25 9556.04 601.853  12
  -1  -4 -25 9184.43 562.502  12
   1  -4 -25 10039.3 600.135  12
   1   4 -26 23957.7 798.598   2
  -1   4 -26 23955.1 784.508   2
  -1  -4 -26 25233.1 908.758  12
  -1   4 -26 25088.7 929.383  12
   1   4 -26 23293.8 787.135   4
  -1   4 -26 22793.7 820.624   5
   1  -4 -26 22467.0 870.053  12
   1   4 -26 23975.6 911.309  12
  -1   4 -27 610.506 155.013   2
   1   4 -27 1074.52 189.217   2
  -1   4 -27 760.490 186.654   5
   1  -4 -27 1187.86 211.122  12
   1   4 -27 1265.40 214.561  12
  -1   4 -27 1025.83 196.439  12
  -1  -4 -27 1289.53 212.461  12
  -1   4 -28 4411.55 304.217   2
   1   4 -28 4049.24 299.054   2
   1  -4 -28 4571.17 351.852  12
   1   4 -28 4343.39 350.172  12
  -1   4 -29 4542.61 285.827   2
   1   4 -29 4261.00 280.385   2
   1  -4 -29 5436.99 347.928  12
   1   4 -29 4779.16 331.467  12
   1  -4 -30 3617.76 259.247  12
   1   4 -30 3618.76 261.019  12
  -1   4 -30 3568.60 231.471   2
   1   4 -30 3529.45 228.908   2
  -1   5   0 28.3186 53.8663   7
  -1   5   1 77932.9 1077.89   7
  -1   5  -1 80293.7 1089.52   7
  -1   5   1 77835.7 1103.46  11
  -1  -5  -2 321375. 3268.35   8
  -1   5  -2 315013. 3279.84   7
  -1   5   2 320576. 3291.60   7
  -1  -5  -3 78254.9 941.835   6
   1  -5   3 70046.5 671.309   1
  -1   5  -3 78223.7 1046.67   7
  -1   5   3 68327.7 1002.12   7
  -1   5   3 68894.3 1014.57  11
  -1  -5  -3 77230.6 1003.36   8
   1  -5   3 75915.6 1092.37   8
  -1   5  -4 23317.6 430.488  12
  -1  -5  -4 22727.3 406.258  12
  -1  -5  -4 24616.3 456.649   6
  -1   5   4 20612.4 476.351  11
  -1   5  -4 21775.8 492.368   7
  -1   5   4 19970.1 473.901   7
   1  -5   4 21431.3 526.334   8
  -1  -5  -4 23709.1 468.185   8
  -1  -5  -5 171665. 1911.32   8
   1  -5   5 179853. 2117.44   8
  -1  -5  -5 182193. 1954.65   6
  -1   5   5 182782. 2008.40  11
  -1   5  -5 181045. 2025.45   7
  -1   5   5 179657. 2020.87   7
  -1   5  -5 180192. 1937.13  12
  -1  -5  -5 168197. 1887.48  12
   1  -5   6 47123.6 856.323   8
  -1  -5  -6 49235.1 764.821   6
  -1   5   6 46735.4 752.177  11
  -1   5  -6 46275.3 776.954   7
  -1   5   6 46395.7 772.096   7
  -1   5  -6 47147.9 760.367  12
  -1  -5  -6 47637.4 736.418  12
   1  -5   7 4587.91 248.788   8
  -1  -5  -7 4773.87 217.097   6
  -1   5   7 5142.12 209.227  11
  -1   5  -7 5105.15 235.586  12
  -1  -5  -7 4951.18 219.055  12
  -1   5  -7 4936.09 222.395   7
  -1   5   7 4787.65 216.127   7
  -1   5  -8 120788. 1484.01   7
  -1   5   8 115806. 1465.82   7
  -1  -5  -8 123906. 1537.41   6
   1   5   8 119721. 1337.89  11
  -1   5   8 116460. 1401.46  11
  -1  -5  -8 123189. 1537.04  12
  -1   5  -8 119885. 1572.84  12
   1  -5   8 120493. 1632.29   8
   1  -5  -8 115623. 1507.27  13
  -1  -5  -9 37079.9 748.270   6
  -1   5   9 42558.4 653.876  11
   1  -5  -9 42297.6 778.649  13
  -1  -5  -9 39664.3 777.385  12
  -1   5  -9 45847.3 855.638  12
   1  -5   9 46721.8 881.077   8
  -1   5  -9 46143.7 736.957   7
  -1   5   9 40389.2 706.703   7
   1  -5 -10 112.526 69.2229  13
  -1   5  10 37.3759 38.6802   7
  -1   5 -10 204.447 56.4494   7
  -1  -5 -10 337.850 74.5225   1
   1  -5 -10 23.5792 50.3641   1
   1   5 -10 54.3101 60.0779  12
  -1  -5 -10 320.390 88.2146  12
   1  -5 -10 35.3539 62.7845  12
  -1   5 -10 283.858 89.6282  12
   1  -5  10 113.764 70.0840   8
   1  -5 -11 32555.4 714.093   1
   1  -5 -11 31649.0 720.180  12
   1   5 -11 29479.9 724.109  12
  -1  -5 -11 30525.8 726.912  12
  -1   5 -11 31237.0 764.608  12
  -1  -5 -11 29743.3 717.307   2
   1  -5 -11 33642.3 781.970   2
   1  -5  11 29486.6 719.715   8
  -1   5 -11 28703.4 688.625  11
  -1  -5 -11 30574.8 707.773   6
   1  -5 -11 32426.5 693.931  13
  -1  -5 -11 30059.6 742.038  13
   1  -5 -12 73444.5 1201.40   1
   1  -5  12 68703.1 1200.66   8
   1  -5 -12 73549.0 1182.92  13
  -1  -5 -12 68277.1 1210.72   2
   1  -5 -12 73705.5 1288.89   2
  -1   5 -12 67948.5 1161.90  11
  -1   5 -12 72871.0 1305.19  12
  -1  -5 -12 70271.4 1250.92  12
   1   5 -12 68455.8 1242.21  12
   1  -5 -12 70898.7 1242.13  12
  -1  -5 -12 70547.9 1205.54   6
  -1  -5 -13 75.0253 79.2915   2
   1  -5 -13 87.4138 94.7819   2
  -1  -5 -13 63.9844 72.0198   6
  -1  -5 -13 64.0878 75.6567  13
   1  -5 -13 60.2437 68.3723   1
  -1   5 -14 5654.51 307.047   3
  -1  -5 -14 4741.81 306.736   2
   1  -5 -14 6647.17 374.647   2
   1  -5 -14 6701.39 342.541   1
  -1  -5 -14 4927.94 311.256   6
   1  -5 -14 6550.43 329.279  13
  -1  -5 -14 4897.46 303.676  13
   1  -5 -15 7967.06 382.361   1
  -1  -5 -15 7957.90 404.594  13
   1  -5 -15 8223.11 381.904  13
   1  -5 -15 8253.51 436.284  12
  -1   5 -15 7098.51 425.839  12
  -1  -5 -15 8213.85 436.011  12
   1   5 -15 7540.45 429.318  12
  -1  -5 -15 7200.74 392.388   2
   1  -5 -15 7208.32 404.611   2
  -1   5 -15 7094.71 361.545   3
   1   5 -15 7618.26 378.379   3
   1  -5 -16 2853.78 243.749   1
  -1  -5 -16 3676.10 277.310  13
   1  -5 -16 2974.64 239.865  13
  -1   5 -16 3704.78 325.970  12
  -1  -5 -16 3475.94 301.230  12
   1  -5 -16 2928.68 276.786  12
   1   5 -16 3031.13 292.953  12
  -1   5 -16 3507.37 262.772   3
   1   5 -16 3325.64 263.900   3
  -1  -5 -16 3871.96 298.938   2
   1  -5 -16 3369.36 292.050   2
   1  -5 -17 7577.75 450.342   2
  -1  -5 -17 8398.58 456.038   2
   1  -5 -17 7590.19 406.087   1
   1   5 -17 7986.93 481.017  12
  -1  -5 -17 8363.08 477.474  12
   1  -5 -17 7745.41 464.313  12
  -1   5 -17 8034.39 489.507  12
   1   5 -17 8223.69 432.091   5
   1  -5 -17 7745.74 395.702  13
  -1  -5 -17 8236.04 435.438  13
   1   5 -17 8696.45 426.041   3
  -1   5 -17 7542.56 394.765   3
   1  -5 -18 9107.34 448.091   1
  -1   5 -18 7903.10 411.749   4
   1  -5 -18 9002.09 516.431  12
   1   5 -18 8295.82 510.865  12
  -1  -5 -18 8123.40 494.874  12
  -1   5 -18 7793.24 494.991  12
  -1  -5 -18 9032.37 457.842  13
   1  -5 -18 8980.22 433.175  13
   1   5 -18 8424.93 437.642   3
  -1   5 -18 7340.60 407.287   3
  -1  -5 -18 8336.69 472.356   2
   1  -5 -18 8603.79 491.907   2
   1   5 -18 8133.88 442.200   5
  -1   5 -19 566.146 133.530   4
  -1   5 -19 408.557 164.880  12
   1   5 -19 194.431 145.009  12
  -1  -5 -19 536.628 169.849  12
   1  -5 -19 308.776 156.979  12
   1   5 -19 451.672 151.861   5
  -1   5 -19 703.890 150.866   3
   1   5 -19 365.856 126.360   3
   1  -5 -19 393.823 124.398  13
  -1  -5 -19 453.314 131.642  13
   1  -5 -19 407.132 114.841   1
  -1  -5 -19 476.374 152.189   2
   1  -5 -19 286.129 135.075   2
  -1   5 -20 492.537 128.116   4
   1   5 -20 192.077 138.013  12
  -1  -5 -20 235.117 156.579  12
   1  -5 -20 434.868 158.727  12
  -1   5 -20 478.639 171.182  12
   1   5 -20 206.139 132.578   5
   1   5 -20 208.875 112.078   3
  -1   5 -20 449.892 136.524   3
  -1  -5 -20 112.554 103.879  13
   1  -5 -20 263.875 115.017  13
   1  -5 -20 354.292 115.931   1
  -1  -5 -20 105.244 120.439   2
   1  -5 -20 357.115 163.886   2
   1   5 -21 42.7689 123.896   5
  -1   5 -21 50.9377 128.201   5
   1   5 -21 66.8588 125.923  12
  -1   5 -21 87.0959 121.555  12
   1  -5 -21 31.5417 114.491  12
  -1  -5 -21 30.4041 113.156  12
   1   5 -21 110.741 97.5305   3
  -1   5 -21 115.181 100.198   3
   1   5 -21 35.1300 96.8555   4
  -1   5 -21 22.1755 83.5326   4
  -1  -5 -21 192.365 114.668  13
  -1   5 -22 26595.5 849.975   3
   1   5 -22 25093.0 836.223   3
   1   5 -22 25209.5 870.245   4
   1   5 -22 25494.4 881.942   5
  -1   5 -22 25968.0 876.595   5
   1  -5 -22 27647.9 1003.65  12
   1   5 -22 24907.7 974.368  12
  -1   5 -22 28340.8 1021.09  12
  -1  -5 -22 27769.0 988.059  12
  -1  -5 -22 26386.2 825.970  13
  -1  -5 -23 414.147 164.572  12
  -1   5 -23 812.767 208.994  12
   1   5 -23 662.893 200.362  12
  -1   5 -23 739.318 185.523   5
   1   5 -23 481.548 170.982   5
   1   5 -23 521.853 136.564   3
  -1   5 -23 704.089 150.159   3
   1  -5 -24 2982.08 339.705  12
   1   5 -24 2893.75 350.924  12
  -1  -5 -24 3873.27 365.301  12
  -1   5 -24 3047.15 342.022  12
   1   5 -24 3152.42 306.191   4
   1   5 -25 6993.58 434.202   4
  -1   5 -25 6546.82 437.106   5
   1   5 -25 6758.93 455.550   5
   1  -5 -26 5659.58 416.054  12
   1   5 -26 5249.79 413.388  12
  -1   5 -26 5151.89 352.799   2
   1   5 -26 5514.70 371.932   2
  -1   5 -26 4859.67 373.293   5
   1   5 -26 5165.20 358.899   4
  -1  -5 -26 5577.44 408.334  12
  -1   5 -26 5048.40 398.710  12
  -1   5 -27 1232.17 209.246   5
   1   5 -27 1522.32 232.660  12
   1  -5 -27 1570.19 225.264  12
   1   5 -27 1449.00 193.137   2
  -1   5 -27 1349.20 188.705   2
   1   5 -27 1390.04 188.230   4
   1  -5 -28 71.8554 101.015  12
   1   5 -28 14.6148 97.0395  12
  -1   5 -28 11.7684 93.4752   2
   1   5 -28 47.7918 91.9988   2
   1  -5 -29 142.497 100.927  12
   1   5 -29 196.946 94.4480   2
  -1   5 -29 291.426 100.679   2
   1   5 -29 278.224 116.797  12
  -1   5 -30 627.255 109.227   2
   1   5 -30 494.895 101.130   2
  -1   6   0 139.820 65.9359   7
  -1  -6   0 113.058 65.4806   8
   1  -6   0 113.315 31.3415   1
   1  -6  -1 22981.3 413.355   1
   1  -6   1 25795.0 365.277   1
  -1   6   1 23310.3 552.135   7
  -1   6  -1 26104.8 580.269   7
  -1   6   1 23185.4 569.513  11
  -1  -6  -2 926.193 81.8340   6
  -1   6   2 875.344 109.044   7
  -1   6  -2 1075.90 120.224   7
  -1  -6  -2 968.928 111.118   8
   1  -6   2 1038.65 50.6581   1
  -1   6   2 1150.32 129.546  11
  -1  -6  -3 25153.8 472.419   6
  -1   6  -3 28833.5 606.653   7
  -1   6   3 26695.4 584.988   7
  -1   6   3 26373.1 594.893  11
   1  -6   3 28540.6 649.204   8
  -1  -6  -3 23471.0 544.809   8
  -1  -6  -4 3815.81 173.389   6
  -1  -6  -4 3568.67 194.708   8
   1  -6   4 4037.95 240.303   8
  -1   6   4 4976.55 243.127  11
  -1   6   4 5060.34 244.472   7
  -1   6  -4 4587.11 232.012   7
  -1   6  -5 1040.17 95.3963  12
  -1  -6  -5 989.248 86.9328  12
  -1   6   5 318.729 78.4092  11
  -1  -6  -5 1028.70 99.3078   6
  -1  -6  -5 896.061 100.096   8
   1  -6   5 1018.27 133.833   8
  -1   6   5 420.231 87.7954   7
  -1   6  -5 951.464 115.415   7
   1  -6  -6 84322.6 1180.33   1
   1  -6   6 84904.2 1338.80   8
  -1   6  -6 84715.3 1239.76   7
  -1   6   6 85036.4 1235.93   7
  -1  -6  -6 89858.3 1117.32  12
  -1   6  -6 84936.2 1150.08  12
  -1  -6  -6 85576.9 1150.50   6
  -1   6   6 90334.0 1236.30  11
  -1   6   7 17796.9 484.210   7
  -1   6  -7 18230.4 490.837   7
  -1  -6  -7 22393.3 503.127   6
   1   6  -7 20452.0 461.453  12
  -1  -6  -7 22648.5 480.881  12
  -1   6  -7 20338.6 491.521  12
  -1   6   7 18307.2 463.284  11
   1  -6   7 18730.4 559.581   8
  -1  -6  -8 540.237 92.5917   6
  -1   6  -8 321.325 77.6429   7
  -1   6   8 141.440 59.8149   7
   1  -6  -8 204.290 63.8343  12
  -1  -6  -8 433.620 84.7924  12
   1   6  -8 89.1452 59.0294  12
  -1   6  -8 451.005 93.4346  12
   1   6   8 400.998 72.0100  11
  -1   6   8 64.3657 52.4063  11
   1  -6   8 322.292 93.9403   8
   1  -6  -9 5707.81 268.294   1
  -1   6  -9 5799.87 264.654   7
  -1   6   9 5805.06 261.139   7
  -1   6   9 5357.82 221.047  11
   1  -6  -9 5890.32 279.632  13
  -1  -6  -9 5002.38 253.647  12
  -1   6  -9 5110.49 270.608  12
   1  -6   9 4979.41 293.675   8
   1  -6  -9 5193.00 248.833  12
   1   6  -9 4580.08 244.106  12
  -1  -6 -10 1762.92 162.275   6
  -1  -6 -10 1652.11 156.988  12
  -1   6 -10 1282.75 153.610  12
   1  -6 -10 531.278 94.6333   1
   1  -6  10 719.203 131.863   8
  -1   6  10 844.106 109.148   7
  -1   6 -10 857.931 110.357   7
   1   6 -10 767.718 117.803  12
   1  -6 -10 576.041 104.899  12
   1  -6 -10 455.325 100.127  13
   1  -6 -11 17888.1 524.495   1
   1   6 -11 14888.3 503.111  12
   1  -6 -11 16857.4 513.186  12
  -1  -6 -11 14304.7 486.953  12
  -1   6 -11 17757.9 573.097  12
   1  -6 -11 17232.6 509.248  13
   1  -6  11 17272.0 570.006   8
  -1  -6 -11 13964.3 474.563   6
   1  -6 -12 21530.4 606.718   1
   1  -6 -12 21387.9 613.532  12
  -1  -6 -12 20077.0 591.484   6
  -1   6 -12 19347.6 630.521  12
  -1  -6 -12 19787.7 604.809  12
   1   6 -12 22170.8 653.475  12
   1  -6  12 19284.9 619.927   8
  -1  -6 -12 19432.5 615.390  13
   1  -6 -13 4012.20 260.847  13
  -1  -6 -13 4061.43 284.756  13
   1  -6 -13 4260.64 272.510   1
  -1  -6 -13 4142.39 274.440   6
   1  -6 -14 13084.7 493.152   1
   1  -6 -14 13618.9 537.322  12
   1   6 -14 13600.9 556.238  12
  -1  -6 -14 11554.3 502.130  12
  -1   6 -14 11430.7 526.979  12
  -1  -6 -14 11656.0 489.791  13
   1  -6 -14 13086.6 482.543  13
  -1  -6 -14 12113.3 497.612   6
   1  -6 -15 38054.2 922.964   1
   1  -6 -15 39592.3 917.717  13
  -1  -6 -15 43072.0 1008.06  13
  -1   6 -15 41140.7 938.690   3
   1   6 -15 43581.7 970.683   3
  -1  -6  15 45137.1 1115.42   8
   1  -6 -15 40039.0 1012.23  12
   1   6 -15 40165.2 1045.43  12
  -1   6 -15 42402.1 1083.09  12
  -1  -6 -15 43007.4 1049.99  12
   1  -6 -16 30226.6 827.677   1
  -1  -6 -16 31358.4 872.039  13
   1  -6 -16 28314.3 780.206  13
  -1   6 -16 32303.6 842.351   3
   1   6 -16 32885.2 856.709   3
   1  -6 -16 29637.6 892.048  12
   1   6 -16 30897.5 934.589  12
  -1  -6 -16 32225.4 925.677  12
  -1   6 -16 33005.2 970.025  12
   1  -6 -17 20292.8 678.748   1
  -1  -6 -17 21742.6 712.512  13
   1  -6 -17 20317.6 657.271  13
   1   6 -17 20956.0 694.404   3
  -1   6 -17 19362.5 660.893   3
   1   6 -17 18327.9 740.507  12
   1  -6 -17 21840.7 775.108  12
  -1  -6 -17 20998.7 758.571  12
  -1   6 -17 19975.6 768.591  12
   1   6 -18 40673.4 1011.56   3
  -1   6 -18 41991.2 1014.24   3
  -1  -6 -18 42663.3 1066.56  13
   1  -6 -18 38657.5 972.000  13
  -1   6 -18 40129.6 1145.05  12
   1  -6 -18 38632.2 1101.25  12
   1   6 -18 38347.0 1130.89  12
  -1  -6 -18 43007.6 1136.13  12
   1   6 -18 38671.5 1012.52   5
   1  -6 -18 41098.5 1009.07   1
  -1   6 -18 42103.1 1004.08   4
  -1   6 -19 43537.5 1041.21   4
   1   6 -19 38868.3 1025.47   3
  -1   6 -19 43115.1 1064.53   3
  -1  -6 -19 41764.7 1065.26  13
  -1   6 -19 42683.8 1217.88  12
  -1  -6 -19 41559.8 1155.30  12
   1  -6 -19 46660.2 1231.99  12
   1   6 -19 36810.6 1142.37  12
   1   6 -19 41397.3 1068.52   5
   1  -6 -19 50705.5 1133.82   1
   1  -6 -19 46735.8 1058.43  13
  -1   6 -20 14829.3 594.399   4
  -1  -6 -20 15570.4 703.185  12
   1  -6 -20 16026.8 723.778  12
  -1   6 -20 15366.3 727.526  12
   1   6 -20 15901.5 737.997  12
   1  -6 -20 14436.7 595.612   1
   1  -6 -20 13350.2 556.671  13
   1   6 -20 17253.9 680.658   5
  -1  -6 -20 15163.4 622.865  13
   1   6 -20 18239.6 682.637   3
  -1   6 -20 15135.2 619.667   3
   1  -6 -21 12566.8 649.890  12
  -1  -6 -21 12499.3 634.791  12
   1   6 -21 11035.9 624.238  12
  -1   6 -21 9945.53 585.987  12
   1   6 -21 11498.0 567.574   5
  -1   6 -21 11142.7 561.760   5
  -1  -6 -21 12214.1 555.840  13
   1   6 -21 11041.3 563.736   4
  -1   6 -21 11112.8 537.450   3
   1   6 -21 11831.0 562.107   3
  -1   6 -22 59.2142 117.079   5
   1   6 -22 233.348 146.044   5
  -1  -6 -22 52.2115 103.234  13
   1   6 -22 184.967 135.490  12
  -1  -6 -22 49.2503 109.980  12
   1  -6 -22 62.4879 125.818  12
  -1   6 -22-10.6027 125.393  12
   1   6 -22 234.204 119.098   4
  -1   6 -22 62.3829 94.2068   3
   1   6 -22 174.473 110.631   3
  -1  -6 -23 1780.80 259.763  12
   1  -6 -23 1956.34 283.722  12
   1   6 -23 1521.02 261.577  12
  -1   6 -23 1773.55 270.255  12
  -1   6 -24 12496.1 592.690   5
  -1   6 -24 12678.6 564.757   3
   1   6 -24 13615.6 612.113   4
   1   6 -24 12172.5 555.204   3
   1   6 -24 13043.8 618.363   5
   1  -6 -24 13137.9 656.178  12
   1   6 -25 4804.07 351.151   4
  -1   6 -25 3817.00 327.344   5
   1   6 -25 4032.46 353.571   5
  -1  -6 -25 4382.52 369.058  12
  -1   6 -25 3509.68 341.300  12
   1  -6 -25 3774.81 345.563  12
   1   6 -25 3919.14 366.982  12
   1   6 -26 5605.07 360.967   4
  -1   6 -26 6787.66 421.184   5
   1   6 -26 5003.66 382.793  12
   1  -6 -26 4951.49 379.510  12
  -1   6 -26 6627.73 389.061   2
   1   6 -26 5445.93 355.795   2
   1   6 -27 557.298 140.819  12
   1   6 -27 349.826 121.868   2
  -1   6 -27 477.942 129.957   2
  -1   6 -27 416.850 150.952   5
  -1   6 -28 12042.9 471.186   2
   1   6 -28 11874.1 468.254   2
   1   6 -28 11588.1 487.433  12
   1   6 -29 1812.88 173.837   2
  -1   6 -29 2578.71 201.165   2
  -1  -7   0 8.99565 62.7434   8
   1  -7   0 47.1859 27.5751   1
  -1   7   1 7401.15 337.026  11
  -1  -7   1 7708.04 345.956   8
   1  -7  -1 7678.17 220.785   1
   1  -7  -2 144631. 1578.31   1
  -1   7   2 140666. 1873.80  11
  -1  -7  -2 136374. 1826.93   8
  -1  -7  -2 140128. 1578.63   6
  -1  -7   2 146385. 1941.46   8
   1  -7  -3 35559.3 598.860   1
  -1   7   3 33194.5 739.436  11
  -1  -7  -3 34844.5 732.780   8
  -1  -7  -3 36135.8 596.714   6
  -1  -7   3 32388.0 781.185   8
   1  -7  -4 27429.5 531.041   1
  -1   7   4 27050.0 652.225  11
   1  -7   4 24434.5 666.449   8
  -1  -7  -4 24978.7 597.042   8
  -1  -7  -4 25415.6 506.733   6
  -1   7   5 849.117 125.274  11
   1  -7  -5 799.719 92.3704   1
   1  -7  -5 667.046 69.0220  12
  -1  -7  -5 890.454 96.2777   6
  -1  -7  -6 36774.3 597.976  12
  -1   7   6 33179.2 728.422  11
  -1  -7  -6 37711.5 669.644   6
   1  -7   6 32049.5 801.760   8
   1  -7  -6 33982.9 572.504  12
  -1  -7  -7 73363.6 1056.56   6
  -1  -7  -7 70467.6 976.730  12
  -1   7  -7 69498.3 1029.63  12
  -1   7   7 67653.9 1092.65  11
   1  -7  -7 63434.4 934.850  12
   1   7  -7 60219.4 941.755  12
   1  -7   7 75540.3 1295.57   8
  -1  -7  -8 18771.3 462.721  12
  -1   7  -8 17636.6 482.451  12
   1  -7  -8 18929.5 457.280  12
   1   7  -8 18718.8 477.073  12
  -1   7   8 16702.9 470.286  11
   1  -7  -8 16750.6 479.581   1
   1  -7   8 18864.4 608.650   8
   1   7  -9 906.330 120.656  12
  -1   7   9 667.026 100.265  11
   1  -7   9 296.433 110.211   8
   1  -7  -9 551.541 102.601   1
   1  -7  -9 624.959 96.7597  12
  -1   7  -9 335.920 88.1402  12
  -1  -7  -9 241.086 77.2740  12
   1  -7 -10 40621.8 843.519  13
   1  -7 -10 40407.8 825.948   1
  -1  -7 -10 36119.8 785.202   6
   1  -7  10 42293.2 969.603   8
   1   7 -10 31412.2 738.277  12
   1  -7 -10 38293.0 781.719  12
  -1  -7 -10 35883.7 757.687  12
  -1   7 -10 39645.6 847.173  12
   1  -7 -11 11339.4 428.303   1
  -1  -7 -11 8981.28 375.608  12
   1  -7 -11 10846.6 412.735  12
  -1   7 -11 10009.0 423.373  12
   1   7 -11 8776.79 385.202  12
  -1  -7 -11 9073.48 383.813   6
  -1   7 -11 11139.9 477.920  11
   1  -7  11 10822.1 479.895   8
  -1  -7 -12 17303.3 564.509   6
  -1  -7 -12 17457.5 604.919  13
   1  -7 -12 18409.9 564.610  13
  -1   7 -12 16926.1 583.006  12
   1   7 -12 16607.3 567.351  12
   1  -7 -12 17726.0 560.524  12
  -1  -7 -12 16952.6 550.256  12
   1  -7 -12 18504.7 569.120   1
  -1   7 -12 18580.9 629.448  11
  -1  -7 -13 53699.2 1084.11   6
  -1  -7 -13 50972.6 1117.16  13
   1  -7 -13 53230.8 1054.44  13
  -1   7 -13 49640.2 1106.51  11
   1  -7 -13 51680.2 1046.41   1
  -1  -7  13 52224.9 1251.88   8
  -1  -7 -14 8519.88 436.366  13
   1  -7 -14 9682.45 430.846  13
   1  -7 -14 10473.3 450.442   1
  -1  -7  14 10381.6 545.324   8
  -1   7 -14 9423.38 473.707  12
   1   7 -14 9000.65 453.550  12
   1  -7 -14 9394.57 446.355  12
  -1  -7 -14 8600.72 427.017  12
  -1  -7 -15 340.670 118.229  13
   1  -7 -15 175.301 90.0133  13
   1  -7 -15 130.243 87.2164   1
   1  -7 -15 174.607 98.9618  12
   1   7 -15 424.927 131.665  12
  -1  -7 -15 317.969 116.256  12
  -1   7 -15 239.728 119.109  12
  -1  -7  15 480.526 151.251   8
  -1  -7 -16 15109.6 608.488  12
  -1   7 -16 13522.0 610.202  12
   1  -7 -16 12335.0 560.293  12
   1   7 -16 12907.1 591.873  12
   1  -7 -16 11497.3 499.602  13
  -1  -7 -16 15472.8 613.890  13
   1  -7 -16 12007.7 511.674   1
  -1  -7  16 14709.4 662.449   8
  -1   7 -16 13109.6 535.655   3
   1   7 -16 14873.2 570.295   3
  -1  -7 -17 3704.42 317.517  12
   1  -7 -17 2690.25 276.972  12
  -1   7 -17 2487.34 287.243  12
   1   7 -17 2499.42 281.529  12
   1  -7 -17 2719.51 246.820  13
  -1  -7 -17 3698.32 304.957  13
   1  -7 -17 2758.87 253.842   1
  -1   7 -17 2491.52 246.051   3
   1   7 -17 3110.47 273.199   3
  -1  -7 -18 223.627 122.771  12
   1   7 -18 166.932 121.024  12
  -1   7 -18 130.649 123.937  12
   1  -7 -18 199.063 131.575  12
  -1   7 -18 169.682 97.8648   3
   1   7 -18 194.894 114.680   3
   1   7 -18 147.241 108.939   5
   1  -7 -18 323.321 116.281   1
   1  -7 -18 228.261 101.393  13
  -1  -7 -18 121.451 111.539  13
   1   7 -19 4729.30 345.028   3
  -1   7 -19 3784.04 308.134   3
   1  -7 -19 5334.84 357.856   1
   1   7 -19 4118.70 328.418   5
   1   7 -19 3751.26 358.236  12
  -1  -7 -19 3402.46 324.387  12
  -1   7 -19 3415.75 340.427  12
   1  -7 -19 4439.90 370.250  12
   1  -7 -19 4929.04 335.293  13
  -1  -7 -19 4051.53 330.997  13
   1  -7 -20 4247.98 372.348  12
   1   7 -20 3459.20 352.144  12
  -1   7 -20 3672.46 356.711  12
  -1  -7 -20 3207.83 319.488  12
   1  -7 -20 4169.33 308.456  13
   1   7 -20 4005.07 336.037   5
  -1   7 -20 4494.25 337.879   3
   1   7 -20 4011.49 326.886   3
  -1  -7 -20 3528.42 306.565  13
   1   7 -21 2692.90 271.400   3
  -1   7 -21 1717.49 226.170   3
   1  -7 -21 2239.83 238.547  13
  -1   7 -21 1632.89 255.904  12
   1  -7 -21 2418.96 293.070  12
  -1  -7 -21 2403.79 287.887  12
   1   7 -21 2383.74 299.980  12
   1   7 -21 2380.48 269.627   5
  -1  -7 -21 2555.89 267.884  13
   1  -7 -22 13851.9 664.510  12
   1   7 -22 11450.7 620.518  12
  -1  -7 -22 11646.8 536.390  13
  -1   7 -22 13939.7 676.819  12
  -1  -7 -22 12800.8 622.912  12
  -1  -7 -23 2527.14 291.147  12
  -1   7 -23 2483.54 299.926  12
   1  -7 -23 2974.96 317.822  12
   1   7 -23 2208.56 287.734  12
  -1  -7 -23 3081.93 279.474  13
  -1   7 -23 2637.39 266.114   3
   1   7 -23 2183.26 256.645   4
   1   7 -23 2472.11 255.842   3
   1   7 -23 2436.98 278.723   5
  -1   7 -24 4133.24 339.394   5
   1   7 -24 4319.35 349.917   5
   1   7 -24 4452.95 343.526   4
  -1   7 -24 4062.26 315.130   3
   1   7 -24 4399.62 329.895   3
   1   7 -24 3641.02 345.054  12
   1   7 -25 58.7186 91.4029   4
   1   7 -25 106.966 105.435  12
   1  -7 -25 198.244 119.645  12
   1   7 -25 38.8433 118.870   5
  -1   7 -25 145.520 122.353   5
  -1   7 -26 925.510 181.796   5
   1   7 -26 1000.66 180.802  12
  -1   7 -27 1524.95 186.471   2
   1   7 -27 1493.45 183.962   2
  -1   7 -27 1554.43 205.510   5
  -1   7 -28 166.772 94.0723   5
  -1   7 -28 100.712 87.3715   2
   1   7 -28 94.8306 87.4691   2
   1   7 -29 32.5562 69.5267   2
  -1   7 -29 32.9899 72.6212   2
   1  -8   0 292.225 44.8381   1
  -1   8   0 84.8911 75.9334   7
  -1  -8   0 138.605 79.9873   8
  -1  -8   1 30242.0 773.012   8
  -1  -8  -1 31149.1 765.708   8
  -1   8  -1 27606.4 715.051   7
  -1   8   1 26557.0 702.992   7
   1  -8  -1 29767.6 504.460   1
  -1  -8  -1 33712.3 541.477   6
  -1   8   1 27571.3 736.203  11
  -1   8   2 66563.7 1194.79  11
  -1  -8  -2 57533.3 1106.09   8
  -1   8   2 65935.4 1162.70   7
  -1   8  -2 65317.6 1156.82   7
  -1  -8   2 62797.6 1210.46   8
   1  -8  -2 68767.6 892.663   1
  -1  -8  -2 58977.3 851.823   6
  -1   8   3 113205. 1694.84  11
  -1  -8  -3 114345. 1657.79   8
  -1   8   3 110007. 1660.92   7
  -1   8  -3 113359. 1674.07   7
   1  -8  -3 112566. 1381.69   1
  -1  -8  -3 115575. 1380.89   6
  -1   8   4 74399.2 1282.77  11
  -1  -8  -4 76248.6 1240.86   8
   1  -8  -4 72418.4 1041.94   1
  -1  -8  -4 76105.2 1028.19   6
  -1   8   4 75427.3 1286.25   7
  -1   8  -5 816.595 135.306   7
  -1   8   5 1399.03 164.650   7
  -1  -8   5 1022.56 169.250   8
  -1   8   5 1483.68 168.001  11
  -1  -8  -5 633.279 86.3283   6
   1  -8   6 54169.0 1149.86   8
  -1   8  -6 55657.7 1066.62   7
  -1   8   6 58119.5 1085.65   7
  -1  -8   6 59620.8 1243.92   8
  -1  -8  -6 51540.5 870.698   6
  -1   8   6 58885.0 1080.27  11
  -1   8  -7 11640.0 450.680   7
  -1   8   7 12049.3 456.412   7
  -1   8   7 12270.2 445.749  11
  -1  -8  -7 10612.8 360.371   6
   1  -8  -7 12224.1 394.762   1
   1  -8   7 11396.2 495.951   8
   1  -8  -8 42087.1 822.449   1
  -1   8   8 43899.1 870.914  11
   1  -8   8 42421.2 1016.23   8
  -1   8  -8 42714.2 920.292   7
  -1   8   8 42321.3 911.730   7
  -1   8  -9 11106.3 439.525   7
  -1   8   9 11877.6 452.433   7
   1  -8  -9 11953.4 419.808   1
   1  -8 -10 697.819 114.050   1
  -1   8  10 523.883 107.543   7
  -1   8 -10 175.285 81.9171   7
   1   8  10 88.3102 71.1450   7
   1   8 -10 123.621 80.8159   7
  -1  -8  10 416.804 138.671   8
  -1  -8 -10 60.5672 63.4743   6
   1  -8 -11 8033.35 371.460   1
  -1  -8 -11 7569.79 358.977   6
   1  -8 -11 8313.21 385.407  13
  -1   8 -11 8424.45 449.333  11
  -1  -8  11 8704.46 496.728   8
   1  -8 -12 1520.79 172.395   1
  -1  -8 -12 3240.76 243.702   6
   1  -8 -12 1662.57 182.824  13
  -1  -8 -12 3203.90 269.262  13
  -1   8 -12 1367.11 196.897  11
  -1  -8  12 3780.26 342.288   8
  -1  -8 -13 19523.6 679.958  13
   1  -8 -13 19314.7 617.009  13
   1  -8 -13 19284.1 622.711   1
  -1   8 -14 10747.6 518.094  11
  -1  -8  14 11644.5 611.393   8
   1  -8 -14 10403.5 462.389   1
   1  -8 -14 10282.8 459.926  13
  -1  -8  15 55733.5 1421.03   8
   1  -8 -15 57863.5 1186.33   1
   1  -8 -15 57467.2 1183.02  13
  -1  -8 -15 54118.6 1219.04  13
  -1  -8 -16 28869.4 874.099  13
   1  -8 -16 29385.3 827.575  13
   1  -8 -16 28908.2 827.459   1
   1  -8 -17 13.8393 87.8397   1
  -1  -8  17 60.8794 107.619   8
   1  -8 -17-20.3973 82.9889  13
  -1  -8 -17 140.778 119.668  13
   1   8 -17 21.6606 93.3686   3
  -1   8 -17 49.8754 99.3914   3
   1  -8 -18 18327.3 651.187  13
  -1  -8 -18 17802.4 684.994  13
  -1   8 -18 18491.7 678.305   3
   1   8 -18 17129.9 658.121   3
   1  -8 -18 19072.2 682.382   1
  -1   8 -19 375.929 114.317   3
   1   8 -19 745.413 150.518   3
   1   8 -19 731.614 171.527   5
  -1  -8 -19 560.581 157.422  13
   1  -8 -19 256.056 120.956  13
   1   8 -20 28680.7 872.309   3
  -1   8 -20 26815.9 844.549   3
   1   8 -20 27249.9 860.234   5
   1  -8 -20 26853.2 798.921  13
  -1  -8 -21 6026.40 397.796  13
   1   8 -21 5442.91 370.892   3
  -1   8 -21 6019.02 390.805   3
   1   8 -21 5957.22 395.714   5
   1  -8 -21 7145.56 401.831  13
   1   8 -22 386.941 136.041   4
  -1  -8 -22 196.817 107.128  13
   1   8 -23 13458.7 596.545   5
  -1   8 -23 13599.3 598.475   5
  -1   8 -23 14676.1 592.125   3
   1   8 -23 14432.4 615.696   4
   1   8 -23 13897.5 584.674   3
  -1  -8 -23 13537.4 561.612  13
   1   8 -24 593.919 149.555   3
   1   8 -24 472.721 133.978   4
  -1   8 -24 1035.12 167.271   3
   1   8 -24 579.242 155.317   5
  -1   8 -24 911.496 181.082   5
   1   8 -25 24468.4 736.490   3
   1   8 -25 24558.3 757.347   4
   1   8 -25 23860.5 765.766   5
  -1   8 -25 24684.1 761.860   5
  -1   8 -26 11492.0 505.742   5
  -1   8 -27 162.915 83.9926   2
   1   8 -27 119.419 74.6637   2
  -1   8 -27 46.9133 100.712   5
  -1   8 -28 5309.32 284.054   2
   1   8 -28 7227.56 325.183   2
  -1   9   0 104.994 97.7644  11
  -1  -9   0 126.263 91.4425   8
  -1   9   0 11.7697 79.4861   7
  -1   9   1 7141.52 389.458  11
  -1   9  -1 6517.07 381.085  11
   1  -9  -1 6860.70 219.503   1
  -1  -9   1 5749.40 359.757   8
  -1  -9  -1 5635.68 339.369   8
  -1   9  -1 5939.57 340.363   7
  -1   9   1 7092.78 370.043   7
  -1   9   2 16872.4 584.507   7
  -1  -9  -2 17430.9 592.306   8
  -1  -9   2 17857.9 641.085   8
   1  -9  -2 17441.5 395.602   1
  -1   9   3 84403.0 1467.63   7
  -1   9  -3 88888.1 1483.69   7
  -1  -9   3 85122.2 1563.98   8
   1  -9  -3 85796.3 1140.84   1
  -1   9   4 6447.30 366.160   7
  -1   9  -4 7686.24 390.629   7
  -1   9   5 3113.87 250.679   7
  -1   9  -5 3186.09 258.567   7
  -1   9   6 18738.0 623.886   7
  -1   9  -6 19471.9 634.823   7
   1  -9  -6 19309.9 506.910   1
  -1   9  -7 56790.8 1154.61   7
  -1   9   7 54207.2 1135.90   7
   1  -9  -7 55325.9 976.524   1
   1  -9  -8 133.310 68.4497   1
  -1   9  -8 354.729 107.187   7
  -1   9   8 135.247 82.3532   7
  -1  -9   8 194.882 112.460   8
   1  -9  -9 32779.1 757.485   1
  -1   9   9 31405.5 829.671   7
  -1   9  -9 32858.1 844.072   7
  -1  -9  -9 34345.0 752.693   6
  -1  -9   9 34581.9 1043.53   8
   1   9   9 35598.1 934.990   7
   1   9  -9 31655.0 862.633   7
   1  -9 -10 7174.71 345.981   1
  -1  -9 -10 5163.54 289.594   6
  -1   9 -10 4091.34 335.674  11
  -1   9 -10 4217.66 291.353   7
  -1   9  10 7197.92 375.531   7
   1   9 -10 4814.60 328.391   7
   1   9  10 5599.58 360.065   7
   1  -9 -10 6724.22 356.359  13
  -1  -9  10 6227.81 440.203   8
   1  -9 -11 55671.0 1083.21   1
  -1  -9 -11 57131.0 1087.10   6
  -1   9 -11 56857.8 1307.39  11
   1  -9 -11 55903.1 1135.93  13
  -1  -9  11 55414.7 1411.41   8
   1   9 -11 51937.6 1151.13   7
  -1   9  11 55752.0 1134.13   7
  -1   9 -11 58241.6 1153.90   7
  -1   9 -12 4766.03 368.076  11
  -1  -9  12 3942.37 373.017   8
   1  -9 -12 4281.74 298.411  13
   1  -9 -12 4326.01 284.069   1
  -1   9 -13 9300.42 508.517  11
   1  -9 -13 9608.76 440.518   1
  -1  -9  13 9416.02 578.302   8
   1  -9 -13 10305.1 459.956  13
  -1   9 -14 1667.43 235.463  11
   1  -9 -14 1524.80 185.868   1
   1  -9 -14 1409.67 184.735  13
  -1  -9  14 739.361 194.512   8
  -1  -9 -14 338.518 124.684  13
  -1  -9  15 6346.20 483.976   8
   1  -9 -15 5703.90 360.003  13
  -1  -9 -15 5598.46 378.934  13
   1  -9 -15 5694.11 352.305   1
  -1  -9  16 3391.16 363.017   8
   1  -9 -16 1749.84 210.101   1
  -1  -9 -16 3320.61 299.685  13
   1  -9 -16 1817.45 215.715  13
  -1  -9  17 31148.5 1079.49   8
  -1  -9 -17 32471.2 962.477  13
   1  -9 -17 35013.3 931.985  13
   1  -9 -17 35579.3 941.469   1
  -1   9 -17 32060.1 909.531   3
   1   9 -17 30736.5 896.907   3
  -1  -9 -18 8582.71 475.326  13
   1  -9 -18 9752.86 476.153  13
   1   9 -18 8082.71 457.616   3
  -1   9 -18 9123.55 481.057   3
   1   9 -19 111.325 112.821   5
  -1   9 -19 128.255 86.2690   3
   1   9 -19 189.006 97.7702   3
   1  -9 -19 128.997 90.1159  13
  -1  -9 -19-40.6556 108.908  13
   1   9 -20 3590.74 307.942   5
  -1   9 -20 3777.82 309.081   3
   1   9 -20 3486.97 299.593   3
  -1  -9 -20 4051.52 327.766  13
   1  -9 -20 3862.33 297.480  13
  -1  -9 -21 3927.90 318.753  13
   1  -9 -21 4379.75 312.408  13
   1   9 -22 494.895 128.830   3
  -1   9 -22 489.083 123.446   3
   1   9 -22 345.129 132.068   4
  -1   9 -22 344.128 130.687   5
   1   9 -22 225.948 116.523   5
  -1  -9 -22 270.120 116.316  13
   1   9 -23 432.527 128.417   3
  -1   9 -23 372.721 115.482   3
   1   9 -23 308.923 129.620   5
  -1   9 -23 334.486 129.341   5
   1   9 -23 355.445 131.717   4
  -1   9 -24 227.080 107.924   3
   1   9 -24 128.378 83.0123   3
  -1   9 -24 117.586 105.837   5
   1   9 -24 81.7572 113.952   5
   1   9 -24 47.1466 85.5044   4
   1   9 -25 220.449 121.328   5
  -1   9 -25 160.288 109.120   5
   1   9 -25 354.595 107.293   3
  -1   9 -25 258.584 95.0568   3
  -1   9 -26 1965.60 213.239   5
  -1   9 -27 154.114 101.361   5
   1   9 -27 248.196 90.6923   2
  -1   9 -27 239.135 90.6963   2
  -1   9 -28 1374.84 146.830   2
   1   9 -28 939.890 123.811   2
  -1  10   0 7.67554 95.5790  11
  -1  10   0 13.9647 85.2252   7
  -1  10  -1 11888.5 552.668  11
  -1  10   1 13612.0 580.640  11
  -1  10  -1 10988.5 510.029   7
  -1  10   1 13888.1 569.694   7
  -1  10   2 227.016 107.137   7
  -1  10  -2 98.5677 90.2230   7
  -1  10  -2 135.463 108.527  11
  -1  10   2 155.210 110.119  11
  -1  10   3 2498.38 251.899  11
  -1  10  -3 2670.23 274.738  11
  -1 -10   3 3376.51 306.713   8
  -1  10  -3 2550.15 251.643   7
  -1  10   3 2796.90 263.401   7
   1 -10  -4 13708.4 393.701   1
  -1  10   4 13329.7 565.831  11
  -1  10  -4 13073.3 597.260  11
  -1 -10   4 13502.5 624.821   8
  -1  10  -4 13235.6 557.635   7
  -1  10   4 13472.2 565.058   7
   1 -10  -5 2102.11 159.253   1
  -1  10   5 2274.51 242.904  11
  -1 -10   5 1595.58 230.702   8
  -1  10   5 2313.12 239.144   7
  -1  10   6 245.430 114.706  11
   1 -10  -6 47.2473 49.5164   1
  -1 -10   6 225.945 137.347   8
  -1  10   6 185.092 103.116   7
  -1  10  -6 132.913 85.3904   7
  -1  10  -7 438.885 139.479  11
   1 -10  -7 374.313 85.9197   1
  -1  10   7 465.190 135.023   7
  -1  10  -7 359.357 120.427   7
  -1  10   7 450.091 122.339  11
  -1 -10   7 195.413 121.713   8
  -1  10  -8 170.369 123.114  11
  -1  10   8 75.5898 82.1974  11
  -1  10  -8 119.044 86.3421   7
  -1  10   8 106.312 88.2586   7
   1 -10  -8 68.5664 58.0301   1
   1  10   8-16.2080 87.1108   7
   1  10  -8 45.0258 89.7095   7
  -1 -10   8 102.158 111.245   8
  -1  10  -9 336.487 136.498  11
   1 -10  -9 734.546 115.297   1
   1  10  -9 509.998 141.175   7
  -1 -10   9 805.896 206.780   8
  -1  10  -9 480.995 128.155   7
  -1  10   9 803.280 157.354   7
   1  10   9 361.911 133.864   7
   1 -10 -10 4409.63 278.666   1
  -1 -10  10 5790.31 459.266   8
  -1  10 -10 5287.36 403.718  11
  -1  10  10 5095.59 342.372   7
  -1  10 -10 5315.26 347.134   7
   1  10  10 4563.25 353.378   7
   1  10 -10 5734.91 378.220   7
  -1  10  11 3485.93 286.676   7
   1  10 -11 4697.34 339.672   7
  -1  10 -11 4868.34 332.625   7
   1  10  11 4784.30 353.909   7
  -1  10 -11 4413.16 370.506  11
  -1 -10  11 4947.02 430.481   8
   1 -10 -11 3717.76 288.871  13
   1 -10 -11 3255.69 245.780   1
  -1  10 -12 2034.81 265.060  11
  -1 -10  12 2239.36 311.807   8
   1 -10 -12 1330.94 187.889  13
   1 -10 -12 1619.18 185.453   1
  -1  10 -13 67455.1 1535.27  11
   1 -10 -13 64781.8 1269.30   1
  -1 -10 -13 66205.2 1431.91  13
   1 -10 -13 66792.8 1318.85  13
  -1 -10  13 69903.0 1721.14   8
  -1 -10  14 36771.5 1229.29   8
   1 -10 -14 35515.6 933.822  13
  -1 -10 -14 36237.7 1019.23  13
  -1  10 -14 37822.4 1116.95  11
   1 -10 -14 35939.5 914.133   1
  -1 -10  15 3981.77 410.441   8
  -1 -10 -15 3898.06 333.041  13
   1 -10 -15 5301.27 355.210  13
  -1  10 -15 5102.50 403.473  11
   1 -10 -15 5803.05 363.769   1
  -1 -10 -16 21583.1 774.852  13
   1 -10 -16 21770.1 721.925  13
   1 -10 -17 281.697 122.261  13
  -1 -10 -17 524.839 158.580  13
   1  10 -17 1280.18 184.711   3
  -1  10 -17 851.942 157.323   3
  -1 -10  17 1497.06 269.637   8
   1 -10 -18 809.772 158.343  13
  -1  10 -18 679.739 144.601   3
   1  10 -18 912.449 161.143   3
  -1 -10 -18 763.204 168.241  13
  -1 -10 -19 950.686 186.478  13
  -1  10 -19 815.079 154.478   3
   1  10 -19 862.051 160.550   3
   1  10 -19 728.116 160.512   5
   1 -10 -19 583.234 146.677  13
   1 -10 -20 158.489 102.355  13
  -1 -10 -20 160.795 109.293  13
   1  10 -21 17734.1 650.249   5
   1  10 -21 18941.4 678.051   3
  -1  10 -21 18028.5 664.177   3
  -1 -10 -21 17930.8 667.077  13
  -1  10 -22 668.878 146.870   3
   1  10 -22 454.384 135.363   3
   1  10 -22 526.383 140.075   4
  -1  10 -22 565.194 154.375   5
   1  10 -22 443.375 138.544   5
  -1 -10 -23 17553.1 606.359  13
   1  10 -23 16210.6 597.697   5
  -1  10 -23 17286.2 632.629   5
   1  10 -23 17784.5 620.359   3
  -1  10 -23 17765.3 623.018   3
   1  10 -24 10888.8 471.037   5
  -1  10 -24 11684.3 496.500   5
   1  10 -24 12308.0 491.821   3
  -1  10 -24 12189.8 494.947   3
  -1  10 -25 890.202 151.403   5
   1  10 -25 717.914 146.034   5
  -1  10 -25 954.219 142.365   3
   1  10 -25 697.391 122.629   3
  -1  10 -26 2714.43 224.053   5
   1  10 -27 744.176 113.972   2
  -1  10 -27 1230.34 142.163   2
  -1  10 -27 1110.49 148.660   5
  -1 -11   0 34.1047 87.9645   8
  -1  11   0 114.535 106.760   7
  -1 -11  -1 8341.06 468.245   8
  -1 -11   1 8576.25 496.918   8
  -1  11   1 7675.19 468.902  11
  -1  11  -1 6901.77 455.386  11
  -1  11   1 7663.27 458.166   7
  -1  11  -1 7525.33 451.138   7
  -1 -11   2 25074.8 873.579   8
  -1  11  -2 24418.0 869.030  11
  -1  11   2 22329.0 807.488  11
  -1  11  -2 25328.3 837.612   7
  -1  11   2 23502.2 810.802   7
  -1 -11   3 5215.56 404.729   8
  -1  11   3 4345.88 348.688  11
  -1  11  -3 4753.69 381.528  11
  -1  11  -3 4579.30 350.921   7
  -1  11   3 4600.25 352.781   7
  -1 -11   4 7865.14 505.003   8
  -1  11  -4 7266.79 442.851   7
  -1  11   4 7320.18 446.416   7
  -1  11  -4 7311.52 476.960  11
  -1  11   4 7438.62 455.004  11
  -1 -11   5 215.572 132.788   8
  -1  11  -5 320.790 132.705   7
  -1  11   5 484.339 141.018   7
  -1  11   5 502.711 141.568  11
  -1  11  -5 415.513 159.882  11
   1  11   6 7516.31 478.547   7
  -1 -11   6 7856.13 524.515   8
   1  11  -6 6821.65 439.079   7
  -1  11   6 7639.76 456.547   7
  -1  11  -6 7794.59 454.741   7
   1  11   6 7469.67 455.572  11
  -1  11   6 7667.63 448.363  11
  -1  11  -6 7576.34 492.399  11
  -1  11  -7 160.305 113.566   7
  -1  11   7 213.020 116.084   7
   1  11   7 269.813 126.727   7
   1  11  -7 445.800 139.452   7
  -1 -11   7 429.309 164.013   8
   1 -11  -7 246.077 79.9748   1
  -1  11  -7 277.713 146.767  11
  -1  11   7 245.045 117.191  11
  -1  11   8 22128.0 732.303  11
  -1  11  -8 24051.3 900.235  11
   1 -11  -8 21916.4 612.681   1
  -1  11  -8 21897.3 764.642   7
   1  11  -8 23492.5 827.562   7
  -1  11   8 21844.2 775.874   7
   1  11   8 24521.7 882.347   7
  -1 -11   8 24503.7 959.675   8
  -1  11  -9 6419.61 464.827  11
   1 -11  -9 4793.07 287.417   1
   1  11  -9 5696.78 404.799   7
  -1  11   9 5040.91 367.339   7
  -1  11  -9 6780.48 418.146   7
   1  11   9 5716.93 422.034   7
  -1 -11   9 5930.91 486.998   8
   1 -11 -10 589.776 139.130  13
  -1  11  10 725.899 163.484   7
  -1  11 -10 885.800 166.466   7
   1  11 -10 1486.95 221.368   7
   1  11  10 1208.99 210.184   7
  -1  11 -10 733.082 183.748  11
  -1 -11  10 1347.32 259.926   8
   1 -11 -10 648.123 121.837   1
   1 -11 -11 51.7131 76.3037   1
  -1 -11  11-37.6947 115.933   8
   1  11  11 89.7331 103.789   7
   1  11 -11 16.5891 85.5658   7
  -1  11 -11 91.7432 93.3174   7
  -1  11  11 23.4424 88.3034   7
  -1  11 -11 72.3365 118.158  11
   1 -11 -11 35.3021 92.9480  13
  -1  11 -12 17352.4 775.017  11
   1 -11 -12 15526.8 614.048  13
   1 -11 -13 839.062 160.866  13
  -1 -11  13 532.203 194.782   8
  -1  11 -13 1133.22 223.399  11
  -1 -11 -13 320.266 134.262  13
  -1  11 -14 4192.88 388.315  11
  -1 -11  14 5314.49 480.178   8
  -1 -11 -14 5994.87 413.683  13
   1 -11 -14 3818.50 306.192  13
  -1 -11  15 650.217 207.896   8
  -1 -11 -15 599.080 159.915  13
   1 -11 -15 711.854 157.859  13
  -1  11 -15 521.949 177.643  11
  -1 -11  16 13892.8 757.756   8
   1 -11 -16 13909.6 575.279  13
  -1 -11 -16 13577.3 613.914  13
  -1  11 -17 207.136 112.728   3
   1  11 -17 249.272 115.588   3
   1 -11 -17 159.203 104.064  13
  -1 -11 -17 109.301 116.375  13
   1  11 -18 8606.55 463.208   3
  -1  11 -18 8222.91 458.014   3
   1 -11 -18 8080.59 430.919  13
  -1 -11 -18 8219.85 467.626  13
   1  11 -19 1790.91 215.872   5
  -1 -11 -19 2004.37 244.136  13
  -1  11 -20 3935.46 304.967   3
   1  11 -20 3676.46 294.227   3
   1  11 -20 3215.11 274.651   5
  -1 -11 -20 3406.75 295.114  13
  -1  11 -21 110.788 98.8328   3
   1  11 -21 135.564 100.988   3
   1  11 -21 171.273 106.098   5
   1 -11 -21 76.6260 85.9967  13
  -1  11 -22 5684.75 352.149   3
   1  11 -22 6592.37 371.365   3
  -1  11 -22 5828.30 357.348   5
  -1 -11 -22 6432.84 365.993  13
   1  11 -22 5769.15 344.321   5
  -1  11 -23 530.408 131.073   3
   1  11 -23 379.309 112.434   3
  -1 -11 -23 291.603 111.960  13
  -1  11 -23 359.124 126.068   5
   1  11 -23 282.315 114.012   5
  -1  11 -24 193.898 88.6054   3
   1  11 -24 105.174 79.4162   3
  -1  11 -24 137.772 100.328   5
   1  11 -24 30.3407 85.9475   5
  -1  11 -25 1510.73 158.413   3
   1  11 -25 1481.98 155.774   3
  -1  11 -25 1281.57 165.498   5
  -1  11 -26 6635.57 310.538   5
  -1  12   0 27.7944 103.443   7
  -1  12   0 91.1803 107.456  11
   1  12   0 49.9295 116.806   7
  -1 -12   1 3725.55 350.274   8
   1  12   1 4074.68 376.106   7
   1  12  -1 3946.40 365.027   7
  -1  12  -1 4118.67 358.367   7
  -1  12   1 3817.95 345.229   7
  -1  12   1 3520.76 349.654  11
  -1  12  -1 3539.17 356.813  11
   1  12  -2 7825.95 503.515   7
   1  12   2 6534.16 478.214   7
  -1  12   2 6618.43 451.265   7
  -1  12  -2 6412.24 445.178   7
  -1  12  -2 6206.14 460.251  11
  -1  12   2 6464.28 458.107  11
   1  12   3 6819.70 485.378   7
   1  12  -3 8186.94 514.638   7
  -1 -12   3 7721.84 523.220   8
  -1  12  -3 7087.73 465.631   7
  -1  12   3 6656.95 454.907   7
  -1  12  -3 6920.52 495.585  11
  -1  12   3 6674.82 464.145  11
  -1 -12   4 5517.25 450.441   8
   1  12  -4 5117.10 408.227   7
   1  12   4 3392.60 353.530   7
  -1  12  -4 3603.67 340.721   7
  -1  12   4 4156.44 367.337   7
  -1  12  -4 4164.86 395.614  11
  -1  12   4 4470.01 383.995  11
   1  12  -5 2006.52 265.164   7
  -1 -12   5 1889.30 284.848   8
   1  12   5 1942.32 274.998   7
  -1  12  -5 1868.43 252.713   7
  -1  12   5 1372.55 222.843   7
  -1  12   5 1454.83 229.598  11
   1  12   5 1536.96 243.457  11
  -1  12  -5 1622.49 264.592  11
  -1 -12   6 3027.13 362.396   8
   1  12  -6 2559.56 296.778   7
   1  12   6 2553.30 307.150   7
  -1  12  -6 3299.34 317.122   7
  -1  12   6 3471.44 337.201   7
   1  12   6 2208.59 281.608  11
  -1  12   6 3714.22 338.656  11
  -1  12  -6 2876.60 335.841  11
  -1 -12   7 11059.8 666.573   8
  -1  12  -7 11404.5 574.077   7
  -1  12   7 10908.4 575.385   7
   1  12  -7 9512.49 555.795   7
  -1  12  -7 11346.2 643.537  11
  -1  12   7 11478.6 566.003  11
   1  12   8 53170.3 1417.31   7
  -1  12   8 51677.3 1318.12   7
   1  12  -8 56211.7 1394.21   7
  -1  12  -8 51709.6 1294.52   7
  -1  12  -8 50884.9 1424.29  11
  -1 -12   9 1878.51 308.812   8
  -1  12  -9 1304.89 246.100  11
  -1  12  -9 1365.60 214.070   7
  -1  12   9 1666.00 243.893   7
   1  12   9 1329.89 245.488   7
   1  12  -9 1332.45 227.484   7
   1 -12 -10 15368.9 618.025  13
  -1 -12  10 17188.9 867.472   8
  -1  12 -10 14834.8 745.423  11
  -1  12 -10 14065.7 626.713   7
   1  12  10 14983.4 708.717   7
  -1  12  10 16311.8 697.254   7
   1  12 -10 15838.8 701.336   7
   1 -12 -11 3211.56 288.809  13
  -1 -12  11 3466.74 406.339   8
  -1  12 -11 2942.30 345.281  11
   1  12  11 4363.48 386.033   7
  -1  12 -11 2912.16 293.194   7
  -1  12  11 3466.96 321.055   7
   1  12 -11 3459.03 335.813   7
  -1  12 -12 25779.7 995.868  11
  -1 -12 -12 28626.9 932.377  13
   1 -12 -12 27293.2 841.356  13
  -1 -12 -13 2438.98 282.896  13
   1 -12 -13 2074.19 233.201  13
  -1 -12  13 2749.83 371.883   8
  -1  12 -14 2999.97 350.528  11
  -1 -12 -14 3386.20 323.266  13
   1 -12 -14 3406.84 292.798  13
  -1 -12  14 3929.51 435.158   8
  -1  12 -15 42590.9 1246.48  11
   1 -12 -15 40022.5 1029.67  13
   1 -12 -16 5154.94 351.968  13
  -1 -12 -16 6592.68 427.647  13
   1 -12 -17 9729.42 477.577  13
  -1 -12 -17 9203.44 503.525  13
   1 -12 -18 119.210 95.2294  13
  -1 -12 -18 15.3412 97.3742  13
  -1  12 -19 1180.70 180.493   3
   1  12 -19 1257.47 182.823   3
   1 -12 -20 3773.35 269.852  13
  -1  12 -20 4264.61 310.207   3
   1  12 -20 3727.92 288.127   3
  -1  12 -21 10001.1 459.747   5
   1 -12 -21 9538.49 410.976  13
  -1 -12 -21 10667.7 476.025  13
  -1  12 -21 10035.6 464.718   3
   1  12 -21 10578.0 469.059   3
  -1  12 -22 1372.61 178.688   3
   1  12 -22 1745.05 192.627   3
  -1 -12 -22 1279.22 171.824  13
  -1  12 -22 1313.63 177.032   5
  -1  12 -23 13996.3 502.438   3
   1  12 -23 13792.0 493.579   3
  -1  12 -23 13387.3 490.522   5
  -1 -12 -23 12540.4 460.759  13
  -1  12 -24 2997.08 221.970   5
  -1  12 -24 3338.07 231.135   3
   1  12 -24 3282.58 225.082   3
  -1  12 -25 941.872 130.196   5
  -1  13   0 149.230 141.537  11
  -1  13   0 94.4088 125.399   7
   1  13   0 11.3314 147.860   7
  -1  13   1 7804.17 543.287  11
  -1  13  -1 8104.90 561.524  11
   1  13   1 8726.14 570.858   7
   1  13  -1 8746.12 569.490   7
  -1  13  -1 8293.45 541.900   7
  -1  13   1 8666.41 554.809   7
  -1  13  -2 3549.44 379.205  11
  -1  13   2 3818.54 385.681  11
   1  13  -2 3797.51 387.530   7
   1  13   2 3503.35 381.173   7
  -1  13  -2 3422.05 351.110   7
  -1  13   2 3583.24 364.282   7
  -1  13  -3 10420.5 642.121  11
  -1  13   3 11071.1 636.836  11
   1  13   3 12953.3 704.320   7
  -1  13  -3 10223.3 595.421   7
   1  13  -3 12010.3 666.554   7
  -1  13   3 10240.7 598.366   7
   1  13  -4 2907.28 331.348   7
   1  13   4 2768.74 338.831   7
  -1  13  -4 2953.95 322.667   7
  -1  13   4 2400.21 295.076   7
  -1  13   4 2439.38 306.522  11
  -1  13  -4 3111.51 364.603  11
   1  13   4 2353.78 317.439  11
  -1 -13   4 2954.82 356.013   8
   1  13  -5 2245.59 293.357   7
  -1  13  -5 2138.10 272.514   7
   1  13   5 3476.95 374.340   7
  -1  13   5 2053.64 272.074   7
  -1 -13   5 2971.44 360.299   8
  -1  13   5 1757.67 262.080  11
  -1  13  -5 2392.22 329.733  11
   1  13   5 2965.47 341.436  11
   1  13   6 282.352 150.753   7
   1  13  -6 10.7658 114.196   7
  -1  13   6 404.286 157.586   7
  -1  13  -6 198.074 133.773   7
  -1 -13   6 77.6887 144.574   8
   1  13   6 104.414 128.748  11
  -1  13   6 297.332 149.672  11
  -1  13  -6 134.049 163.224  11
   1  13   7 32120.4 1133.52   7
  -1  13   7 37437.3 1148.92   7
   1  13  -7 30634.4 1062.57   7
  -1  13  -7 38148.5 1133.20   7
  -1  13  -7 37630.2 1248.89  11
  -1  13   7 36306.0 1073.73  11
  -1 -13   7 33303.4 1227.20   8
  -1  13   8 1812.94 264.110   7
  -1  13  -8 2041.54 272.412   7
   1  13  -8 1462.48 242.693   7
   1  13   8 1387.06 245.630   7
  -1  13  -8 1632.11 284.750  11
  -1 -13   8 1490.77 288.174   8
   1  13   9 24447.2 972.735   7
  -1  13   9 25594.8 914.776   7
  -1  13  -9 26210.3 904.203   7
  -1 -13   9 24004.4 1055.02   8
  -1  13  -9 26360.1 1043.84  11
   1  13 -10 132.211 118.991   7
   1  13  10 333.760 161.164   7
  -1  13 -10 268.850 133.329   7
  -1  13  10 400.575 149.515   7
  -1 -13  10 298.849 192.230   8
   1 -13 -10 530.661 146.582  13
  -1  13 -10 308.281 177.329  11
  -1  13 -11 14152.6 645.021   7
   1  13 -11 13460.0 660.536   7
  -1 -13  11 15539.8 853.160   8
   1 -13 -11 13425.1 588.133  13
  -1  13 -11 13813.7 748.550  11
  -1  13 -12 581.726 207.093  11
  -1 -13 -12 432.515 157.273  13
   1 -13 -12 450.534 136.500  13
  -1 -13  12 432.207 199.434   8
  -1  13 -13 26564.0 1023.54  11
  -1 -13 -13 27322.3 915.643  13
  -1 -13 -14 106.716 116.042  13
   1 -13 -14 22.2021 90.3322  13
  -1  13 -14 11.4511 124.695  11
   1  13 -14 87.9118 151.719  11
   1 -13 -15 3695.88 302.173  13
  -1 -13 -15 2289.78 268.436  13
   1  13 -15 2093.21 317.753  11
  -1  13 -15 3918.22 384.648  11
  -1 -13 -16 41.2246 102.670  13
   1 -13 -16 75.8331 91.5495  13
   1  13 -17 22514.3 742.752   3
  -1  13 -17 23797.4 773.482   3
   1  13 -18 5361.22 355.398   3
   1 -13 -18 5005.97 322.218  13
  -1  13 -19 120.787 102.682   3
   1  13 -19 169.203 105.851   3
  -1 -13 -19 55.2318 102.864  13
   1 -13 -19 229.226 96.5161  13
   1  13 -20 12.0779 82.9147   3
  -1  13 -20 80.9756 89.5648   3
  -1 -13 -20 68.1103 94.1237  13
   1 -13 -20 30.0116 72.4497  13
  -1 -13 -21 6918.93 361.287  13
  -1  13 -21 6321.89 349.759   3
   1  13 -21 6689.45 353.837   3
  -1  13 -21 6786.21 352.589   5
  -1  13 -22 1291.64 163.653   5
  -1 -13 -22 1267.85 156.452  13
   1  13 -22 1541.94 170.877   3
  -1  13 -22 1409.88 168.324   3
  -1  13 -23 2010.90 184.743   5
  -1  13 -23 2377.59 196.100   3
   1  13 -23 2570.95 199.738   3
  -1  13 -24 906.629 121.410   5
  -1  13 -24 1087.32 127.082   3
   1  14   0-24.8122 145.115   7
  -1  14   0-11.4196 137.956   7
  -1  14   0 229.474 166.351  11
  -1  14  -1 10483.3 632.481   7
  -1  14   1 10631.5 638.214   7
   1  14  -1 10606.6 649.940   7
   1  14   1 8481.20 596.185   7
  -1  14  -1 11187.9 684.503  11
  -1  14   1 11045.9 671.612  11
  -1  14  -2 16864.2 789.220   7
  -1  14   2 16245.8 783.193   7
   1  14  -2 15686.1 794.184   7
   1  14   2 14425.2 772.011   7
  -1  14  -2 15958.5 827.692  11
   1  14   2 13973.8 776.825  11
  -1  14   2 16821.7 823.793  11
  -1  14  -3 2703.78 322.828   7
  -1  14   3 2578.12 318.316   7
   1  14   3 2329.63 319.836   7
   1  14  -3 1972.02 298.719   7
  -1  14  -3 2988.71 373.821  11
   1  14   3 1878.55 305.421  11
  -1  14   3 2425.77 329.744  11
  -1  14  -4 11577.4 650.846   7
   1  14  -4 13391.3 725.416   7
   1  14   4 13322.8 745.333   7
  -1  14   4 12555.0 688.750   7
   1  14   4 13394.6 734.312  11
  -1  14  -4 11328.3 702.465  11
  -1  14   4 11824.5 671.012  11
  -1  14  -5 27011.9 997.072   7
  -1  14   5 26622.2 1009.96   7
   1  14   5 27365.5 1068.35   7
   1  14  -5 24397.3 974.904   7
  -1  14   5 25599.5 978.867  11
   1  14   5 27372.4 1041.08  11
  -1  14  -5 27807.3 1107.06  11
   1  14   6 262.058 169.979   7
  -1  14   6 706.458 198.712   7
  -1  14  -6 398.563 159.413   7
   1  14  -6 191.443 144.335   7
  -1  14   6 466.965 168.626  11
  -1  14  -6 424.612 194.986  11
  -1  14   7 7068.51 469.770  11
  -1  14  -7 6402.84 535.404  11
  -1  14  -7 6558.94 476.217   7
   1  14  -7 7443.55 528.516   7
  -1  14   7 7018.68 505.721   7
  -1  14  -8 14746.6 806.008  11
   1  14  -8 15211.5 755.441   7
   1  14   8 16080.5 818.849   7
  -1  14  -8 14510.6 694.230   7
  -1  14   8 15665.3 754.461   7
   1 -14  -9 1715.55 232.137  13
  -1  14  -9 1931.35 274.571   7
  -1  14   9 1509.76 254.997   7
   1  14   9 1775.06 292.534   7
  -1  14  -9 2275.32 331.028  11
   1 -14 -10 9771.61 508.335  13
  -1  14  10 10095.9 586.454   7
  -1  14 -10 9863.86 557.844   7
   1  14  10 10791.4 645.844   7
  -1  14 -10 9817.07 650.220  11
  -1  14 -11 295.309 159.891  11
   1 -14 -11 131.780 106.442  13
   1  14 -12 9483.65 646.221  11
  -1  14 -12 9145.84 618.750  11
   1 -14 -12 10074.8 496.462  13
  -1 -14 -12 9662.30 547.641  13
  -1  14 -13 24925.9 988.408  11
   1  14 -13 21914.8 967.806  11
  -1 -14 -13 23222.4 838.242  13
   1 -14 -13 21872.8 735.961  13
  -1 -14 -14 6130.20 421.490  13
   1 -14 -14 5138.67 350.514  13
  -1  14 -15 23208.5 895.343  11
   1  14 -15 21723.6 915.318  11
  -1 -14 -15 23054.6 796.525  13
   1  14 -16 2179.27 296.721  11
  -1  14 -16 1722.70 254.315  11
  -1  14 -17 18776.6 668.210   3
   1  14 -17 19467.8 667.898   3
   1  14 -17 19172.8 787.507  11
   1  14 -18 1221.75 169.540   3
  -1  14 -18 1290.85 179.591   3
  -1 -14 -18 935.665 167.062  13
   1 -14 -18 804.357 141.481  13
  -1 -14 -19 356.740 114.096  13
  -1  14 -19 365.267 112.511   3
   1  14 -19 515.145 128.904   3
  -1  14 -20-5.08318 77.2700   5
  -1 -14 -20 16.1192 75.5347  13
  -1  14 -20 38.9534 87.3290   3
   1  14 -20-5.36330 75.3976   3
  -1  14 -21 607.033 117.855   5
  -1  14 -21 557.112 116.514   3
   1  14 -21 491.156 110.840   3
  -1 -14 -21 372.943 99.7238  13
  -1  14 -22 521.083 101.958   3
  -1  14 -22 446.855 98.9030   5
   1  14 -22 497.866 95.6938   3
  -1 -14 -22 489.776 102.011  13
  -1  14 -23 9091.09 338.002   3
   1  14 -23 8304.73 318.516   3
   1  15   0 166.322 157.748   7
  -1  15   0 61.4346 143.722   7
   1  15   0 98.9209 157.781  11
  -1  15   0 54.1551 135.616  11
  -1  15   1 4199.55 419.077   7
   1  15  -1 4622.83 446.459   7
   1  15   1 4156.07 430.912   7
  -1  15  -1 3944.73 402.195   7
  -1  15   1 3891.33 427.919  11
  -1  15  -1 3958.52 430.926  11
   1  15   1 4181.61 448.793  11
   1  15  -1 4198.69 459.650  11
   1  15  -2 8381.14 592.379   7
  -1  15  -2 10584.7 651.035   7
  -1  15   2 10966.2 663.465   7
   1  15   2 8128.51 595.869   7
  -1  15   2 10359.7 668.939  11
   1  15   2 8576.99 622.119  11
   1  15  -2 7715.29 610.619  11
  -1  15  -2 10676.2 694.319  11
  -1  15  -3 10653.3 649.938   7
  -1  15   3 10245.9 643.540   7
   1  15   3 9668.28 651.884   7
   1  15  -3 10709.4 662.669   7
   1  15   3 9717.23 652.150  11
  -1  15  -3 10916.7 706.356  11
  -1  15   3 10222.0 648.306  11
  -1  15   4 1976.27 303.987   7
   1  15  -4 1241.78 254.768   7
   1  15   4 728.482 215.656   7
  -1  15  -4 920.572 218.130   7
  -1  15  -4 1137.55 283.650  11
   1  15   4 931.290 236.763  11
  -1  15   4 1878.25 302.698  11
  -1  15   5 215.014 148.788   7
   1  15  -5 517.483 190.986   7
   1  15   5 513.084 188.381   7
  -1  15  -5 534.093 182.716   7
  -1  15   5 301.425 152.660  11
  -1  15  -5 533.147 214.701  11
   1  15   5 381.959 174.575  11
   1  15   6 362.549 188.782   7
   1  15  -6 365.098 169.780   7
  -1  15  -6 261.969 146.214   7
  -1  15   6 245.220 145.427   7
  -1  15   6 210.885 132.602  11
  -1  15  -6 209.892 170.809  11
   1  15   7 10251.8 668.834   7
   1  15  -7 10422.8 635.600   7
  -1  15  -7 11790.6 656.016   7
  -1  15   7 11003.1 653.725   7
  -1  15  -7 11988.1 739.945  11
  -1  15  -8 3619.48 363.189   7
  -1  15   8 4316.15 411.995   7
   1  15  -8 3256.60 360.607   7
   1  15   8 3583.91 398.754   7
   1  15  -8 2535.35 375.490  11
  -1  15  -8 4401.02 454.508  11
   1  15  -9 2083.99 333.675  11
  -1  15  -9 2601.14 357.450  11
  -1  15 -10 237.677 162.810  11
   1  15 -10 55.0237 160.908  11
  -1 -15 -11 120.156 126.906  13
  -1 -15 -12 6456.79 436.831  13
   1  15 -13 6721.67 521.634  11
  -1 -15 -13 5972.79 411.946  13
   1  15 -14 69.5241 126.178  11
  -1  15 -14-21.0245 140.796  11
   1  15 -15 2403.64 314.983  11
  -1 -15 -15 2689.63 273.676  13
   1  15 -16 1032.34 210.902  11
  -1 -15 -16 1231.72 190.391  13
  -1  15 -17 6332.19 365.530   3
   1  15 -17 6345.98 358.273   3
  -1 -15 -18 2153.86 214.852  13
  -1  15 -18 2193.60 214.301   3
   1  15 -18 2483.07 221.335   3
  -1 -15 -19 991.071 147.707  13
  -1  15 -19 1062.48 145.711   5
  -1  15 -19 1439.82 166.460   3
   1  15 -19 1324.40 158.884   3
  -1 -15 -20 4118.13 248.932  13
   1  15 -20 4118.60 251.650   3
  -1  15 -20 4449.56 246.921   5
  -1 -15 -21 3588.66 209.498  13
  -1  15 -21 3205.81 214.601   3
   1  15 -21 3836.42 227.663   3
   1  15 -22 3421.67 196.348   3
  -1  15 -22 3575.96 205.521   3
   1  16   0 80.8225 154.024   7
  -1  16   0 61.9417 131.398   7
  -1  16   0 27.3321 156.260  11
   1  16   0 128.573 165.236  11
   1  16  -1 9934.89 656.822   7
  -1  16  -1 10445.4 646.636   7
  -1  16   1 9177.92 609.713   7
   1  16   1 11011.7 700.990   7
  -1  16  -1 10017.7 675.041  11
   1  16  -1 9952.25 688.620  11
   1  16   1 10745.4 708.597  11
  -1  16   1 8642.20 619.838  11
  -1  16  -2 10412.7 640.428   7
  -1  16   2 9717.83 628.915   7
   1  16  -2 8867.21 620.627   7
  -1  16  -2 11050.8 712.771  11
   1  16  -2 8672.02 646.421  11
  -1  16   2 10553.7 671.270  11
   1  16   2 9756.74 672.883  11
  -1  16  -3 25773.5 1101.71  11
   1  16  -3 25808.1 1120.04  11
   1  16   3 27583.8 1110.79  11
  -1  16   3 25090.6 1029.54  11
  -1  16   4 12619.9 704.626  11
   1  16  -4 10513.9 708.069  11
   1  16   4 11538.4 699.664  11
  -1  16  -4 9345.25 659.199  11
  -1  16   5 889.016 211.548  11
   1  16  -5 870.473 253.109  11
  -1  16  -5 1163.34 279.849  11
   1  16  -6 10046.2 690.052  11
  -1  16  -6 10733.0 702.173  11
  -1  16  -7 8726.40 558.544   7
  -1  16   7 8145.99 557.570   7
   1  16  -7 10490.8 630.427   7
   1  16   7 11196.1 693.003   7
  -1  16  -7 8449.56 617.440  11
   1  16  -7 9462.65 670.638  11
  -1  16  -8 122.404 121.945   7
   1  16  -8 152.725 138.489   7
   1  16   8 74.6411 140.587   7
  -1  16   8 447.668 171.248   7
  -1  16  -9 15122.2 689.356   7
  -1  16   9 16866.8 765.653   7
   1  16   9 14777.4 761.758   7
   1  16  -9 15444.8 727.547   7
   1  16  10 600.309 188.563   7
   1  16 -10 1337.05 234.827   7
  -1  16 -10 864.427 232.341  11
   1  16 -10 1046.62 253.022  11
  -1 -16 -10 788.316 184.321  13
  -1  16 -11 1111.34 246.709  11
   1  16 -11 1074.32 254.205  11
  -1  16 -12 11.0517 127.827  11
   1  16 -12 23.9099 135.095  11
   1  16 -13 607.658 199.244  11
  -1  16 -13 952.275 212.861  11
  -1 -16 -13 713.366 161.560  13
   1  16 -14 354.924 160.807  11
  -1  16 -14 530.049 163.004  11
  -1 -16 -14 469.171 141.400  13
  -1  16 -15 375.508 142.352  11
   1  16 -15 170.051 128.671  11
  -1 -16 -15 137.757 99.0750  13
   1  16 -16 202.101 85.3455   3
  -1  16 -16 140.197 78.2474   3
  -1 -16 -16 40.2418 86.8196  13
   1  16 -16 157.353 119.959  11
  -1  16 -17 14184.1 510.833   3
   1  16 -17 13959.7 499.407   3
  -1 -16 -17 12685.1 481.523  13
  -1  16 -18 170.208 79.5072   3
   1  16 -18 101.206 69.9332   3
  -1 -16 -18 13.6721 75.8097  13
  -1  16 -18 68.5489 71.8312   5
  -1  16 -19 17451.3 507.973   3
   1  16 -19 17022.9 496.948   3
  -1 -16 -19 16595.0 478.897  13
  -1 -16 -20 566.652 91.0685  13
  -1  16 -20 713.404 107.103   3
   1  17   0 12.8934 140.401   7
  -1  17   0 85.4290 151.972   7
  -1  17   1 1300.87 265.702   7
   1  17  -1 763.689 223.218   7
   1  17   1 989.183 250.829   7
  -1  17  -1 1039.20 238.543   7
  -1  17   2 17498.3 842.426   7
  -1  17  -2 18834.8 858.737   7
   1  17  -2 15838.9 810.700   7
   1  17   2 16900.8 851.287   7
   1  17  -3 73.6889 137.125   7
   1  17   3 39.2744 138.856   7
  -1  17   3 109.044 135.278   7
  -1  17  -3 104.069 120.978   7
   1  17   4 4377.23 430.365  11
  -1  17   4 3580.48 379.151  11
  -1  17  -4 4461.11 414.663   7
  -1  17   4 4376.28 419.793   7
   1  17  -4 4497.23 430.435   7
   1  17   4 4505.49 447.656   7
  -1  17   5 2723.71 321.009  11
   1  17   5 2251.16 327.721   7
  -1  17  -5 2409.36 312.835   7
  -1  17   5 3143.38 361.302   7
   1  17  -5 1883.96 291.056   7
   1  17  -6 714.130 227.965  11
  -1  17  -6 1244.15 283.294  11
   1  17  -6 789.185 214.721   7
   1  17   6 952.184 239.306   7
  -1  17   6 1163.26 244.524   7
  -1  17  -6 1413.47 243.052   7
  -1  17  -7 1165.16 259.673  11
   1  17  -7 1819.69 311.247  11
   1  17   7 1683.76 289.063   7
   1  17  -7 1621.21 262.429   7
  -1  17  -7 1343.17 232.173   7
  -1  17   7 759.324 202.274   7
  -1  17  -8 9420.84 620.234  11
   1  17  -8 8915.07 618.988  11
   1  17   8 9781.57 609.777   7
   1  17  -8 9786.04 569.166   7
  -1  17  -8 9788.19 550.902   7
  -1  17   8 9191.61 564.168   7
   1  17  -9 1411.95 270.982  11
   1  17  -9 1443.47 230.932   7
   1  17   9 1351.12 240.166   7
  -1  17 -10 89.4085 135.022  11
   1  17 -10 94.9058 134.067  11
  -1 -17 -10 176.340 111.822  13
   1  17 -10 144.805 106.080   7
   1  17  10 413.097 154.448   7
   1  17 -11 2701.62 332.732  11
  -1  17 -11 2417.73 308.157  11
  -1 -17 -11 2696.60 270.981  13
   1  17 -12 8926.77 559.270  11
  -1  17 -12 9689.37 554.371  11
  -1 -17 -12 9246.72 458.465  13
  -1 -17 -13 272.334 107.089  13
   1  17 -13 321.638 148.173  11
  -1  17 -13 130.048 117.117  11
  -1 -17 -14 318.593 111.315  13
  -1  17 -14 402.988 131.454  11
   1  17 -14 279.812 129.408  11
   1  17 -15 213.294 120.298  11
  -1 -17 -15 173.000 86.9547  13
  -1  17 -15 209.270 83.6347   3
   1  17 -15 382.159 105.147   3
  -1  17 -16 3191.80 229.665   3
   1  17 -16 3009.18 220.553   3
  -1 -17 -17 2667.24 192.188  13
   1  17 -17 2767.31 196.365   3
   1  17 -18 9046.68 331.681   3
  -1  17 -18 9027.67 337.084   3
  -1 -17 -19 17.0865 42.7747  13
   1  18   0 104.083 150.904   7
  -1  18   0 22.2958 138.819   7
  -1  18   0 23.4386 134.001  11
   1  18   0 50.1787 148.357  11
   1  18  -1 6429.26 493.991   7
   1  18   1 6644.00 505.018   7
  -1  18  -1 6941.11 503.633   7
  -1  18   1 6673.10 499.320   7
   1  18   1 7160.79 541.286  11
  -1  18   1 6033.57 475.300  11
   1  18  -1 6584.75 530.182  11
  -1  18  -1 7044.37 531.078  11
   1  18   2 141.163 149.356   7
   1  18  -2 302.766 171.599   7
  -1  18   2 401.195 174.912   7
  -1  18  -2 397.905 180.859   7
   1  18   2 281.110 164.685  11
  -1  18  -2 421.020 186.451  11
   1  18  -2 280.338 172.132  11
  -1  18   2 405.817 164.541  11
   1  18  -3 4421.11 406.023   7
   1  18   3 4088.11 404.674   7
  -1  18  -3 3920.12 372.866   7
  -1  18   3 4289.33 401.479   7
  -1  18   3 4192.65 389.529  11
   1  18   3 3996.34 395.658  11
  -1  18  -3 3536.18 384.966  11
   1  18  -3 4426.93 439.651  11
  -1  18   4 8234.69 540.191   7
   1  18  -4 8354.48 542.404   7
   1  18   4 8428.77 567.643   7
  -1  18  -4 8316.80 525.605   7
  -1  18   4 8395.61 524.897  11
   1  18  -4 7535.83 566.017  11
  -1  18  -4 8093.50 563.752  11
   1  18  -5 1283.38 266.407  11
  -1  18  -5 1233.50 245.227  11
  -1  18  -5 1456.77 235.795   7
   1  18  -5 1450.77 240.983   7
   1  18   5 1307.33 247.609   7
  -1  18   5 1184.81 226.210   7
  -1  18  -6 306.118 141.957   7
   1  18   6 186.495 143.168   7
  -1  18   6 370.871 154.547   7
   1  18  -6 374.946 153.663   7
  -1  18  -6 194.865 145.531  11
   1  18  -6 301.270 162.784  11
   1  18  -7 690.923 215.244  11
  -1  18  -7 452.372 183.658  11
   1  18  -7 1105.18 202.152   7
   1  18   7 949.856 203.173   7
  -1  18  -8 2304.14 302.567  11
   1  18  -8 2599.90 331.192  11
   1  18   8 2601.70 305.532   7
   1  18  -8 3016.03 304.477   7
  -1 -18  -8 2492.75 262.562  13
   1  18  -9 1983.95 286.068  11
  -1  18  -9 1736.22 259.079  11
  -1 -18  -9 2231.85 246.107  13
   1  18  -9 2383.18 259.382   7
   1  18   9 2507.83 284.552   7
   1  18 -10 91.3750 122.661  11
  -1  18 -10 130.750 137.226  11
  -1 -18 -10 177.777 100.757  13
   1  18  10 256.348 115.372   7
  -1  18 -11 8096.92 476.685  11
   1  18 -11 8084.81 505.240  11
  -1 -18 -11 6967.76 372.454  13
  -1 -18 -12 103.305 85.8572  13
  -1  18 -12 159.903 115.752  11
   1  18 -12 111.968 114.381  11
  -1 -18 -13 2717.96 218.577  13
   1  18 -13 2825.70 280.042  11
  -1  18 -13 2561.49 253.538  11
  -1 -18 -14 3101.62 215.112  13
  -1  18 -14 3682.90 238.867   3
   1  18 -14 3489.13 232.024   3
  -1  18 -14 3250.68 258.326  11
   1  18 -14 3001.74 268.502  11
  -1 -18 -15 432.892 95.9572  13
  -1  18 -15 541.456 104.534   3
   1  18 -15 545.149 100.918   3
  -1 -18 -16 3513.37 190.595  13
  -1  18 -16 3669.25 212.570   3
   1  18 -16 3651.06 209.835   3
  -1  19   0 87.0300 126.180  11
   1  19   0 71.3318 125.644  11
  -1  19   0 9.57687 121.572   7
   1  19   0 19.6034 110.763   7
  -1  19   1 2612.01 298.400   7
   1  19  -1 2430.92 287.548   7
   1  19   1 1840.64 260.083   7
  -1  19  -1 2049.77 264.713   7
   1  19  -1 2032.09 288.493  11
  -1  19   1 2718.44 306.801  11
   1  19   1 1722.04 263.141  11
  -1  19  -1 2011.00 277.553  11
   1  19  -2 1609.37 247.342   7
   1  19   2 1712.90 253.295   7
   1  19  -2 1770.05 273.279  11
   1  19   2 1685.45 250.782  11
  -1  19   2 1906.29 261.752  11
  -1  19  -2 1502.26 244.982  11
   1  19  -3 1154.31 231.633  11
   1  19   3 1159.90 197.137  11
  -1  19  -3 1457.57 244.156  11
   1  19  -3 1055.46 203.570   7
   1  19   3 1128.34 214.149   7
  -1  19   3 1651.50 230.700  11
   1  19   4 58.6369 115.577   7
   1  19  -4 115.123 125.447   7
  -1  19   4-22.6184 85.1999  11
   1  19  -4 166.808 143.141  11
  -1  19  -4 48.1881 121.183  11
   1  19  -5 246.044 125.568   7
   1  19   5 420.596 156.389   7
   1  19  -5 316.847 154.373  11
  -1  19  -5 489.479 164.981  11
   1  19  -6 8049.91 460.036   7
   1  19   6 8340.94 497.147   7
   1  19  -6 7011.97 479.714  11
  -1  19  -6 6884.11 458.903  11
  -1 -19  -6 7340.02 398.931  13
   1  19  -7 3381.26 293.896   7
  -1 -19  -7 3485.66 278.513  13
  -1  19  -7 3011.10 306.832  11
   1  19  -7 3665.81 348.852  11
  -1 -19  -8 401.935 115.967  13
   1  19  -8 558.125 132.596   7
   1  19   8 481.863 138.995   7
   1  19  -8 409.015 148.728  11
  -1  19  -8 426.507 145.203  11
  -1  19  -9 141.241 114.484  11
   1  19  -9 170.711 125.419  11
  -1 -19  -9 216.660 95.3270  13
  -1 -19 -10 681.472 122.508  13
  -1  19 -10 498.963 141.635  11
   1  19 -10 580.946 154.963  11
  -1 -19 -11 43.0455 70.8102  13
  -1  19 -11 97.0712 100.929  11
   1  19 -11-14.3288 97.5700  11
  -1 -19 -12 225.038 79.0615  13
   1  19 -12 287.104 113.479  11
  -1  19 -12 423.272 120.079  11
  -1 -19 -13 3376.33 192.886  13
  -1  19 -13 4557.04 237.553   3
   1  19 -13 4056.53 224.896   3
  -1  19 -13 4474.56 272.803  11
   1  19 -13 3588.81 260.756  11
  -1  19 -14 145.924 64.4130   3
   1  19 -14 202.090 66.8880   3
   1  20   0 15.5986 99.0064   7
  -1  20   0 44.3943 101.588  11
   1  20   0-7.39601 99.0586  11
   1  20  -1 525.988 144.461   7
   1  20   1 446.180 139.268   7
   1  20   1 590.081 137.996  11
  -1  20  -1 625.486 160.776  11
  -1  20   1 490.682 138.360  11
   1  20  -1 445.744 145.661  11
   1  20  -2 66.8249 89.7039   7
   1  20   2 46.9528 98.4016   7
   1  20   2 94.0272 89.4735  11
  -1  20   2 207.021 106.426  11
   1  20  -2 94.8704 105.892  11
  -1  20  -2 216.007 116.500  11
   1  20   3 354.983 126.270   7
   1  20  -3 385.822 125.246   7
  -1  20   3 348.941 109.327  11
  -1  20  -3 558.579 151.573  11
   1  20  -3 244.743 126.959  11
   1  20  -4-39.1014 114.900  11
  -1  20  -4 52.1233 113.190  11
  -1 -20  -4 5.05090 73.6862  13
   1  20  -4-6.81787 86.5476   7
   1  20   4 29.9492 95.0454   7
  -1 -20  -5 2564.77 212.826  13
   1  20  -5 3316.14 267.407   7
   1  20   5 2738.63 263.240   7
  -1  20  -5 2766.90 266.406  11
   1  20  -5 3128.61 289.939  11
  -1 -20  -6 813.785 126.638  13
   1  20  -6 987.959 158.730   7
   1  20   6 840.569 157.949   7
   1  20  -6 796.718 169.337  11
  -1  20  -6 611.901 148.168  11
  -1 -20  -7 28.5606 60.3684  13
   1  20  -7 63.0954 98.5559  11
  -1  20  -7 33.0169 89.9296  11
  -1  20  -8 912.098 157.970  11
   1  20  -8 860.469 160.048  11
  -1 -20  -8 530.757 98.7894  13
  -1 -20  -9 714.080 103.694  13
  -1  20  -9 1006.32 157.809  11
   1  20  -9 983.343 163.450  11
   1  20 -10 5818.79 326.176  11
  -1  20 -10 5866.36 315.866  11
  -1  20 -11 127.129 73.7206  11
   1  20 -11 71.1304 77.5714  11
  -1  21   0 18.1964 64.4417  11
  -1 -21  -1 600.008 93.5945  13
  -1  21  -1 598.741 113.728  11
   1  21  -1 566.655 113.420  11
  -1  21  -2 508.349 114.723  11
   1  21  -2 536.254 117.333  11
  -1  21  -3 951.023 141.340  11
   1  21  -3 544.911 115.656  11
   1  21  -4 1319.36 163.693  11
  -1  21  -4 1578.24 174.300  11
   1  21  -5 3057.21 229.332  11
  -1  21  -5 2578.02 208.242  11
   1  21  -6 3691.17 244.089  11
  -1  21  -6 3422.05 231.753  11
  -1  21  -7 42.2513 65.4820  11
   1  21  -7-22.3468 67.9392  11
  -2   0   0 530348. 4890.31  11
  -2   0   1 401.752 59.1694  11
  -2   0  -1 354.214 54.6368  11
  -2   0  -2 39632.6 535.507  11
  -2   0  -2 39632.9 423.539   3
  -2   0   3 46.3449 50.6225  10
  -2   0  -3 107.622 23.9252   3
   2   0  -3 96.6718 26.7117   3
  -2   0  -3 115.770 41.5255  11
  -2   0  -4 87096.9 911.859   3
   2   0  -4 83483.7 931.600   3
  -2   0  -4 86078.7 950.937  11
  -2   0   4 87299.3 1011.85  10
  -2   0  -4 89873.1 1134.34  12
  -2   0  -4 85838.2 972.745  13
  -2   0  -5 17.7207 41.2428   6
   2   0  -5 147.975 36.3822   3
  -2   0  -5 43.2905 27.9012   3
  -2   0  -5-1.60336 31.0110  13
  -2   0   5 165.398 57.7695  10
  -2   0  -5 98.6319 32.6348  11
  -2   0  -5 13.7410 53.5789  12
   2   0  -6 33696.2 610.189   5
   2   0  -6 31163.5 498.879   3
  -2   0  -6 32004.1 513.789  13
  -2   0  -6 32428.9 623.607  12
  -2   0   6 31272.3 522.810  10
  -2   0  -6 31484.1 436.251  11
  -2   0  -6 32322.7 476.586   3
  -2   0  -6 33527.3 581.945   6
   2   0  -7 3.05948 58.9281   5
  -2   0  -7 62.6315 33.2380   3
   2   0  -7 59.3803 35.5308   3
  -2   0  -7 92.9485 33.6499   4
  -2   0  -7 53.1825 40.4696  13
  -2   0  -7 89.9713 59.5429  12
  -2   0  -7 91.2748 27.5553  11
  -2   0   7 60.4003 51.1648  10
  -2   0  -7 152.473 55.3699   6
   2   0  -8 253.697 79.3164   5
  -2   0  -8 83.5252 37.2777   3
   2   0  -8 308.688 58.5681   3
  -2   0  -8 138.528 41.6863   4
  -2   0  -8 97.9869 45.0938  13
  -2   0  -8 121.480 68.5466  12
  -2   0  -8 133.635 29.0431  11
  -2   0  -8 79.0341 49.2384   6
  -2   0   8 390.193 70.6654  10
  -2   0  -9 39.5628 45.0623  13
  -2   0  -9 43.3175 41.3148   4
  -2   0  -9 189.507 84.3876  12
  -2   0  -9 30.4606 36.7728   3
   2   0  -9 109.377 51.7946   3
  -2   0  -9 27.0464 23.6502  10
  -2   0   9 51.8611 57.4526  10
   2   0  -9 57.5468 77.4383   5
  -2   0  -9 3.21445 48.8646   6
  -2   0 -10 25967.4 513.833   4
  -2   0 -10 25055.0 658.761  12
  -2   0  10 25296.3 514.911  10
   2   0 -10 25887.0 635.096   5
  -2   0 -10 25612.3 516.257   3
   2   0 -10 24457.8 536.327   3
  -2   0 -11 333.917 112.272  12
  -2   0 -11 276.017 74.9739  13
  -2   0  11 417.909 83.7659  10
  -2   0 -11 237.395 66.9524   3
   2   0 -11 365.556 83.8007   3
  -2   0 -11 296.694 69.6546   4
  -2   0 -12 67171.0 1131.02   6
  -2   0 -12 67329.6 1242.00  12
   2   0 -12 67501.6 1209.33   5
  -2   0 -12 64788.5 1009.27   4
  -2   0 -12 65270.2 1041.19  13
  -2   0 -13 77.2998 66.3398   6
  -2   0 -13 40.5857 63.7001  13
  -2   0 -13 98.9960 65.3962   3
   2   0 -13 264.450 83.5016   3
   2   0 -13 271.093 115.556   5
  -2   0  14 307603. 3363.08   9
  -2   0 -14 303664. 3470.04   6
   2   0 -14 304548. 3422.17   3
  -2   0 -14 303663. 3336.01   3
  -2   0 -14 303089. 3322.11   4
   2   0 -14 314398. 3669.60   5
  -2   0 -15 126.622 103.915  12
  -2   0 -15 177.192 79.2421   4
   2   0 -15 212.066 100.873   4
  -2   0 -15 190.266 78.4730   3
   2   0 -15 208.178 86.5874   3
  -2   0 -15 223.558 90.4505  13
  -2   0 -15 195.000 95.4157   6
   2   0 -15 361.687 133.422   5
   2   0 -16 456.757 143.896  12
  -2   0 -16 423.971 138.124  12
  -2   0 -16 367.645 114.379   6
   2   0 -16 323.745 119.982   4
   2   0 -16 345.689 95.3160   1
  -2   0 -16 403.790 122.120   5
   2   0 -16 773.939 179.985   5
  -2   0 -16 300.225 91.4129  13
   2   0 -17 56.9426 69.5067   1
   2   0 -17 58.6123 92.1260   4
   2   0 -17 33.0351 112.475   5
  -2   0 -17 275.252 124.294   5
   2   0 -17-17.5850 99.3614  12
  -2   0 -17 317.375 139.510  12
   2   0 -18 47849.5 1273.84  12
   2   0 -18 46482.8 1228.07   5
  -2   0 -18 41619.0 1172.71  12
   2   0 -18 46994.0 1039.21   1
  -2   0 -18 43547.2 1066.66   5
   2   0 -18 46091.3 1149.36   4
   2   0 -19 61.3671 83.5783   1
  -2   0 -19 107.163 129.407   5
  -2   0 -19 228.804 111.466   2
   2   0 -19 53.6587 104.398   2
   2   0 -19 51.8242 137.643  12
  -2   0 -19 354.806 163.036  12
   2   0 -19 25.5091 102.726   4
  -2   0 -20 63254.1 1388.56   5
   2   0 -20 60687.9 1364.79   2
  -2   0 -20 64836.7 1345.65   2
   2   0 -20 61678.0 1580.16  12
  -2   0 -20 64946.2 1580.89  12
   2   0 -20 61673.0 1434.85   4
   2   0 -20 60351.6 1229.45   1
   2   0 -21 145.832 93.1725   1
  -2   0 -21 252.475 136.201   2
   2   0 -21 249.373 136.612   2
   2   0 -21 198.694 136.056   4
  -2   0 -21 104.080 153.496   5
  -2   0 -21 121.464 165.638  12
   2   0 -21 282.111 188.974  12
  -2   0 -22 45602.5 1165.29   2
   2   0 -22 46913.3 1227.21   2
   2   0 -22 47224.3 1272.39   4
   2   0 -22 49317.2 1442.79  12
  -2   0 -22 44031.9 1322.48  12
  -2   0 -22 44846.7 1216.37   5
  -2   0 -23-16.7709 116.973   2
   2   0 -23 36.6065 125.650   2
   2   0 -23 207.481 128.921   4
  -2   0 -23-11.5616 135.237  12
   2   0 -23-12.3862 148.067  12
  -2   0 -23 19.2063 133.959   5
  -2   0 -24 6018.77 482.613  12
   2   0 -24 6492.02 518.580  12
  -2   0 -25 72.3398 104.881   2
   2   0 -25-87.3883 118.031   2
  -2   0 -25 56.8281 144.278  12
   2   0 -25 95.7776 132.030  12
  -2   0 -26 141.278 97.8960   2
   2   0 -26 159.962 110.702   2
   2   0 -27 62.4450 127.032  12
  -2   0 -27-70.8849 117.908   2
   2   0 -27-7.53739 120.456   2
   2   0 -28 14639.8 584.016   2
   2   0 -28 17661.2 737.264  12
   2   0 -29 54.3564 112.473  12
   2   0 -30 10778.2 479.221  12
   2   0 -31-24.3740 80.1903  12
  -2  -1   0 1171.37 87.6314  10
  -2   1   0 1365.02 95.2142  11
  -2  -1  -1 124116. 1321.99  10
  -2  -1   1 124317. 1349.11  10
  -2   1   1 129091. 1374.80  11
  -2   1  -1 127774. 1366.03  11
   2  -1  -2 407302. 3706.90   2
  -2   1  -2 403313. 3658.42  13
  -2   1  -2 414112. 3842.88  11
  -2   1   2 400548. 3838.47  11
  -2  -1   2 412973. 3851.40  10
  -2  -1  -2 406522. 3780.40  10
  -2   1  -3 137231. 1330.72  13
  -2  -1  -3 140745. 1349.64   2
   2  -1  -3 129763. 1366.49   2
  -2  -1  -3 137572. 1389.88  10
  -2  -1   3 132042. 1474.24  10
  -2   1  -3 141813. 1456.25  11
  -2   1   3 130251. 1448.60  11
  -2  -1   4 11876.6 295.385  10
  -2  -1  -4 11245.2 227.370  10
  -2   1  -4 12206.2 230.442  13
  -2   1   4 11607.6 267.127  11
  -2   1  -4 11844.5 265.064  11
  -2   1  -4 12329.4 289.857   6
  -2  -1  -4 11590.6 229.106   2
   2  -1  -4 12238.1 253.484   2
   2   1  -4 11223.0 270.015   5
  -2  -1  -4 11445.6 321.162  12
  -2   1  -4 12603.7 340.110  12
  -2   1  -5 52450.5 802.063  12
  -2  -1  -5 46267.8 763.464  12
  -2   1  -5 49011.0 554.573   4
  -2  -1  -5 47771.8 727.787   6
  -2   1  -5 46750.6 695.921   6
  -2   1  -5 48245.9 642.620  11
  -2   1   5 44453.4 647.390  11
   2   1  -5 44350.9 675.252   5
  -2   1  -5 49416.6 604.071   3
  -2  -1   5 44082.7 684.872  10
  -2  -1  -5 46576.5 576.096  10
  -2   1  -5 50728.4 627.637  13
  -2  -1  -6 25978.0 556.910  12
  -2   1  -6 29490.8 586.870  12
  -2   1  -6 30511.0 412.242   4
  -2   1   6 26323.9 448.610  10
  -2   1  -6 29073.9 445.877  11
  -2   1  -6 30123.4 445.681   3
   2   1  -6 23439.4 433.243   3
  -2   1  -6 30131.6 524.465   6
  -2  -1  -6 26302.8 515.876   6
  -2   1  -6 30431.3 461.798  13
  -2  -1  -6 25259.9 489.607  13
  -2  -1   6 24518.3 482.872  10
  -2  -1  -6 26707.7 377.661  10
   2   1  -6 24984.0 487.855   5
   2   1  -7 6369.97 239.975   5
  -2  -1  -7 5350.50 185.875   3
   2  -1  -7 6344.50 218.081   3
  -2   1  -7 7460.10 194.659   4
  -2   1  -7 7026.18 191.530  11
  -2   1  -7 7447.12 210.990   3
   2   1  -7 6173.65 209.276   3
  -2  -1  -7 5522.13 231.469   6
  -2   1  -7 7238.63 250.775   6
  -2  -1  -7 5316.65 212.951  13
  -2   1  -7 7359.51 219.226  13
  -2  -1   7 6358.12 232.692  10
  -2   1   7 6545.27 209.759  10
  -2  -1  -7 6067.72 146.443  10
  -2  -1  -7 5414.99 256.054  12
  -2   1  -7 6838.05 280.645  12
   2   1  -8 29113.5 572.169   5
   2  -1  -8 25561.0 501.820   3
  -2  -1  -8 27075.3 482.365   3
  -2  -1  -8 27959.2 535.702  13
  -2   1  -8 24514.9 469.759  13
  -2  -1  -8 26504.4 599.070  12
  -2   1  -8 24136.7 587.100  12
  -2   1  -8 23493.0 400.572  11
   2   1  -8 30154.9 523.369   3
  -2   1  -8 27822.0 477.924   3
  -2  -1  -8 27870.0 573.988   6
  -2   1  -8 24438.3 516.532   6
  -2  -1   8 28970.2 541.050  10
  -2  -1  -8 24962.2 334.052  10
  -2   1   8 27390.7 482.076  10
  -2   1  -8 24401.6 434.281   4
  -2  -1   9 10341.5 320.653  10
  -2  -1  -9 12882.9 358.996  13
  -2   1  -9 8559.02 273.416  13
  -2  -1  -9 11903.8 403.590  12
  -2   1  -9 9160.24 366.599  12
  -2  -1  -9 12300.9 374.439   6
  -2   1  -9 9192.13 314.956   6
  -2   1   9 10316.7 288.607  10
  -2   1  -9 9532.02 278.317   3
   2   1  -9 11222.3 320.227   3
  -2  -1  -9 12594.8 324.310   3
   2  -1  -9 9230.58 301.072   3
   2  -1  -9 10670.6 401.388   5
  -2   1  -9 8344.62 252.303   4
   2   1  -9 10803.1 354.299   5
  -2   1  -9 8678.92 212.996  11
  -2   1 -10 79039.8 1169.38   6
  -2   1 -10 81974.5 1062.94   4
   2   1 -10 78647.2 1200.08   5
   2  -1 -10 89254.8 1375.48   5
  -2   1  10 86673.0 1071.97  10
   2   1 -10 78403.2 1120.16   3
  -2   1 -10 82538.3 1091.15   3
  -2  -1 -10 77456.9 1086.50   3
   2  -1 -10 82835.0 1159.63   3
  -2  -1 -10 81085.3 1157.42  13
  -2   1 -10 80595.2 1105.35  13
  -2  -1 -10 77894.0 1273.86  12
  -2   1 -10 79569.4 1304.29  12
  -2   1 -10 79585.4 897.088  11
  -2   1 -11 506.191 83.7226  13
  -2   1 -11 559.888 81.9932   4
  -2   1 -11 491.464 121.807  12
   2  -1 -11 807.418 109.602   3
  -2  -1 -11 832.483 138.349  12
  -2  -1 -11 728.699 103.801  13
   2   1 -11 402.759 83.2736   3
  -2   1 -11 541.391 85.8558   3
  -2   1  11 765.239 96.9831  10
  -2   1 -12 30073.5 613.653   4
   2  -1 -12 31714.5 732.828   4
  -2  -1 -12 30310.5 666.218  13
  -2   1 -12 29684.2 687.533   6
  -2  -1 -12 31080.3 718.320   6
  -2   1 -12 30260.9 789.022  12
  -2  -1 -12 30601.7 790.109  12
  -2   1 -12 29492.0 624.643  13
  -2  -1 -13 363.659 94.4341   6
  -2   1 -13 681.638 118.032   6
   2   1 -13 300.995 88.1592   3
  -2   1 -13 738.325 106.377   3
   2  -1 -13 531.037 110.899   4
  -2  -1 -13 182.658 83.2283  13
  -2   1 -13 713.712 106.087  13
  -2  -1  13 353.735 96.3724   9
   2  -1 -13 460.792 136.270   5
   2   1 -13 298.319 107.659   5
   2   1 -14 915.412 157.866   5
   2  -1 -14 976.233 179.453   5
  -2   1 -14 1476.84 166.936   6
  -2  -1 -14 1209.23 156.318   6
  -2  -1 -14 1316.97 186.702  12
  -2   1 -14 1413.95 197.529  12
  -2   1 -14 1607.27 154.248   3
   2   1 -14 982.004 136.420   3
   2  -1 -14 833.514 140.728   4
  -2  -1 -14 1437.54 165.715   5
  -2   1 -14 1549.72 148.263   4
  -2  -1  14 883.993 139.313   9
   2   1 -15 5267.75 344.328   5
   2  -1 -15 6677.60 419.877   5
  -2  -1 -15 3345.96 263.635   6
  -2   1 -15 5505.85 321.120   6
  -2   1 -15 6205.08 310.046   3
   2  -1 -15 6723.20 370.726   4
   2   1 -15 4524.85 280.912   3
  -2  -1 -15 3707.27 309.157  12
  -2   1 -15 5513.70 370.437  12
  -2  -1 -15 3353.72 241.378  13
  -2   1 -15 5737.17 289.450   4
  -2  -1 -15 4294.00 281.238   5
   2  -1 -16 8493.41 415.431   2
  -2  -1 -16 5811.31 328.147   2
  -2  -1 -16 6177.55 354.274   5
  -2   1 -16 6299.29 323.825   4
   2  -1 -16 9270.82 450.375   4
   2   1 -16 7796.61 386.562   3
  -2   1 -16 6641.72 338.895   3
   2  -1 -16 8806.11 485.835  12
   2   1 -16 8027.43 467.089  12
  -2  -1 -16 5365.51 379.416  12
  -2   1 -16 5636.83 388.502  12
   2   1 -16 7945.48 371.444   1
   2  -1 -16 9559.29 426.817   1
  -2  -1 -16 5378.60 341.777   6
   2   1 -16 8466.63 448.642   5
  -2  -1 -16 5747.45 323.290  13
   2   1 -17 30909.6 896.682   4
  -2   1 -17 28391.2 758.604   3
   2   1 -17 29941.6 816.647   3
   2  -1 -17 29064.7 867.547   4
   2  -1 -17 28224.0 779.506   1
   2   1 -17 30603.0 767.950   1
  -2  -1 -17 33157.2 814.956  13
   2   1 -17 29834.1 961.978  12
   2  -1 -17 29530.6 952.659  12
   2   1 -17 30161.2 904.715   5
  -2  -1 -17 32925.6 830.374   2
   2  -1 -17 29237.8 831.292   2
  -2  -1 -17 31829.1 968.762  12
  -2   1 -17 29390.8 934.905  12
  -2  -1 -17 32830.2 867.462   5
  -2   1 -17 26784.9 720.966   4
   2  -1 -18 1017.47 184.410   4
  -2   1 -18 804.586 172.439   5
   2   1 -18 464.313 166.043   5
  -2  -1 -18 1408.27 204.008   5
  -2  -1 -18 1356.31 178.236  13
  -2  -1 -18 1313.75 215.040  12
  -2   1 -18 1023.34 191.384  12
  -2  -1 -18 1342.08 180.833   2
   2  -1 -18 850.937 165.451   2
   2   1 -18 669.605 187.040  12
   2  -1 -18 893.604 200.418  12
  -2   1 -18 711.531 132.489   3
   2   1 -18 465.959 143.290   4
   2   1 -18 706.786 143.449   3
  -2   1 -18 564.211 117.798   4
   2   1 -18 585.339 122.760   1
   2  -1 -18 1002.63 161.785   1
  -2   1 -19 607.148 164.856   5
   2   1 -19 448.371 181.264   5
  -2  -1 -19 746.365 178.213   5
   2  -1 -19 415.994 142.943   2
  -2  -1 -19 920.837 166.674   2
  -2   1 -19 687.329 187.921  12
   2  -1 -19 349.079 174.538  12
   2   1 -19 532.139 175.500  12
  -2  -1 -19 833.153 192.651  12
   2  -1 -19 195.299 94.3765   1
   2   1 -19 538.746 120.406   1
   2   1 -19 475.626 148.890   4
   2  -1 -19 138.416 123.538   4
  -2  -1 -20 7856.96 475.982   5
   2   1 -20 8573.05 540.737   5
  -2   1 -20 7409.63 455.415   5
   2  -1 -20 8531.71 510.740   4
   2   1 -20 8823.53 510.588   4
  -2  -1 -20 7969.89 452.489   2
   2  -1 -20 9052.19 504.854   2
   2  -1 -20 9088.31 582.386  12
   2   1 -20 8666.20 577.809  12
  -2  -1 -20 8403.86 547.178  12
  -2   1 -20 7127.54 509.249  12
   2  -1 -20 9010.25 447.057   1
   2   1 -21 79959.0 1701.42   4
  -2   1 -21 78556.5 1629.36   5
   2  -1 -21 79980.0 1708.65   4
   2  -1 -21 82108.1 1508.58   1
  -2   1 -21 81564.0 1585.81   2
   2   1 -21 78887.0 1625.50   2
  -2  -1 -21 82846.2 1616.88   2
   2  -1 -21 81535.5 1675.55   2
  -2  -1 -21 82053.2 1835.23  12
  -2   1 -21 82231.6 1837.63  12
   2  -1 -21 84508.4 1902.70  12
   2   1 -21 82665.0 1904.37  12
  -2  -1 -21 84585.3 1713.58   5
   2   1 -22 6811.07 473.200   4
   2  -1 -22 6637.29 467.956   4
   2   1 -22 7807.05 476.798   2
  -2  -1 -22 6320.71 422.116   2
   2  -1 -22 6981.64 463.228   2
  -2   1 -22 8870.26 483.300   2
   2  -1 -22 6338.14 380.744   1
  -2   1 -22 8289.65 492.686   5
  -2  -1 -22 6497.29 457.999   5
   2  -1 -22 6869.04 536.843  12
   2   1 -22 7577.55 561.367  12
  -2  -1 -22 6285.75 485.779  12
  -2   1 -22 7809.10 544.532  12
  -2  -1 -23 331.719 142.258   2
   2  -1 -23 28.0211 112.840   2
  -2   1 -23-8.31697 107.554   2
   2   1 -23 36.0377 112.192   2
  -2   1 -23 138.829 163.887  12
   2   1 -23 199.816 149.291  12
   2  -1 -23 196.340 164.357  12
  -2  -1 -23 285.952 179.502  12
   2  -1 -23 68.6025 103.950   4
   2   1 -23 9.79959 96.6645   4
  -2  -1 -23 177.987 151.299   5
  -2   1 -23 93.8953 143.670   5
   2  -1 -24 3338.98 378.836  12
   2   1 -24 2422.12 339.439  12
  -2   1 -24 2509.25 334.551  12
  -2  -1 -24 2422.80 320.292  12
   2  -1 -25 1632.70 283.088  12
   2   1 -25 1191.95 250.427  12
  -2   1 -25 1607.00 270.803  12
  -2   1 -25 1362.14 241.005   5
  -2  -1 -25 1141.46 190.858   2
   2  -1 -25 1407.81 218.234   2
  -2   1 -25 1481.67 214.627   2
   2   1 -25 1199.88 206.691   2
   2   1 -25 1037.46 204.702   4
  -2  -1 -25 1140.19 241.362  12
  -2  -1 -26 4426.45 344.677   2
   2  -1 -26 5684.65 400.588   2
  -2   1 -26 4660.18 346.957   2
   2   1 -26 5244.03 382.655   2
   2  -1 -27 677.180 167.987   2
  -2   1 -27 486.943 140.654   2
   2   1 -27 783.842 168.804   2
   2  -1 -27 829.282 205.191  12
   2   1 -27 824.033 206.663  12
   2  -1 -28 1382.02 233.810  12
   2   1 -28 1625.15 246.627  12
   2   1 -28 1531.72 191.683   2
  -2   1 -28 1358.78 174.940   2
   2  -1 -29 2250.55 253.430  12
   2   1 -29 1999.69 242.667  12
   2  -1 -30 3142.95 261.623  12
   2   1 -30 3021.82 259.179  12
   2  -1 -31 23.8792 76.3238  12
   2   1 -31 24.0196 75.3891  12
  -2   2   0 41180.9 635.659  11
  -2  -2   0 44796.1 624.976  10
  -2  -2  -1 247637. 2493.78  10
  -2  -2   1 251987. 2529.91  10
  -2   2  -1 245694. 2546.32  11
  -2   2   1 252200. 2546.69  11
  -2  -2  -2 185660. 1696.32   5
   2  -2  -2 185461. 1820.33   4
  -2   2   2 184033. 1941.15  11
  -2   2  -2 193131. 1966.92  11
  -2  -2   2 186697. 1956.59  10
  -2  -2  -2 189721. 1890.85  10
   2   2  -2 182316. 1767.59   5
   2  -2  -3 18418.5 343.154   4
  -2  -2   3 23197.2 441.098  10
  -2  -2  -3 24815.3 385.983  10
  -2   2   3 19708.3 393.938  11
  -2   2  -3 20185.4 408.585  11
   2   2  -3 24486.0 341.134   5
   2  -2  -3 19825.0 283.448  13
  -2  -2  -4 91359.7 986.000   2
   2  -2  -4 87640.0 1013.11   2
   2   2  -4 86202.7 974.448   5
   2  -2  -4 87538.5 1021.85   4
  -2   2  -4 82071.4 835.150   4
  -2   2   4 88909.8 1054.05  11
  -2   2  -4 82543.8 1008.10   6
  -2  -2   4 86121.9 1089.52  10
  -2  -2  -4 89228.2 975.617  10
  -2   2  -4 83889.9 1052.91  11
   2  -2  -4 88851.3 924.489  13
  -2  -2  -5 649707. 5910.69   9
  -2  -2  -5 654609. 6048.39   2
   2  -2  -5 651587. 6100.02   2
   2   2  -5 650274. 6054.21   5
  -2  -2  -5 649514. 6225.23  12
  -2   2  -5 651608. 6269.62  12
  -2   2  -5 677051. 6118.41  11
   2  -2  -5 653775. 6102.27   4
  -2  -2  -5 662463. 5976.81  10
  -2  -2   5 663782. 6187.46  10
  -2   2   5 665164. 6087.13  11
  -2   2  -5 662758. 6086.93   6
  -2  -2  -5 632366. 6185.89   6
   2  -2  -5 662703. 5986.59  13
  -2   2  -6 307486. 3018.91   6
  -2  -2  -6 297613. 3086.44   6
  -2  -2  -6 310545. 2979.85   2
   2  -2  -6 304155. 3028.99   2
   2   2  -6 308688. 2988.71   5
   2  -2  -6 288612. 3019.20   4
  -2  -2  -6 304339. 3131.97  12
  -2   2  -6 298086. 3152.53  12
  -2  -2   6 305830. 3088.01  10
  -2  -2  -6 300801. 2841.19  10
  -2   2   6 292986. 2955.49  11
  -2   2  -6 297324. 2981.20  11
   2  -2  -6 299998. 2913.71  13
  -2   2  -7 103018. 1312.62   6
  -2  -2  -7 106912. 1384.65   6
   2  -2  -7 117236. 1372.42   2
  -2  -2  -7 108803. 1293.82   2
   2   2  -7 102876. 1300.43   5
   2  -2  -7 119692. 1403.42   4
  -2   2  -7 107168. 1178.91   4
  -2   2  -7 109484. 1463.46  12
  -2  -2  -7 108241. 1445.56  12
  -2  -2   7 104282. 1365.99  10
  -2   2   7 115561. 1271.96  11
  -2   2  -7 103789. 1269.58  11
   2  -2  -7 120349. 1281.39  13
  -2   2  -8 3065.10 131.692   4
   2  -2  -8 1467.74 129.304   4
  -2   2   8 2150.28 120.771  10
   2  -2  -8 1503.72 126.677   2
  -2  -2  -8 1737.30 123.293   2
  -2   2  -8 2682.97 191.073  12
  -2  -2  -8 1892.40 160.413  12
   2  -2  -8 1563.50 113.963  13
  -2  -2  -8 1721.07 138.544  13
  -2   2  -8 2619.07 154.356   6
  -2  -2  -8 1957.56 153.805   6
  -2   2  -8 2659.15 136.696  11
  -2  -2  -9 13577.1 412.040   6
   2  -2  -9 14112.4 410.965   4
  -2   2  -9 16447.0 348.285   4
  -2   2   9 14098.1 334.613  10
  -2   2  -9 15904.0 346.480  11
  -2  -2  -9 13608.2 369.938   2
   2  -2  -9 13984.6 404.966   2
   2   2  -9 15578.6 415.875   5
   2  -2  -9 14675.5 363.132  13
  -2  -2  -9 14111.6 410.013  13
  -2  -2  -9 14300.7 448.008  12
  -2   2  -9 15689.2 478.936  12
  -2   2  -9 16356.3 417.366   6
   2   2  -9 14813.9 385.926   3
  -2   2  -9 16222.3 379.497   3
  -2   2 -10 124.026 55.6444   3
   2   2 -10 325.385 78.3158   3
  -2   2 -10 162.061 48.2570  11
  -2   2 -10 167.177 66.8337   6
  -2   2  10 274.182 71.1339  10
  -2  -2 -10 658.532 99.9107  13
  -2  -2  10 254.691 90.5717   9
  -2  -2 -10 385.521 96.2331  12
  -2   2 -10 211.938 89.2315  12
   2   2 -10 838.683 115.593   5
  -2  -2 -10 208.694 72.6186   5
  -2   2 -10 79.0758 41.9981   4
   2  -2 -10 127.789 70.3481   2
  -2  -2 -10 300.170 72.4218   2
   2  -2 -10 590.315 83.4984  13
  -2  -2 -11 188751. 2156.44   5
  -2   2 -11 177886. 2019.09   4
   2  -2 -11 179297. 2231.35   4
  -2  -2 -11 183622. 2193.84  13
  -2  -2 -11 181440. 2244.10   6
  -2   2  11 185422. 1988.20  10
   2  -2 -11 186219. 2095.86  13
  -2  -2 -11 179518. 2337.06  12
  -2   2 -11 180121. 2357.71  12
  -2  -2  11 187563. 2253.81   9
   2  -2 -12 10893.3 412.181   4
  -2   2 -12 7419.69 277.320   4
   2  -2 -12 10732.5 352.160  13
  -2  -2  12 7549.95 343.287   9
  -2  -2 -12 7345.73 342.330   6
  -2   2 -12 7755.31 329.233   6
  -2  -2 -12 7661.95 379.184  12
  -2   2 -12 8053.77 396.405  12
  -2  -2 -12 7315.06 331.633  13
   2  -2 -13 13600.3 486.307   4
   2   2 -13 13446.0 480.207   5
  -2  -2 -13 14123.7 460.955   5
   2  -2 -13 14037.5 428.113  13
   2   2 -13 12609.8 431.913   3
  -2   2 -13 14654.4 439.617   3
  -2  -2  13 12463.1 459.598   9
  -2  -2 -13 13210.0 440.338   2
   2  -2 -13 13496.6 477.293   2
  -2   2 -13 13989.7 468.031   6
  -2  -2 -13 13739.6 491.032   6
  -2   2 -14 12022.4 457.978   6
  -2  -2 -14 13782.1 508.091   6
  -2  -2 -14 13958.2 484.431   5
  -2   2 -14 11484.6 396.353   4
   2   2 -14 13024.4 491.242   5
  -2  -2 -14 13932.6 557.893  12
  -2   2 -14 11829.7 526.543  12
  -2  -2 -14 13592.2 477.778  13
   2   2 -14 13689.5 468.911   3
  -2   2 -14 12645.6 429.484   3
  -2  -2 -14 14678.9 480.342   2
   2  -2 -14 13045.2 490.539   2
   2  -2 -14 12323.4 487.932   4
  -2  -2  14 13027.6 481.367   9
  -2  -2  15 77063.6 1363.45   9
  -2  -2 -15 81921.6 1369.53   5
  -2   2 -15 75166.3 1235.72   4
   2  -2 -15 77695.0 1418.63   4
  -2  -2 -15 78390.1 1392.55   6
  -2  -2 -15 78106.2 1332.49  13
   2   2 -15 75198.9 1363.30   5
  -2  -2 -15 79788.5 1516.06  12
  -2   2 -15 76879.1 1516.15  12
  -2   2 -15 81664.5 1299.33   3
   2   2 -15 76156.7 1319.87   3
  -2  -2 -15 79683.8 1324.54   2
   2  -2 -15 75236.3 1374.16   2
  -2  -2 -16 88573.3 1480.19   2
   2  -2 -16 83694.4 1524.64   2
   2  -2 -16 86933.5 1582.41   4
  -2   2 -16 89450.1 1400.75   4
  -2   2 -16 90878.6 1445.82   3
   2   2 -16 89878.0 1497.68   3
  -2  -2 -16 86552.7 1460.23  13
   2   2 -16 91425.8 1598.16   5
  -2  -2 -16 86943.0 1498.60   5
  -2  -2 -16 88623.3 1671.67  12
  -2   2 -16 89504.9 1697.07  12
   2  -2 -16 87809.4 1505.46   1
   2   2 -16 91955.4 1420.63   1
  -2  -2 -16 85977.4 1537.87   6
   2  -2 -16 85135.7 1674.60  12
   2   2 -16 88261.9 1714.20  12
   2  -2 -17 4819.81 349.931   4
  -2   2 -17 3586.96 250.918   4
  -2   2 -17 3578.14 262.632   3
   2   2 -17 2577.42 242.589   3
  -2  -2 -17 4616.93 308.604  13
  -2  -2 -17 4263.94 303.749   2
   2  -2 -17 4213.44 319.169   2
   2  -2 -17 4453.87 365.787  12
   2   2 -17 3074.35 313.500  12
  -2  -2 -17 3916.38 337.383  12
  -2   2 -17 4016.07 348.988  12
   2   2 -17 2935.14 284.769   5
  -2  -2 -17 4382.33 318.812   5
   2   2 -17 2251.98 198.834   1
   2  -2 -17 4920.08 318.946   1
   2   2 -18 2148.01 249.706   4
   2   2 -18 1827.69 215.105   3
  -2   2 -18 2464.93 233.102   3
  -2  -2 -18 2790.09 275.313   5
   2   2 -18 2200.71 262.228   5
  -2  -2 -18 3283.06 316.822  12
  -2   2 -18 3122.59 314.875  12
  -2  -2 -18 3018.79 267.870   2
   2  -2 -18 2351.04 257.181   2
   2  -2 -18 2814.83 308.646  12
  -2  -2 -18 3152.66 260.443  13
   2   2 -18 2197.01 282.198  12
   2  -2 -18 2271.35 255.966   4
  -2   2 -18 2488.35 220.788   4
   2  -2 -18 2849.20 257.003   1
   2   2 -19 35722.8 1036.80   4
  -2   2 -19 35633.9 914.567   3
   2   2 -19 33416.8 928.989   3
  -2  -2 -19 36408.5 1016.37   5
   2   2 -19 33931.6 1020.43   5
  -2  -2 -19 35554.5 955.244   2
   2  -2 -19 34946.2 999.578   2
  -2  -2 -19 34504.1 902.777  13
   2  -2 -19 37216.8 1146.91  12
   2   2 -19 35410.8 1150.94  12
  -2  -2 -19 35938.0 1105.40  12
  -2   2 -19 37192.4 1127.81  12
   2  -2 -19 35292.6 925.915   1
   2  -2 -19 36838.3 1049.83   4
  -2   2 -19 36067.1 991.746   5
  -2   2 -19 35595.9 883.384   4
  -2   2 -20 120.589 138.773   5
   2   2 -20 140.216 140.217   5
  -2  -2 -20 112.759 138.620   5
   2   2 -20 125.308 113.624   4
   2  -2 -20 55.2115 106.436   4
  -2  -2 -20 7.75077 115.475   2
   2  -2 -20 8.66967 118.072   2
  -2   2 -20 117.884 138.586  12
  -2  -2 -20 200.127 132.444  12
   2  -2 -20 271.199 142.811  12
   2   2 -20 257.443 144.747  12
   2  -2 -20 42.1624 82.2003   1
   2  -2 -21 8277.23 441.532   1
  -2  -2 -21 7959.76 502.241   5
   2   2 -21 8736.70 547.420   5
  -2   2 -21 8779.69 499.166   5
   2  -2 -21 8244.58 512.085   4
   2   2 -21 7957.72 497.362   4
   2  -2 -21 9139.41 582.511  12
   2   2 -21 8339.94 575.515  12
  -2  -2 -21 8913.44 564.059  12
  -2   2 -21 9493.68 593.757  12
  -2  -2 -21 7759.73 464.242   2
   2  -2 -21 8174.83 502.314   2
   2  -2 -22 11831.4 531.543   1
  -2   2 -22 12119.7 595.465   5
  -2  -2 -22 11179.3 641.691  12
  -2   2 -22 12936.2 699.113  12
   2  -2 -22 13407.2 721.085  12
   2   2 -22 12764.0 717.105  12
   2   2 -22 11844.0 615.050   4
  -2  -2 -22 10166.1 535.517   2
   2  -2 -22 12093.4 613.079   2
   2   2 -22 12409.1 597.524   2
  -2   2 -22 13322.8 593.658   2
   2  -2 -23 4423.08 433.337  12
   2   2 -23 4299.87 434.099  12
  -2   2 -23 3891.31 394.528  12
  -2  -2 -23 4355.40 411.362  12
   2  -2 -23 4013.25 355.660   2
   2   2 -23 4875.31 381.507   2
  -2   2 -23 4198.49 342.938   2
  -2  -2 -23 4407.71 352.137   2
   2  -2 -23 4039.20 306.057   1
  -2   2 -23 4120.49 356.238   5
   2   2 -23 4862.79 397.563   4
   2  -2 -24 7663.92 550.065  12
   2   2 -24 7894.57 564.875  12
  -2  -2 -24 7891.02 545.590  12
  -2   2 -24 8162.45 556.379  12
  -2  -2 -25 9369.06 581.099  12
  -2   2 -25 8913.09 572.502  12
  -2   2 -25 9186.57 527.177   5
  -2   2 -25 8841.20 482.272   2
   2   2 -25 7077.59 451.388   2
   2   2 -25 6897.75 459.376   4
   2  -2 -25 8030.31 556.640  12
   2   2 -25 7101.95 532.477  12
   2  -2 -25 8119.79 499.479   2
  -2  -2 -25 8593.20 488.748   2
   2   2 -26 402.254 135.543   4
  -2   2 -26 236.653 146.621   5
   2   2 -26 396.726 146.448   2
  -2   2 -26 292.141 133.234   2
   2   2 -27-7.23917 99.3924   2
  -2   2 -27 13.5770 93.9532   2
   2  -2 -27 39.8786 127.745  12
   2   2 -27 10.2615 129.027  12
  -2   2 -28 5299.91 324.282   2
   2   2 -28 4901.70 321.496   2
   2  -2 -28 5859.36 413.731  12
   2   2 -28 5697.04 415.549  12
   2  -2 -29 2538.92 267.541  12
   2   2 -29 2551.24 266.681  12
  -2   2 -29 2544.13 220.981   2
   2   2 -29 2103.09 209.849   2
   2  -2 -30 5947.86 345.419  12
   2   2 -30 5984.14 349.452  12
   2  -2 -31 1365.98 156.172  12
   2   2 -31 1004.41 142.837  12
  -2  -3   0 2789.55 155.768  10
  -2   3   0 3266.98 166.801  11
  -2  -3  -1 58090.3 782.772   9
  -2  -3   1 57563.4 831.150  10
  -2   3   1 57950.7 839.459  11
  -2   3  -2 30002.3 553.972  11
  -2   3   2 26788.9 521.086  11
   2   3  -2 29768.1 356.885   5
   2  -3  -2 27052.5 362.001  13
  -2  -3  -2 33875.4 523.883  10
  -2  -3  -2 33130.9 496.049   9
  -2  -3   2 31169.3 559.064  10
  -2  -3  -3 31462.5 488.008   9
  -2   3  -3 32403.0 587.699  11
  -2   3  -3 34080.8 477.016   6
  -2   3   3 32379.7 564.865  11
   2  -3  -3 33359.9 505.035   4
   2  -3  -3 31295.9 420.116  13
  -2  -3  -3 32692.0 518.822  10
  -2  -3   3 33107.0 599.019  10
  -2  -3  -4 13359.1 285.625   9
   2  -3  -4 18602.7 364.625   4
  -2   3  -4 18134.5 412.008  11
  -2   3  -4 16566.0 314.027   6
  -2   3   4 16601.7 368.118  11
   2  -3  -4 17747.5 294.473  13
  -2  -3   4 14247.7 382.198  10
  -2  -3  -5 81880.2 920.583   5
  -2   3   5 78079.9 1012.36  11
   2  -3  -5 79967.1 1045.13   2
   2  -3  -5 74127.2 1007.10   4
  -2   3  -5 78623.5 1067.00  11
  -2  -3  -5 79644.7 1076.93  12
  -2   3  -5 80084.2 1108.37  12
  -2  -3  -5 82049.9 1092.04   6
  -2   3  -5 77884.1 953.707   6
   2  -3  -5 75708.4 913.610  13
  -2  -3  -6 20123.0 363.102   5
  -2   3   6 16325.6 376.310  11
  -2  -3  -6 20606.9 472.863  12
  -2  -3   6 18947.9 480.219   9
   2  -3  -6 15425.9 333.166  13
  -2  -3  -6 19466.4 294.585   8
  -2   3  -6 17985.7 426.718  11
   2  -3  -6 14762.6 386.342   4
  -2  -3  -6 21247.4 470.620   6
  -2   3  -6 18078.4 375.250   6
  -2  -3  -6 21012.8 413.849   2
   2  -3  -6 14420.4 380.826   2
  -2   3  -6 19590.3 479.768  12
  -2  -3  -7 2335.19 143.366   2
   2  -3  -7 4063.90 204.304   2
   2  -3  -7 4301.18 206.549   4
  -2   3  -7 2923.97 193.456  12
  -2  -3  -7 2429.14 169.928  12
  -2   3  -7 3014.53 169.823  11
   2  -3  -7 4155.47 168.852  13
  -2  -3   7 3735.56 215.249   9
  -2   3  -7 2921.40 150.972   6
  -2  -3  -7 2373.61 162.860   6
  -2  -3  -7 2865.83 145.013   5
  -2   3   7 4010.60 171.549  11
  -2  -3  -8 7658.65 303.542   6
   2  -3  -8 7574.04 294.692   2
  -2  -3  -8 8119.67 278.201   2
  -2  -3  -8 7459.71 306.568  12
  -2   3  -8 7181.51 316.989  12
   2  -3  -8 7390.32 244.789  13
  -2   3  -8 6903.05 251.559   6
  -2  -3   8 7558.10 313.135   9
  -2   3   8 7671.13 238.593  11
  -2   3  -8 6898.94 257.299  11
  -2  -3  -8 7668.92 255.061   5
   2  -3  -8 7839.14 294.150   4
  -2  -3   9 2642.61 196.394   9
  -2  -3  -9 2642.74 161.084   5
   2  -3  -9 1765.39 151.858   4
  -2  -3  -9 2699.22 198.467  12
  -2   3  -9 2906.74 209.659  12
   2  -3  -9 1803.00 130.115  13
  -2  -3  -9 2675.60 188.858  13
  -2  -3  -9 2564.85 167.392   2
   2  -3  -9 1718.95 154.759   2
  -2   3  -9 2951.26 172.801   6
  -2   3  -9 2796.03 161.702  11
  -2  -3  10 72096.8 1199.55   9
   2   3 -10 71831.3 1089.76   5
  -2   3 -10 73051.6 1080.32   6
  -2  -3 -10 76732.3 1171.89  13
   2  -3 -10 70754.3 1023.10  13
  -2   3 -10 69800.2 1002.73  11
  -2  -3 -10 76941.8 1080.81   5
  -2  -3 -10 74037.0 1206.55  12
  -2   3 -10 69259.2 1207.29  12
  -2   3  10 70763.0 943.712  10
  -2  -3 -10 76582.5 1108.57   2
   2  -3 -10 70341.1 1148.28   2
  -2  -3  11 6078.98 318.278   9
   2  -3 -11 7394.30 330.575   4
  -2   3 -11 8408.00 271.845  11
  -2  -3 -11 6791.33 320.917   6
  -2   3 -11 8971.11 395.872  12
  -2  -3 -11 6515.82 333.811  12
  -2  -3 -11 6798.30 289.416   5
   2  -3 -11 6738.03 274.431  13
  -2  -3 -11 5793.73 297.285  13
  -2  -3  12 19878.8 602.322   9
   2  -3 -12 21806.8 619.862   4
   2   3 -12 19303.4 547.430   5
  -2  -3 -12 21913.7 594.283  13
   2  -3 -12 21278.3 527.324  13
  -2   3 -12 22678.3 506.031   4
  -2   3 -12 21462.1 562.585   6
  -2  -3 -12 22248.0 613.635   6
  -2   3 -12 23142.9 555.596   3
   2   3 -12 20090.1 546.572   3
  -2   3 -12 22495.5 674.455  12
  -2  -3 -12 22719.8 658.410  12
  -2  -3 -12 21272.0 563.631   2
   2  -3 -12 21094.0 606.388   2
  -2  -3 -13 24009.6 628.636   2
   2  -3 -13 26704.5 712.944   2
   2  -3 -13 27731.1 727.312   4
   2   3 -13 24275.6 648.925   5
  -2  -3 -13 24090.4 678.597   6
   2  -3 -13 27009.6 613.205  13
  -2  -3  13 26430.7 726.184   9
  -2  -3 -13 24636.1 638.400   5
  -2   3 -13 23403.1 587.035   3
   2   3 -13 23980.5 621.457   3
  -2   3 -14 2849.96 204.171   3
   2   3 -14 1787.40 175.517   3
  -2   3 -14 2405.29 244.497  12
  -2  -3 -14 1485.30 193.648  12
  -2  -3  14 1793.17 203.994   9
   2   3 -14 2045.24 199.783   5
   2  -3 -14 2459.99 226.205   4
  -2  -3 -14 1912.30 192.586   5
  -2  -3 -14 1524.44 178.328   6
  -2  -3 -14 1261.65 160.682  13
  -2   3 -14 2801.89 190.611   4
  -2  -3 -14 1138.92 152.263   2
   2  -3 -14 2251.52 217.428   2
   2   3 -15 51502.8 1021.17   3
  -2   3 -15 47568.5 949.283   3
  -2  -3 -15 46448.3 1110.50  12
  -2   3 -15 45836.2 1127.28  12
  -2  -3 -15 46599.9 992.137   2
   2  -3 -15 44970.0 1041.17   2
   2   3 -15 49426.4 1045.54   5
   2  -3 -15 47001.7 1066.82   4
  -2  -3 -15 48894.2 1029.15   5
  -2  -3 -15 47373.4 1004.75  13
   2   3 -15 47102.0 1143.20  12
   2  -3 -15 47111.2 926.989  13
  -2  -3 -15 46209.9 1034.98   6
  -2   3 -15 45424.4 883.266   4
   2  -3 -15 45433.7 1015.99   1
  -2   3 -16 1051.82 186.922  12
  -2   3 -16 689.776 121.847   3
   2   3 -16 1158.78 154.552   3
   2  -3 -16 421.737 120.711   2
  -2  -3 -16 871.035 149.734   2
  -2   3 -16 653.716 114.474   4
   2   3 -16 1365.29 191.739   5
  -2  -3 -16 769.497 155.763   5
  -2  -3 -16 742.763 141.405  13
   2   3 -16 819.406 175.090  12
  -2  -3 -16 732.250 165.436  12
  -2  -3 -16 789.865 152.248   6
   2  -3 -16 750.378 166.533  12
   2  -3 -16 373.738 124.336   4
   2  -3 -16 397.618 113.052   1
  -2  -3 -17 2137.93 254.592  12
  -2   3 -17 2706.34 289.573  12
  -2  -3 -17 1918.30 213.667   2
   2  -3 -17 3007.29 276.344   2
   2  -3 -17 2860.08 276.177   4
  -2   3 -17 2689.51 218.277   4
  -2  -3 -17 2268.10 227.698  13
   2  -3 -17 2706.29 289.258  12
   2   3 -17 2296.97 277.215  12
  -2  -3 -17 2306.56 245.165   5
   2   3 -17 2454.06 245.630   5
   2  -3 -17 3242.10 269.577   1
  -2  -3 -17 2317.30 241.493   6
   2   3 -17 2329.40 225.707   3
  -2   3 -17 2721.50 233.245   3
  -2  -3 -18 114.746 113.999   5
   2   3 -18 302.698 130.541   5
   2  -3 -18 550.986 152.455   4
  -2   3 -18 255.165 101.836   3
   2   3 -18 439.618 132.406   3
   2  -3 -18 647.157 141.559   1
  -2  -3 -18 161.643 105.730  13
  -2  -3 -18 111.651 110.217   2
   2  -3 -18 457.458 144.103   2
  -2  -3 -18 211.351 131.182  12
  -2   3 -18 329.732 150.326  12
   2  -3 -18 467.272 160.515  12
   2   3 -18 499.237 167.262  12
   2   3 -19 8783.12 558.039  12
   2  -3 -19 9338.24 564.487  12
  -2  -3 -19 8502.24 528.616  12
  -2   3 -19 8511.97 539.590  12
  -2  -3 -19 8663.82 496.807   5
   2   3 -19 8938.34 502.119   5
   2  -3 -19 8947.68 456.129   1
  -2   3 -19 9118.54 449.617   3
   2   3 -19 8717.60 457.323   3
   2   3 -19 9015.30 506.888   4
  -2  -3 -19 7929.29 426.268  13
  -2  -3 -19 7507.94 433.147   2
   2  -3 -19 8098.88 479.612   2
   2  -3 -19 9155.35 510.733   4
  -2  -3 -20 3582.05 357.105  12
   2  -3 -20 2507.32 320.477  12
   2   3 -20 3256.66 363.141  12
  -2   3 -20 2662.67 315.575  12
   2   3 -20 3639.16 308.526   3
   2   3 -20 3818.96 340.060   4
  -2   3 -20 2752.86 257.580   3
   2  -3 -20 1781.84 220.971   1
  -2  -3 -20 3441.60 306.930   2
   2  -3 -20 1598.70 238.236   2
  -2  -3 -20 3739.09 296.943  13
   2   3 -20 3348.12 335.082   5
  -2   3 -20 2632.67 282.607   5
   2  -3 -21 3339.85 368.702  12
   2   3 -21 3550.42 386.984  12
  -2   3 -21 2393.81 312.488  12
  -2  -3 -21 3078.20 336.257  12
  -2  -3 -21 3277.02 290.718  13
  -2   3 -21 3019.62 308.450   5
   2  -3 -21 3277.61 284.501   1
   2   3 -21 3358.61 345.227   5
   2  -3 -21 2628.86 299.065   2
  -2  -3 -21 3330.07 307.917   2
   2   3 -21 3357.04 323.929   4
  -2   3 -21 2412.10 248.677   3
   2   3 -21 3136.32 294.577   3
   2  -3 -22 152.843 94.9738   1
   2   3 -22 111.103 132.968   5
  -2   3 -22 52.5442 124.057   5
   2   3 -22 93.5241 110.607   4
  -2  -3 -22 75.4008 109.322   2
   2  -3 -22 37.0273 116.397   2
   2  -3 -22 46.1902 143.797  12
   2   3 -22 60.4345 144.490  12
  -2  -3 -22 218.375 159.293  12
  -2   3 -22 56.6196 132.458  12
   2  -3 -23 10780.9 646.962  12
   2   3 -23 11243.5 675.869  12
  -2  -3 -23 10636.9 554.466   2
   2  -3 -23 10109.5 571.617   2
  -2   3 -23 11022.1 541.689   2
  -2  -3 -23 11714.2 652.087  12
  -2   3 -23 10798.9 642.369  12
  -2   3 -23 10775.6 564.383   5
   2   3 -23 11630.4 602.687   4
   2  -3 -24 7823.61 550.142  12
   2   3 -24 7242.88 545.878  12
  -2  -3 -24 7241.97 514.545  12
  -2   3 -24 8107.23 552.296  12
   2  -3 -25 4717.77 431.614  12
   2   3 -25 6351.03 432.751   4
   2   3 -25 6065.67 409.080   2
  -2   3 -25 4196.61 335.778   2
  -2   3 -25 4119.51 360.481   5
   2   3 -26 65.8775 99.4804   4
  -2   3 -26-22.0313 100.012   2
   2   3 -26 54.3301 110.777   2
   2  -3 -26 10.5016 130.771  12
   2   3 -26 21.7496 129.999  12
  -2   3 -26 42.0805 121.014   5
  -2   3 -27 228.041 117.542   2
   2   3 -27 147.165 105.833   2
   2  -3 -27 95.5895 134.387  12
   2   3 -27 99.3221 137.469  12
  -2   3 -27 183.723 124.588   5
  -2   3 -28 28.8779 87.7973   2
   2   3 -28 42.1870 93.4055   2
   2  -3 -28 130.732 123.387  12
   2   3 -28 143.017 120.074  12
  -2   3 -29 6728.76 336.654   2
   2   3 -29 7740.58 362.745   2
   2  -3 -29 7711.24 422.607  12
   2   3 -29 8368.31 443.606  12
   2  -3 -30 758.922 140.370  12
   2   3 -30 440.515 120.412  12
   2   3 -31 379.338 92.1878  12
   2  -3 -31 596.541 106.836  12
  -2   4   0 987148. 9219.68  11
  -2   4   0 991246. 9185.49   7
  -2  -4   0 999999. 9145.89   9
  -2   4  -1 13933.1 392.714  11
  -2   4   1 18504.0 433.721  11
  -2  -4  -1 12668.0 338.596   9
  -2  -4   1 14817.8 389.422   9
  -2   4   1 18416.1 415.836   7
  -2   4  -1 14173.6 371.985   7
  -2   4   2 2286.93 147.536   7
  -2   4  -2 2207.20 143.562   7
  -2   4  -2 2267.79 156.971  11
  -2   4   2 2210.20 146.682  11
  -2  -4   2 1714.99 142.600   9
  -2   4  -2 2079.10 82.3999   6
  -2   4  -3 180086. 2012.48   7
  -2   4   3 185577. 2022.13   7
  -2   4  -3 180380. 1777.35   6
  -2   4  -3 184103. 2084.71  11
  -2   4   3 180854. 2019.29  11
  -2  -4  -3 177094. 1922.63   9
  -2  -4   3 180549. 2088.61   9
  -2   4   4 62399.0 920.261  11
  -2   4  -4 64839.5 985.281  11
  -2   4  -4 62025.8 748.731   6
   2  -4  -4 62559.9 779.920  13
  -2  -4   4 63846.5 1000.76   9
  -2   4   4 60601.4 901.154   7
  -2   4  -4 65817.4 926.001   7
  -2   4  -5 2120.48 156.231  11
   2  -4  -5 1189.99 88.1706  13
  -2  -4  -5 2230.01 151.758   6
  -2   4  -5 2031.70 104.227   6
  -2   4   5 1370.24 115.156  11
  -2  -4   5 2346.92 178.155   9
  -2   4  -5 1915.77 134.277   7
  -2   4   5 1240.13 111.983   7
   2  -4  -6 530.589 81.0820   4
  -2  -4  -6 1309.31 83.3964   8
  -2  -4  -6 1444.04 126.167  12
  -2   4  -6 1030.04 118.409  12
  -2   4  -6 965.112 79.9778   6
   2  -4  -6 615.146 68.8712  13
  -2  -4   6 798.630 119.593   9
  -2   4   6 478.053 78.0893  11
  -2  -4  -6 1431.02 125.093   6
  -2   4  -6 828.748 107.526  11
  -2  -4  -7 9658.82 331.807   6
   2  -4  -7 7099.21 236.805  13
  -2   4   7 6907.85 250.128  11
  -2  -4   7 7083.90 321.177   9
  -2   4  -7 8777.28 319.257  11
  -2  -4  -7 8666.24 315.581  12
  -2   4  -7 9281.16 343.519  12
   2  -4  -7 6519.54 269.985   4
  -2   4  -7 9368.90 265.605   6
  -2  -4  -8 46597.6 745.576   5
  -2  -4  -8 44838.0 821.675   6
  -2  -4   8 41793.1 858.187   9
   2  -4  -8 42712.2 789.134   4
  -2   4  -8 43906.9 700.819   6
  -2   4  -8 44397.2 856.134  12
  -2  -4  -8 43155.5 809.796  12
  -2   4  -8 45248.7 803.318  11
  -2  -4  -8 45061.7 776.996   2
   2  -4  -8 41798.9 808.962   2
  -2   4   8 41534.8 684.738  11
   2  -4  -8 41269.5 694.474  13
  -2  -4   9 13052.8 463.565   9
  -2  -4  -9 13385.1 399.469   2
   2  -4  -9 12006.4 410.196   2
  -2   4  -9 11505.9 342.199   6
  -2   4  -9 10581.6 363.157  11
  -2  -4  -9 13306.7 382.796   5
   2  -4  -9 12016.1 343.299  13
  -2   4  -9 11931.8 434.126  12
  -2  -4  -9 12461.9 426.985  12
  -2   4   9 12698.5 333.022  11
  -2   4  10 80464.9 1072.71  11
  -2   4 -10 80377.6 1199.51  11
   2  -4 -10 78819.6 1148.10  13
  -2  -4 -10 90069.5 1345.49  13
  -2   4 -10 78856.9 1156.67   6
  -2  -4 -10 86438.3 1337.91  12
  -2   4 -10 82375.0 1363.16  12
  -2  -4 -10 90760.4 1245.39   5
  -2  -4 -10 87625.7 1310.59   6
  -2  -4  10 85045.8 1395.92   9
  -2  -4  11 8371.64 399.251   9
   2  -4 -11 8783.41 375.606   4
  -2   4 -11 5242.76 252.579  11
  -2  -4 -11 6798.11 337.907  12
  -2   4 -11 5598.94 323.846  12
   2  -4 -11 8496.88 312.804  13
  -2  -4 -11 8090.49 358.162  13
  -2  -4 -11 7885.91 327.334   5
  -2  -4 -11 7382.18 317.366   2
   2  -4 -11 7405.68 346.251   2
  -2  -4 -11 7923.80 353.209   6
   2   4 -12 12891.2 438.701   5
   2  -4 -12 14299.1 502.554   4
  -2  -4 -12 14628.4 521.573  12
  -2   4 -12 14979.7 548.775  12
   2  -4 -12 14022.8 426.509  13
  -2  -4 -12 14282.6 495.941   6
  -2  -4  12 12633.6 509.002   9
  -2  -4 -12 14610.6 470.142   2
   2  -4 -12 13804.2 498.495   2
  -2   4 -12 14433.5 439.203   3
  -2   4 -13 19580.5 548.056   3
   2   4 -13 20216.6 580.882   3
  -2  -4 -13 20696.4 635.138   6
  -2  -4 -13 20347.6 612.824  13
  -2  -4 -13 20969.0 606.402   5
  -2  -4  13 20444.4 668.903   9
  -2  -4 -13 20687.0 591.189   2
   2  -4 -13 20899.0 647.873   2
   2   4 -13 19794.1 575.399   5
  -2  -4 -14 2658.89 231.185   5
  -2  -4 -14 2491.80 226.623   6
  -2  -4 -14 2477.94 211.562   2
   2  -4 -14 2275.04 225.707   2
   2   4 -14 2159.79 199.723   5
   2  -4 -14 2548.76 232.191   4
  -2  -4 -14 2535.85 239.846  12
  -2   4 -14 2395.06 244.709  12
  -2  -4 -14 2404.18 218.653  13
  -2   4 -14 2031.04 181.564   3
   2   4 -14 1576.04 167.780   3
  -2   4 -14 2178.82 171.007   4
  -2  -4 -15 19177.3 642.287   5
   2  -4 -15 19913.0 642.389   1
  -2  -4 -15 18789.9 643.499   6
  -2   4 -15 17432.0 514.536   4
  -2  -4 -15 17257.7 582.237   2
   2  -4 -15 18081.2 643.484   2
   2   4 -15 17709.3 590.839   5
   2  -4 -15 18652.1 649.086   4
  -2  -4 -15 17766.3 658.608  12
  -2   4 -15 18316.9 693.722  12
  -2  -4 -15 19317.7 634.907  13
   2   4 -15 16852.3 661.470  12
   2  -4 -15 17488.8 658.659  12
   2  -4 -15 17995.8 541.334  13
   2   4 -15 16705.2 561.465   3
  -2   4 -15 18322.0 563.145   3
   2  -4 -16 173.572 81.1092  13
  -2  -4 -16 119.402 91.0327  13
  -2  -4 -16 158.043 91.4089  12
  -2   4 -16 120.194 117.882  12
   2  -4 -16 103.467 102.931  12
   2   4 -16 275.835 121.076  12
   2  -4 -16 86.1868 91.1831   4
  -2  -4 -16 107.875 109.032   5
   2   4 -16 309.827 111.903   5
  -2  -4 -16 109.755 88.3278   2
   2  -4 -16 241.616 110.144   2
   2  -4 -16 135.043 87.5867   1
  -2   4 -16 126.762 78.6743   3
   2   4 -16 326.809 105.670   3
  -2  -4 -16 76.7159 89.3734   6
   2  -4 -17 3999.13 307.225   1
  -2  -4 -17 4409.57 337.057   6
   2   4 -17 3748.12 297.017   5
  -2  -4 -17 4726.69 328.480  13
  -2  -4 -17 4561.75 366.373  12
  -2   4 -17 4099.22 355.409  12
   2   4 -17 3364.53 326.385  12
   2  -4 -17 3444.02 318.371  12
  -2  -4 -17 4426.95 316.879   2
   2  -4 -17 3315.14 299.338   2
  -2   4 -17 3691.83 269.528   3
   2   4 -17 3853.18 287.525   3
   2  -4 -18 2901.43 264.477   1
  -2  -4 -18 3462.75 288.524  13
   2   4 -18 3639.86 353.609  12
  -2   4 -18 3837.19 353.202  12
  -2  -4 -18 3675.70 338.132  12
   2  -4 -18 3016.53 321.483  12
   2   4 -18 3378.44 294.045   5
  -2  -4 -18 2676.81 263.383   2
   2  -4 -18 2594.75 278.600   2
   2   4 -18 4035.77 305.674   3
  -2   4 -18 4142.87 297.683   3
   2  -4 -19 10084.5 495.244   1
  -2  -4 -19 10691.9 512.246  13
   2   4 -19 11377.6 523.783   3
  -2   4 -19 11159.1 502.371   3
   2  -4 -19 10235.9 584.750  12
   2   4 -19 10640.7 613.382  12
  -2  -4 -19 11004.9 590.680  12
  -2   4 -19 11716.6 624.341  12
   2   4 -19 10575.9 539.939   5
   2  -4 -19 9923.48 543.821   2
  -2  -4 -19 9846.07 506.702   2
   2  -4 -20 8022.07 448.894   1
  -2  -4 -20 8728.26 464.615  13
  -2  -4 -20 7824.15 466.233   2
   2  -4 -20 7261.99 475.599   2
  -2   4 -20 7891.96 430.679   3
   2   4 -20 6800.86 457.958   4
   2   4 -20 7130.50 424.571   3
   2  -4 -20 7349.10 513.889  12
  -2   4 -20 7830.93 527.421  12
   2   4 -20 7043.59 514.307  12
  -2  -4 -20 8596.72 534.815  12
   2   4 -20 6834.11 452.684   5
  -2   4 -21 6556.87 435.436   5
  -2   4 -21 6666.27 406.149   3
   2   4 -21 7497.29 444.401   3
   2   4 -21 7686.91 484.705   4
   2  -4 -21 4635.10 396.863   2
  -2  -4 -21 6457.69 433.300   2
   2  -4 -21 5328.59 366.958   1
  -2  -4 -21 6224.49 397.045  13
   2   4 -21 6586.69 458.288   5
   2  -4 -21 6350.30 483.615  12
   2   4 -21 7405.50 534.989  12
  -2   4 -21 7178.08 511.610  12
  -2  -4 -21 7529.33 505.881  12
   2  -4 -22 10172.1 613.527  12
   2   4 -22 9083.38 599.335  12
  -2   4 -22 8424.85 488.674   5
   2   4 -22 8997.67 539.987   5
  -2   4 -22 8582.91 464.438   3
   2   4 -22 8164.72 469.337   3
   2   4 -22 9135.53 532.941   4
   2  -4 -22 9616.32 484.253   1
   2  -4 -22 9075.46 544.992   2
  -2  -4 -22 9153.63 570.808  12
  -2   4 -22 9355.33 588.507  12
  -2   4 -23 7045.35 510.753  12
  -2  -4 -23 7145.47 505.235  12
   2  -4 -23 6848.60 511.109  12
   2   4 -23 5720.42 478.081  12
  -2   4 -23 6874.70 447.216   5
   2  -4 -24 8079.27 544.145  12
   2   4 -24 7771.67 544.586  12
  -2  -4 -24 7517.84 510.408  12
  -2   4 -24 8278.43 546.438  12
  -2   4 -24 7351.84 435.561   2
   2   4 -24 7440.89 451.161   2
   2   4 -24 6873.47 453.471   4
  -2   4 -25 13939.1 623.188   5
  -2   4 -25 14874.2 609.595   2
   2   4 -25 14516.7 615.515   2
   2   4 -25 13366.2 622.050   4
   2   4 -26 1034.75 188.496   4
  -2   4 -26 838.663 180.778   5
   2  -4 -26 777.111 199.437  12
   2   4 -26 874.612 215.434  12
  -2   4 -26 663.956 154.017   2
   2   4 -26 1089.36 187.026   2
   2   4 -27 4155.61 313.371   4
  -2   4 -27 4026.28 323.330   5
  -2   4 -27 4408.13 307.416   2
   2   4 -27 4163.32 308.159   2
   2  -4 -27 4849.12 382.862  12
   2   4 -27 4065.24 362.844  12
  -2   4 -28 4072.78 279.544   2
   2   4 -28 4328.38 294.231   2
   2  -4 -28 4321.62 333.969  12
   2   4 -28 4169.49 334.983  12
  -2   4 -29 9421.34 380.351   2
   2   4 -29 8412.57 365.703   2
   2   4 -29 9320.88 441.704  12
   2   4 -30 2668.38 189.882   2
   2  -4 -30 2457.90 212.071  12
   2   4 -30 2518.55 210.065  12
  -2  -5   0 48171.6 806.716   9
  -2   5   0 45677.2 784.910   7
  -2   5   0 46649.3 831.791  11
  -2   5   1 27717.0 596.430  11
  -2   5  -1 29325.2 621.270  11
  -2  -5  -1 29527.2 576.214   9
  -2   5  -1 27950.8 573.916   7
  -2   5   1 27091.6 564.011   7
  -2   5  -2 10576.3 155.541   6
  -2   5   2 7715.57 304.348  11
  -2   5  -2 12333.6 391.207  11
  -2  -5   2 7688.80 319.896   9
  -2   5  -2 11826.6 354.209   7
  -2   5   2 8244.10 299.207   7
  -2   5  -3 20094.6 282.056   6
  -2   5  -3 20638.5 527.122  11
  -2   5   3 19639.8 490.037  11
  -2  -5   3 20248.1 536.177   9
  -2   5  -3 20565.0 493.630   7
  -2   5   3 19226.8 478.129   7
  -2   5  -4 877.666 56.8821   6
  -2   5   4 724.229 101.384  11
  -2   5  -4 902.973 119.908  11
  -2   5   4 898.016 104.049   7
  -2   5  -4 988.084 107.376   7
  -2  -5  -5 2144.06 152.355   6
  -2   5   5 2356.06 163.558  11
  -2   5  -5 2678.11 190.641  11
  -2   5  -5 2477.67 106.958   6
  -2  -5  -5 1759.25 121.213   8
  -2  -5   5 1677.98 168.878   9
  -2   5  -5 2693.20 171.870   7
  -2   5   5 2478.63 166.699   7
  -2  -5  -6 31459.8 556.471   8
  -2   5  -6 34884.2 527.572   6
   2  -5  -6 36096.3 602.450  13
  -2   5   6 35359.7 668.533  11
  -2   5  -6 36704.6 747.453  11
  -2  -5   6 35974.2 796.046   9
  -2  -5  -6 33645.9 674.985   6
  -2   5  -6 36569.9 679.236   7
  -2   5   6 33595.1 654.271   7
  -2   5  -7 15434.9 418.849   7
  -2   5   7 12884.8 387.530   7
  -2   5  -7 15310.3 468.750  11
  -2   5   7 13170.1 380.571  11
  -2  -5  -7 16275.3 454.650   6
  -2  -5  -7 16254.3 441.600  12
  -2   5  -7 15952.0 464.715  12
   2  -5  -7 14229.6 367.872  13
  -2   5  -7 16420.6 352.757   6
  -2  -5   7 17557.9 551.904   9
  -2   5  -8 3368.09 226.461  12
  -2  -5  -8 3034.19 199.300  12
   2  -5  -8 4396.39 202.425  13
  -2   5  -8 3166.72 215.103  11
  -2  -5   8 3632.88 263.674   9
  -2   5   8 4529.28 214.405  11
  -2   5   9 4115.84 197.709  11
   2  -5  -9 3942.70 204.410  13
  -2   5  -9 2708.97 201.057  11
  -2  -5   9 4233.47 289.470   9
  -2   5  -9 3135.74 227.790  12
  -2  -5  -9 3755.55 231.087  12
  -2   5 -10 159122. 2176.21  12
  -2  -5 -10 164459. 2113.24  12
   2  -5 -10 160451. 1953.65  13
  -2   5  10 167712. 1872.44  11
  -2  -5 -10 168215. 2114.98   6
  -2  -5  10 173851. 2321.77   9
  -2   5 -10 160229. 2075.81  11
  -2  -5 -11 138.778 77.6255  12
   2  -5 -11 212.830 88.4426   2
   2  -5 -11 119.938 59.1223  13
  -2  -5  11 98.0579 104.478   9
  -2  -5 -11 69.4973 70.8602   6
  -2   5 -11 54.0700 65.7443  11
  -2   5 -12 486.357 125.492  12
  -2  -5 -12 716.028 124.763   6
  -2   5 -12 394.814 93.9240  11
   2  -5 -12 737.280 137.892   2
  -2  -5 -12 769.155 134.203   2
   2  -5 -12 615.396 104.360  13
  -2  -5 -13 170.243 95.5043  13
  -2  -5 -13 213.490 92.5713   2
  -2  -5 -13 106.720 86.5248   6
   2   5 -14 24860.9 681.058   5
   2   5 -14 25291.4 782.935  12
   2  -5 -14 27358.2 792.461  12
   2  -5 -14 30109.3 788.127   1
  -2   5 -14 27083.9 828.603  12
  -2  -5 -14 23966.2 755.947  12
  -2  -5 -14 23640.8 719.796   6
   2  -5 -14 26537.9 801.762   2
  -2  -5 -14 22736.5 693.421   2
  -2   5 -14 27131.7 692.701   3
   2   5 -14 24766.2 692.479   3
   2  -5 -14 28510.8 684.768  13
  -2  -5 -14 21682.2 688.155  13
   2   5 -15 9705.56 429.055   5
   2  -5 -15 9222.37 479.217  12
   2   5 -15 9224.00 489.295  12
   2  -5 -15 9226.64 440.915   1
  -2   5 -15 10148.6 518.814  12
  -2  -5 -15 9549.81 484.018  12
  -2  -5 -15 9489.10 457.736   6
   2  -5 -15 8616.26 468.162   2
  -2  -5 -15 9592.93 450.603   2
  -2   5 -15 9728.57 418.135   3
   2   5 -15 10766.3 455.638   3
   2  -5 -15 9270.22 394.701  13
  -2  -5 -15 9550.86 457.901  13
   2   5 -16 1672.69 204.545   5
  -2  -5 -16 1846.53 217.300   6
  -2  -5 -16 1722.19 225.490  12
  -2   5 -16 1773.90 236.403  12
  -2  -5 -16 1640.90 201.399  13
   2  -5 -16 2360.89 233.274   1
   2  -5 -16 2104.55 246.361  12
   2  -5 -16 2236.61 200.049  13
   2   5 -16 1819.75 237.026  12
  -2   5 -16 1901.30 193.024   3
   2   5 -16 2666.06 234.253   3
   2  -5 -16 2212.62 255.874   2
  -2  -5 -16 1552.85 202.950   2
  -2  -5 -17-7.26162 106.694   2
   2  -5 -17 76.3506 108.704   2
  -2  -5 -17 15.5785 99.8095   6
   2   5 -17 6.52497 83.6105   3
  -2   5 -17 110.495 80.8154   3
  -2  -5 -17 254.151 112.502  12
   2  -5 -17 120.721 123.074  12
  -2   5 -17 246.913 119.330  12
   2   5 -17 65.3891 120.799  12
   2  -5 -17 78.0034 83.5770  13
  -2  -5 -17 174.955 106.383  13
   2   5 -17 115.900 102.266   5
   2  -5 -17 42.0777 82.9402   1
   2   5 -18 5833.20 371.536   3
   2  -5 -18 4748.53 382.905   2
  -2   5 -18 3974.97 300.022   3
  -2  -5 -18 5836.06 380.655  13
   2  -5 -18 4819.24 340.125   1
   2  -5 -18 5592.41 419.109  12
   2   5 -18 5936.96 439.818  12
  -2   5 -18 4948.89 405.890  12
  -2  -5 -18 5218.34 399.270  12
   2   5 -18 5158.83 359.247   5
  -2  -5 -19 1747.32 223.595  13
   2   5 -19 2146.64 253.990   5
   2   5 -19 2094.00 237.394   3
  -2   5 -19 1894.49 218.209   3
   2  -5 -19 2644.77 263.617   1
  -2   5 -19 1765.53 268.709  12
   2  -5 -19 3038.36 328.536  12
   2   5 -19 1999.69 284.869  12
  -2  -5 -19 1643.00 248.495  12
  -2  -5 -20 423.801 151.238  13
   2  -5 -20 845.094 163.600   1
   2   5 -20 977.753 196.184   5
  -2   5 -20 353.162 125.776   3
   2   5 -20 718.856 163.938   3
  -2  -5 -20 265.620 154.469  12
  -2   5 -20 369.116 162.488  12
   2  -5 -20 814.070 198.587  12
   2   5 -20 1129.11 231.809  12
  -2   5 -21 209.472 97.6217   3
   2   5 -21 157.761 91.2393   3
   2  -5 -21 64.4633 124.270  12
   2   5 -21 45.4351 122.096  12
  -2  -5 -21 50.8370 124.104  12
  -2   5 -21 76.5304 125.011  12
   2   5 -21-18.5531 112.069   4
   2  -5 -21 129.222 93.7255   1
  -2  -5 -21 98.7515 100.878  13
   2   5 -21 53.3270 126.856   5
   2   5 -22 6767.90 459.754   5
  -2   5 -22 6885.52 443.175   5
   2  -5 -22 6412.46 400.961   1
  -2  -5 -22 6978.61 418.410  13
   2  -5 -22 7082.06 509.081  12
   2   5 -22 7386.12 528.379  12
  -2  -5 -22 7419.81 507.117  12
  -2   5 -22 7104.21 506.734  12
   2   5 -22 7366.78 444.095   3
   2   5 -22 7750.94 483.604   4
  -2   5 -22 6695.32 409.396   3
   2  -5 -23 5346.38 447.305  12
   2   5 -23 5994.45 478.984  12
  -2   5 -23 5932.05 462.211  12
  -2  -5 -23 5680.19 436.846  12
   2  -5 -24 5783.22 456.416  12
   2   5 -24 5160.59 442.325  12
  -2   5 -24 4619.84 362.162   5
   2   5 -24 5395.43 397.970   4
  -2  -5 -24 4927.03 403.355  12
  -2   5 -25 3829.45 305.349   2
   2   5 -25 3548.75 300.884   2
   2   5 -25 3750.48 323.548   4
   2   5 -25 3292.15 348.961  12
  -2   5 -25 3437.78 307.599   5
  -2   5 -26 573.833 163.485   5
  -2   5 -26 994.083 174.588   2
   2   5 -26 560.361 153.157   2
   2   5 -26 491.947 165.873  12
   2  -5 -26 767.486 192.886  12
   2   5 -26 468.359 139.506   4
  -2   5 -27 120.377 116.500   5
  -2   5 -27 185.128 90.6896   2
   2   5 -27 472.029 119.228   2
   2  -5 -27 207.043 127.277  12
   2   5 -27 202.008 131.434  12
   2   5 -27 233.276 107.166   4
   2  -5 -28 34.5881 94.9790  12
   2   5 -28 6.81702 92.8398  12
  -2   5 -28 144.107 83.2422   2
   2   5 -28 59.4917 73.6558   2
  -2   5 -28 12.7335 102.353   5
   2   5 -29 164.532 84.4378   2
  -2   5 -29 389.668 99.9321   2
   2   5 -29 229.655 99.8917  12
  -2   6   0 72329.7 1165.28  11
  -2   6   0 70601.0 1120.74   7
  -2   6   1 35354.2 745.090  11
  -2   6  -1 34705.9 753.390  11
  -2   6  -1 34291.2 714.283   7
  -2   6   1 35375.6 721.022   7
  -2  -6   2 92515.0 1361.18   9
  -2   6   2 87985.3 1315.18  11
  -2   6  -2 91436.4 1368.45  11
  -2   6  -2 92088.3 1315.10   7
  -2  -6   3 100590. 1504.96   9
  -2   6   3 106718. 1465.64  11
  -2   6  -3 102847. 1504.15  11
  -2   6  -3 99809.5 1422.78   7
  -2   6   3 107325. 1445.02   7
  -2   6  -4 5536.68 292.825  11
  -2   6   4 4894.57 256.691  11
  -2  -6  -4 6638.45 270.468   6
  -2  -6  -4 6700.86 269.998   8
  -2  -6   4 7775.51 358.958   9
  -2   6   4 4302.41 235.347   7
  -2  -6  -5 18208.7 474.160   6
  -2  -6   5 18257.0 576.194   9
  -2  -6  -5 17425.3 442.229   8
  -2   6  -5 17022.7 528.325  11
  -2  -6  -6 66.1934 52.4884   6
  -2  -6  -6 14.3867 44.8773   8
  -2  -6   6 199.708 102.826   9
  -2   6  -6 115.253 80.7529  11
  -2   6   6 26.5374 60.5872  11
  -2   6  -7 5912.76 310.206  11
  -2  -6   7 5760.98 337.304   9
   2  -6  -7 4855.74 223.284  13
  -2   6   7 5085.91 250.878  11
  -2   6  -8 23799.1 649.231  11
  -2   6   8 25232.8 568.880  11
  -2  -6   8 22957.0 702.988   9
  -2  -6  -8 22026.9 554.511  12
   2  -6  -8 25173.1 547.606  13
   2  -6  -9 51660.9 866.206  13
  -2   6   9 52737.2 875.231  11
  -2  -6   9 51835.1 1122.33   9
  -2  -6  -9 48238.4 924.571  12
  -2   6  -9 52074.6 1002.83  12
  -2  -6  -9 51656.0 959.707   6
  -2  -6 -10 73510.7 1224.69  12
  -2   6  10 72550.9 1063.98  11
   2  -6 -10 70458.1 1114.79  13
  -2   6 -11 7853.52 393.979  12
  -2  -6 -11 8193.46 374.481   6
  -2  -6 -11 7944.28 368.571  12
   2  -6 -11 7507.16 319.856  13
  -2  -6 -12 68294.1 1299.61  13
  -2  -6 -12 70401.3 1261.73   6
   2  -6 -13 8660.93 418.964  12
  -2  -6 -13 7903.58 403.759   6
  -2  -6 -13 7524.36 404.597  13
   2  -6 -13 9884.79 388.812  13
   2  -6 -13 11276.5 465.236   1
  -2  -6 -13 6842.51 379.812  12
   2   6 -14 10640.9 497.911  12
   2  -6 -14 10051.9 473.252  12
  -2  -6 -14 9824.14 461.374   6
  -2  -6 -14 9193.59 451.993  13
   2  -6 -14 10092.9 404.213  13
   2  -6 -14 9605.05 445.817   1
  -2   6 -14 10256.8 506.520  12
  -2  -6 -14 9080.61 452.772  12
  -2   6 -15 85.5904 73.1194   3
   2   6 -15 108.650 80.8497   3
   2  -6 -15 124.916 88.0607   1
   2   6 -15 63.7728 94.8359   5
  -2   6 -15 114.074 98.4387  12
   2  -6 -15 190.532 101.426  12
   2   6 -15 154.609 101.772  12
  -2  -6 -15 102.590 112.126  12
  -2  -6 -15 76.3502 78.4404   6
   2  -6 -15 78.2787 73.3687  13
  -2  -6 -15 88.9040 99.0579  13
   2  -6 -16 540.894 118.823  13
  -2  -6 -16 538.026 144.131  13
  -2  -6 -16 1049.87 172.599   6
   2   6 -16 888.247 163.309   5
   2  -6 -16 643.351 160.445  12
   2   6 -16 758.176 175.954  12
  -2  -6 -16 755.453 167.051  12
  -2   6 -16 972.457 197.502  12
  -2   6 -16 1151.71 168.903   3
   2   6 -16 560.970 131.271   3
   2  -6 -16 618.024 138.202   1
   2  -6 -17 17758.0 588.794  13
  -2   6 -17 18764.2 634.325   3
   2   6 -17 18526.1 647.241   3
  -2  -6 -17 20263.1 751.704  12
   2  -6 -17 19250.2 749.309  12
   2   6 -17 16491.2 712.294  12
  -2   6 -17 18310.2 750.372  12
  -2  -6 -17 20919.4 722.080  13
   2  -6 -17 18575.6 669.604   1
  -2  -6  17 18129.8 757.568   8
   2   6 -17 18464.4 654.799   5
   2  -6 -18 828.718 152.526  13
  -2  -6 -18 169.941 117.505  13
   2  -6 -18 833.465 162.647   1
  -2   6 -18 357.648 116.566   3
   2   6 -18 680.770 145.849   3
   2   6 -18 342.413 138.065   5
   2  -6 -18 885.448 179.864  12
  -2   6 -18 565.811 174.359  12
  -2  -6 -18 361.263 151.383  12
   2   6 -18 488.479 149.547  12
   2   6 -19 8408.64 464.684   5
   2  -6 -19 9239.66 485.656   1
  -2   6 -19 8892.07 455.652   3
   2   6 -19 9466.13 484.736   3
   2  -6 -19 8435.03 522.437  12
   2   6 -19 8700.17 540.747  12
  -2  -6 -19 9180.17 531.467  12
  -2   6 -19 8022.14 523.655  12
  -2  -6 -19 9707.11 499.756  13
   2  -6 -20 795.801 183.598  12
   2   6 -20 916.469 202.045  12
  -2  -6 -20 1113.61 219.036  12
  -2  -6 -20 954.871 190.295  13
   2  -6 -20 790.966 169.078   1
  -2   6 -20 1141.82 231.218  12
  -2   6 -20 1376.33 197.354   3
   2   6 -20 1143.57 189.940   3
   2   6 -20 1036.20 198.865   5
   2   6 -21 14091.8 636.065   5
   2  -6 -21 14330.2 700.702  12
   2   6 -21 13746.5 697.936  12
   2  -6 -21 12644.3 570.725   1
  -2  -6 -21 14789.6 623.138  13
   2   6 -21 15045.7 620.247   3
  -2   6 -21 13362.4 575.104   3
  -2  -6 -21 14348.0 679.930  12
  -2   6 -21 13347.3 683.434  12
  -2   6 -22 717.236 174.830   5
  -2  -6 -22 671.974 182.712  12
  -2   6 -22 834.716 203.397  12
   2   6 -22 822.875 207.774  12
   2  -6 -22 786.129 190.988  12
  -2  -6 -22 589.953 153.937  13
  -2   6 -22 749.887 157.584   3
   2   6 -22 796.609 170.755   3
   2   6 -23 1559.33 226.584   4
   2   6 -23 1199.15 213.440   5
   2   6 -23 1558.86 260.447  12
  -2  -6 -23 1414.85 197.923  13
   2  -6 -23 956.305 216.216  12
  -2   6 -24 384.594 153.711   5
   2   6 -24 308.416 125.908   4
   2  -6 -25 783.742 189.684  12
   2   6 -25 716.074 184.550  12
   2   6 -25 863.774 176.022   4
  -2   6 -25 845.440 178.196   5
  -2   6 -26 855.648 155.999   2
   2   6 -26 510.778 136.360   2
   2   6 -26 562.698 144.969   4
  -2   6 -26 979.048 188.514   5
   2  -6 -26 944.857 191.705  12
   2   6 -26 586.470 160.806  12
  -2   6 -27 523.087 129.287   2
   2   6 -27 863.606 151.048   2
  -2   6 -27 706.878 159.737   5
   2   6 -27 838.569 151.375   4
   2  -6 -27 666.405 155.680  12
   2   6 -27 706.288 155.322  12
  -2   6 -28 456.482 104.519   2
   2   6 -28 430.056 103.012   2
  -2   6 -28 339.829 121.274   5
   2   6 -28 222.095 97.3492  12
   2   6 -29 19.7245 62.6675  12
  -2   6 -29-3.89770 69.3097   2
   2   6 -29 3.89242 66.8458   2
  -2   7   0 6925.47 341.226  11
  -2   7  -1 5096.77 296.284  11
  -2   7   1 6423.45 324.113  11
  -2   7   2 323.140 100.009  11
  -2   7  -2 627.114 120.375  11
  -2  -7  -3 15039.3 421.750   6
  -2   7   3 13637.3 468.219  11
  -2  -7  -3 14420.8 454.741   8
  -2  -7  -4 4238.50 224.135   6
  -2  -7  -4 4106.17 234.839   8
  -2   7   5 2358.78 189.986  11
  -2  -7  -5 2176.42 165.104   6
  -2  -7  -5 1939.26 161.703   8
  -2   7   5 2192.50 183.171   7
  -2   7   6 18655.5 529.225  11
  -2   7  -6 18117.8 535.148   7
  -2   7   6 18491.9 535.527   7
  -2   7   7 19267.9 545.733  11
   2  -7  -7 19705.1 493.693  13
  -2   7   7 19501.3 556.696   7
  -2   7  -8 20069.1 568.425   7
  -2   7   8 19766.7 558.739   7
  -2   7   8 20629.4 550.502  11
   2  -7  -8 20128.1 516.098  13
  -2   7  -8 19286.3 624.781  11
  -2   7  -9 6036.81 300.301   7
  -2   7   9 6955.50 319.303   7
  -2   7   9 6649.98 297.556  11
   2  -7  -9 7200.67 304.946  13
  -2  -7  -9 5185.97 285.753   6
  -2   7  -9 6021.61 346.284  11
   2  -7 -10 974.956 124.386  13
  -2   7 -10 684.468 137.164  11
   2  -7 -10 898.990 135.017   1
  -2  -7 -10 1810.19 169.951  12
  -2  -7 -10 1765.77 180.613   6
  -2  -7 -11 207.783 91.9612   6
   2  -7 -11 118.125 69.4523   1
  -2  -7 -11 139.662 77.0796  12
  -2   7 -11 165.130 76.2807  12
  -2   7 -11 126.111 84.4692  11
   2  -7 -11 272.060 80.0037  12
   2   7 -11 311.019 88.6580  12
   2  -7 -12 8760.09 405.812   1
  -2   7 -12 10367.4 466.077  11
  -2  -7 -12 9832.81 440.704   6
  -2  -7 -12 8332.57 430.658  13
  -2  -7 -13 208.091 105.531  13
   2  -7 -13 881.784 144.620   1
  -2   7 -13 869.090 152.030  11
  -2   7 -13 682.121 147.183  12
  -2  -7 -13 426.592 118.098   6
  -2  -7 -13 447.923 120.081  12
   2  -7 -13 530.366 121.277  12
   2   7 -13 228.551 99.3594  12
   2  -7 -13 747.112 124.924  13
  -2  -7 -14 22845.2 725.894   6
   2   7 -14 21369.3 727.474  12
   2  -7 -14 22708.5 724.913  12
   2  -7 -14 24195.5 738.186   1
  -2  -7 -14 22857.0 754.269  13
   2  -7 -14 23785.3 659.097  13
  -2   7 -14 22329.5 762.333  12
  -2  -7 -14 22371.0 722.648  12
  -2  -7 -15 224.892 107.341   6
   2   7 -15 159.902 97.9722   5
  -2  -7 -15 220.470 107.980  12
   2  -7 -15-7.46579 85.3707  12
   2   7 -15 54.7403 89.4209  12
   2  -7 -15 81.5641 77.6158  13
  -2  -7 -15 87.5378 95.1922  13
  -2   7 -15 434.796 145.180  12
   2  -7 -15-13.6146 76.0104   1
  -2   7 -15 353.364 104.438   3
   2   7 -15 169.152 92.0530   3
  -2  -7  15 49.7814 101.234   8
   2   7 -16 400.854 123.627   5
  -2  -7 -16 306.112 122.480  12
   2  -7 -16 646.574 151.294  12
   2   7 -16 445.704 143.730  12
  -2  -7 -16 369.375 132.216   6
   2  -7 -16 445.820 130.319   1
  -2   7 -16 488.151 157.279  12
   2   7 -16 635.201 132.993   3
  -2   7 -16 423.746 114.240   3
   2  -7 -16 568.403 126.786  13
  -2  -7 -16 289.412 126.051  13
  -2  -7  16 850.376 208.580   8
   2  -7 -17 100.231 82.9051  13
  -2  -7 -17 102.810 117.835  13
  -2  -7 -17 273.923 131.875  12
   2  -7 -17 255.399 112.088  12
   2   7 -17 296.706 111.976  12
  -2  -7  17 51.6121 101.834   8
  -2   7 -17 666.581 133.551   3
   2   7 -17 230.249 98.8549   3
   2   7 -17 129.602 112.222   5
   2  -7 -17 88.2935 101.037   1
  -2   7 -17 558.992 166.834  12
   2   7 -18 13068.2 558.445   5
   2  -7 -18 11597.8 485.585  13
   2  -7 -18 11495.8 586.087  12
   2   7 -18 12379.7 618.868  12
  -2  -7 -18 12306.1 594.302  12
  -2   7 -18 10631.3 580.169  12
  -2  -7 -18 13023.2 580.543  13
  -2   7 -18 10686.3 497.141   3
   2   7 -18 14055.0 576.234   3
   2  -7 -18 11878.6 551.423   1
   2   7 -19 8055.43 450.465   5
  -2   7 -19 7506.94 493.241  12
  -2  -7 -19 7292.54 465.502  12
   2  -7 -19 9024.22 431.699  13
  -2  -7 -19 7377.33 449.702  13
   2  -7 -19 8447.46 515.068  12
   2   7 -19 7169.49 488.257  12
  -2   7 -19 8599.60 448.937   3
   2   7 -19 7744.28 438.982   3
   2  -7 -19 9934.62 501.300   1
  -2  -7 -20 4204.51 361.276  12
   2  -7 -20 3986.12 370.989  12
   2   7 -20 5128.75 413.244  12
   2  -7 -20 3735.38 315.175   1
  -2   7 -20 3721.75 307.758   3
   2   7 -20 5861.09 384.265   3
  -2  -7 -20 4664.51 355.646  13
   2   7 -20 4808.21 358.593   5
   2  -7 -21 58.5645 112.897  12
   2   7 -21 30.4247 115.961  12
  -2   7 -21 112.338 95.9630   3
   2   7 -21 30.8842 98.9342   3
   2  -7 -21 15.2767 78.7967   1
  -2  -7 -21 55.8935 95.4520  13
   2   7 -21 73.9844 111.031   5
   2  -7 -22 39.0163 111.529  12
   2   7 -22 9.99555 112.954  12
  -2  -7 -22-15.0198 90.7242  13
   2   7 -23 219.462 123.147   4
  -2   7 -23 93.1454 99.1721   3
   2   7 -23 219.774 121.861   3
  -2  -7 -23 79.3453 100.628  13
  -2   7 -23 110.397 124.516   5
   2   7 -23 163.797 130.107   5
   2   7 -24 2505.95 263.214   4
   2   7 -24 2679.67 256.707   3
   2  -7 -24 2220.36 273.458  12
   2   7 -24 1966.96 258.921  12
  -2   7 -24 2761.30 282.000   5
   2   7 -25 4204.09 339.911  12
  -2   7 -25 4252.22 325.959   5
   2   7 -25 5085.57 356.464   4
   2   7 -26 67.5980 91.3044  12
  -2   7 -26 202.787 98.6650   2
   2   7 -26 131.961 81.6906   2
  -2   7 -26 13.2857 102.302   5
   2   7 -26 13.2714 80.9973   4
   2   7 -27 6108.42 341.484   4
   2   7 -27 6229.93 332.049   2
  -2   7 -27 7725.41 369.591   2
  -2   7 -27 7197.04 383.593   5
  -2   7 -28 1870.37 177.806   2
   2   7 -28 2089.38 183.421   2
  -2   7 -28 1829.83 202.202   5
  -2  -8   0 11021.8 458.461   8
  -2   8   0 10784.3 438.795   7
   2  -8   0 12115.3 304.719   1
  -2  -8  -1 41837.8 924.195   8
  -2   8  -1 44015.1 925.058   7
  -2  -8  -2 1825.12 187.905   8
  -2   8   2 1405.35 164.486   7
  -2   8  -2 1912.43 190.103   7
  -2   8  -3 37143.2 842.694   7
  -2   8   3 32215.4 793.265   7
  -2  -8  -3 34966.1 805.368   8
  -2  -8  -3 34332.5 691.460   6
  -2   8  -3 36912.7 896.063  11
  -2   8  -4 143533. 1991.74   7
  -2   8   4 137744. 1969.00   7
  -2  -8  -4 141927. 1786.62   6
  -2   8  -4 143559. 2092.93  11
  -2   8  -5 31323.9 842.801  11
  -2   8  -5 32395.8 787.942   7
  -2   8   5 29519.5 751.987   7
  -2   8  -6 29229.7 819.283  11
  -2  -8  -6 32727.0 714.539   8
  -2   8  -6 28318.7 732.175   7
  -2   8   6 31730.3 766.655   7
  -2   8  -7 31669.6 860.638  11
  -2  -8  -7 30143.8 705.176   6
  -2   8  -7 31910.1 787.695   7
  -2   8   7 32474.3 787.470   7
  -2   8  -8 4930.31 336.312  11
   2  -8  -8 6135.69 290.614  13
   2  -8  -8 6130.06 306.051   1
  -2  -8  -8 5030.40 278.218   6
  -2   8  -8 5096.14 300.675   7
  -2   8   8 6039.63 323.183   7
  -2   8  -9 61681.4 1288.49  11
   2  -8  -9 62136.4 1126.00   1
   2  -8  -9 63407.4 1084.26  13
  -2   8   9 60141.1 1127.89   7
  -2   8  -9 62990.0 1158.35   7
  -2   8 -10 4104.53 313.365  11
  -2  -8 -10 3592.35 254.292   6
  -2   8 -11 108419. 1830.99  11
   2  -8 -11 105624. 1656.78   1
  -2  -8 -11 109861. 1698.79   6
   2  -8 -12 879.763 151.065   1
   2  -8 -12 953.328 139.498  13
  -2   8 -12 1505.02 208.237  11
  -2  -8 -12 1577.22 189.357   6
  -2  -8  13 93.7720 124.554   8
  -2   8 -13 88.3281 91.6616  11
   2  -8 -13 89.0527 83.0045   1
  -2  -8 -13 98.5419 90.2009   6
  -2  -8 -13 144.717 106.252  13
   2  -8 -13 67.7019 69.7558  13
  -2  -8 -14 36765.0 1009.96  13
   2  -8 -14 37238.6 871.606  13
   2  -8 -14 36858.4 937.924   1
  -2  -8 -14 38404.4 979.557   6
  -2  -8  15 10813.4 623.778   8
   2  -8 -15 8223.82 397.929  13
  -2  -8 -15 10194.1 513.026  13
   2  -8 -15 8232.98 436.036   1
  -2  -8 -15 10635.1 508.002   6
  -2  -8 -16 27552.7 877.770  13
   2  -8 -16 31487.4 813.033  13
  -2  -8  16 29478.8 1066.93   8
   2   8 -16 29441.5 811.530   5
  -2   8 -16 30475.0 848.021   3
   2   8 -16 27622.6 817.247   3
  -2  -8  17 1293.67 245.167   8
  -2   8 -17 1490.95 196.194   3
   2   8 -17 1512.91 202.557   3
   2  -8 -17 762.219 157.628   1
   2  -8 -17 644.108 141.929  13
  -2  -8 -17 874.183 184.385  13
   2   8 -17 1433.27 198.057   5
  -2  -8  18 1118.87 227.051   8
  -2  -8 -18 1181.90 207.859  13
   2  -8 -18 1761.34 197.454  13
   2  -8 -18 1860.17 227.370   1
   2   8 -18 1440.60 206.817   5
  -2   8 -18 1582.01 200.512   3
   2   8 -18 1384.05 196.792   3
  -2  -8 -19 20552.4 761.161  13
  -2   8 -19 17902.1 664.879   3
   2   8 -19 18614.2 681.951   3
   2  -8 -19 18636.6 630.950  13
   2  -8 -19 19038.3 705.097   1
   2   8 -19 17911.4 668.686   5
   2   8 -20 14772.8 608.022   5
  -2   8 -20 13765.7 586.228   3
   2   8 -20 15376.5 623.413   3
   2  -8 -20 15856.8 637.542   1
  -2  -8 -20 16735.3 673.830  13
  -2  -8 -21 133.320 120.000  13
   2   8 -22 60.3154 100.790   4
  -2   8 -22 121.612 87.3190   3
   2   8 -22 152.143 79.9002   3
  -2  -8 -22 22.3530 98.0916  13
   2   8 -22 7.71119 104.154   5
  -2   8 -23 1604.16 222.634   5
   2   8 -23 1840.98 219.608   3
  -2   8 -23 2026.62 226.050   3
   2   8 -23 1764.29 231.548   4
   2   8 -23 1679.42 228.362   5
  -2   8 -24 699.215 164.502   5
  -2   8 -24 840.521 152.321   3
   2   8 -24 765.896 150.702   3
   2   8 -24 761.969 162.832   4
  -2   8 -25 5737.72 362.757   5
   2   8 -25 5627.05 360.520   4
  -2   8 -26 2796.48 232.327   2
   2   8 -26 2809.64 230.699   2
   2   8 -26 2717.17 239.775   4
  -2   8 -26 2629.47 243.167   5
  -2   8 -27 472.784 124.735   5
   2   8 -27 876.065 133.130   2
  -2   8 -27 555.464 111.530   2
  -2   8 -28 1435.45 169.977   5
  -2   8 -28 1419.08 149.393   2
  -2   9   0 109446. 1771.49  11
  -2   9   0 108627. 1703.33   7
  -2   9  -1 7859.64 426.360  11
  -2   9   1 8501.75 435.558  11
  -2  -9  -1 9389.67 336.334   6
  -2  -9  -1 9057.32 435.604   8
  -2   9  -1 7875.80 400.628   7
  -2   9   1 7793.18 397.852   7
   2  -9  -2 11138.4 336.615   1
  -2  -9  -2 14777.7 549.838   8
  -2   9   2 10522.2 481.019  11
  -2   9  -2 10989.2 505.954  11
  -2   9  -2 11708.1 490.215   7
  -2   9   2 11922.8 491.894   7
  -2  -9  -2 14596.7 421.052   6
  -2  -9  -3 778.529 146.783   8
  -2  -9  -3 680.931 100.709   6
  -2   9   3 1041.39 162.243  11
  -2   9  -3 1035.40 173.746  11
  -2   9  -3 1205.54 161.670   7
  -2   9   3 1196.40 165.767   7
  -2  -9  -4 340.387 100.129   8
  -2   9   4 152.846 75.4293   7
  -2   9  -4 715.397 152.794  11
  -2   9   4 164.541 92.3635  11
  -2   9  -4 640.102 122.863   7
   2  -9  -5 934.722 115.865   1
  -2   9  -5 272.439 102.466   7
  -2  -9   5 893.857 180.892   8
  -2  -9  -5 413.680 105.029   8
  -2   9   5 912.716 143.437   7
  -2   9   5 619.333 135.401  11
  -2   9  -5 250.157 121.807  11
   2  -9  -6 20684.1 553.526   1
  -2   9  -6 18987.0 628.581   7
  -2   9   6 20507.5 647.240   7
  -2   9   6 20062.6 634.439  11
  -2   9  -6 20489.2 720.432  11
  -2  -9  -7 7972.15 343.683   6
   2  -9  -7 5594.90 291.049   1
  -2   9   7 5822.41 347.987   7
  -2   9  -7 7179.42 381.490   7
  -2  -9   7 6264.00 433.869   8
  -2   9   7 5853.13 337.274  11
  -2   9  -7 7238.21 428.039  11
  -2   9  -8 134.260 85.1401   7
  -2   9   8 84.6078 82.9853   7
  -2   9   8 177.707 85.9960  11
  -2   9  -8 62.5578 100.206  11
   2  -9  -8 106.472 66.9939   1
   2  -9  -8 51.3188 69.9913  13
  -2   9  -9 345.313 107.737   7
  -2   9   9 131.410 82.0240   7
  -2  -9   9 119.953 116.933   8
  -2   9   9 127.345 75.7460  11
  -2   9  -9 326.048 124.034  11
   2  -9  -9 179.643 81.3800   1
  -2  -9  -9 114.457 72.5888   6
  -2   9 -10 602.717 162.620  11
   2  -9 -10 398.350 101.130  13
  -2  -9  10 771.665 201.716   8
   2  -9 -10 329.230 97.4181   1
  -2   9 -10 617.710 126.012   7
  -2   9  10 636.217 130.804   7
  -2  -9 -10 960.338 146.511   6
  -2  -9 -11 5453.41 330.989   6
   2  -9 -11 6254.52 328.048  13
   2  -9 -11 6070.13 344.863   1
  -2  -9  12 696.847 195.072   8
  -2  -9 -12 376.802 105.781   6
   2  -9 -12 890.879 144.220   1
   2  -9 -12 677.968 125.509  13
  -2   9 -12 648.121 158.144  11
  -2  -9 -13 5830.24 359.078   6
   2  -9 -13 5075.53 328.463   1
   2  -9 -13 5201.53 312.997  13
  -2  -9 -13 6021.46 405.278  13
  -2  -9  13 6276.76 489.976   8
  -2  -9 -14 298.974 113.767   6
  -2  -9  14 264.841 163.949   8
  -2   9 -14 138.154 106.049  11
  -2  -9 -14 344.759 135.791  13
   2  -9 -14 57.8700 76.1924  13
   2  -9 -14 27.3095 84.1882   1
  -2  -9  15 687.931 200.876   8
   2  -9 -15 995.209 158.265  13
   2  -9 -15 898.127 164.460   1
  -2  -9 -15 600.360 154.033  13
   2  -9 -16 4045.37 317.408   1
  -2   9 -16 4065.36 306.794   3
   2   9 -16 5024.38 342.193   3
  -2  -9  16 5285.96 463.051   8
   2  -9 -16 4205.71 293.909  13
  -2  -9 -16 4874.75 368.982  13
   2   9 -16 4448.64 310.685   5
   2  -9 -17 447.710 127.209  13
  -2  -9 -17 475.032 153.045  13
   2   9 -17 403.869 116.707   3
  -2   9 -17 656.347 142.786   3
  -2  -9  17 171.884 148.363   8
   2   9 -17 301.265 117.631   5
   2  -9 -17 501.245 132.442   1
   2  -9 -18 5062.11 358.061   1
   2  -9 -18 5158.62 327.227  13
  -2   9 -18 5158.74 354.238   3
   2   9 -18 5652.26 371.346   3
  -2  -9  18 5620.90 471.250   8
   2   9 -18 4974.18 341.498   5
  -2  -9 -18 4610.98 367.513  13
  -2   9 -19 2817.18 264.134   3
   2   9 -19 2752.07 263.601   3
   2  -9 -19 3362.53 267.357  13
   2  -9 -19 3481.06 296.843   1
  -2  -9 -19 3121.21 304.207  13
   2   9 -19 2803.33 268.643   5
  -2  -9 -20 873.518 181.283  13
  -2  -9 -21 6276.60 399.041  13
   2   9 -21 6098.84 382.006   3
  -2   9 -21 6807.01 400.871   3
   2   9 -21 5562.74 372.951   5
   2   9 -22 162.484 110.199   5
  -2   9 -22 256.351 106.031   3
   2   9 -22 311.603 106.658   3
  -2   9 -23 3177.26 268.702   3
   2   9 -23 3318.58 296.189   4
   2   9 -23 3410.26 274.920   3
  -2   9 -23 3271.27 287.518   5
  -2  -9 -23 3300.79 273.732  13
   2   9 -23 2564.71 256.081   5
  -2   9 -24 250.691 98.2503   3
   2   9 -24 597.021 126.285   3
   2   9 -24 695.213 152.805   4
  -2   9 -24 254.393 127.922   5
  -2   9 -25 1647.73 201.671   5
   2   9 -25 1091.18 167.620   4
  -2   9 -26 527.808 127.678   5
  -2   9 -26 523.272 116.408   2
  -2   9 -27 1747.18 184.551   5
  -2   9 -27 1898.62 173.221   2
   2   9 -27 1825.85 165.599   2
  -2  10   0 21392.8 749.941  11
  -2  10   0 21520.6 720.304   7
  -2 -10   1 127713. 2116.48   8
  -2  10  -1 128854. 2124.79  11
  -2  10   1 130165. 2107.08  11
  -2  10  -1 133014. 2058.73   7
  -2  10   1 127386. 2026.46   7
  -2 -10   2 78387.8 1568.08   8
  -2  10   2 70889.6 1450.04  11
  -2  10  -2 75301.9 1523.26  11
  -2  10   2 69509.7 1400.68   7
  -2  10  -2 76065.8 1450.64   7
  -2  10   3 346.462 125.139   7
  -2  10  -3 245.958 103.267   7
  -2  10  -3 171.710 120.151  11
  -2  10   3 295.147 115.810  11
  -2 -10   3 70.2246 94.3718   8
  -2  10   4 29695.4 860.275  11
  -2  10  -4 30005.1 920.924  11
   2 -10  -4 28583.9 629.250   1
  -2 -10   4 27736.6 935.439   8
  -2  10  -4 28225.1 835.006   7
  -2  10   4 29528.1 846.410   7
  -2  10  -5 11030.9 554.964  11
  -2  10   5 11116.8 511.002  11
   2 -10  -5 9944.24 367.499   1
  -2  10  -5 11148.7 505.842   7
  -2  10   5 10116.0 483.187   7
  -2  10   6 1911.16 213.451  11
  -2  10  -6 1806.17 239.205  11
   2 -10  -6 2103.24 175.605   1
  -2 -10   6 2034.38 273.156   8
  -2  10  -6 2090.73 224.225   7
  -2  10   6 2150.92 228.374   7
  -2  10   7 37903.6 950.015  11
  -2  10  -7 36534.6 1055.25  11
  -2  10   7 36821.3 963.727   7
  -2  10  -7 37573.6 972.148   7
   2 -10  -7 38245.4 820.303   1
   2 -10  -8 7819.32 362.036   1
  -2  10   8 8271.61 423.938  11
  -2  10  -8 10552.9 489.409   7
  -2  10   8 7873.18 425.640   7
  -2 -10   8 9524.95 580.586   8
  -2  10  -8 10512.4 550.531  11
  -2  10  -9 45859.6 1210.11  11
  -2 -10  -9 47911.7 998.945   6
  -2  10  -9 45893.5 1083.24   7
  -2  10   9 45834.5 1078.02   7
   2 -10  -9 45894.7 970.520  13
   2 -10  -9 44736.2 965.113   1
  -2  10 -10 20669.8 794.629  11
  -2 -10 -10 21131.5 648.883   6
  -2  10 -10 19231.5 671.299   7
  -2  10  10 21525.1 707.630   7
   2 -10 -10 22515.9 662.603   1
  -2 -10  10 19408.3 873.342   8
   2 -10 -10 20452.8 626.556  13
  -2  10 -11 898.228 191.164  11
   2 -10 -11 787.667 131.935  13
   2 -10 -11 846.678 142.416   1
  -2 -10 -11 605.659 132.972   6
   2  10  11 619.389 158.950   7
   2  10 -11 847.747 173.182   7
  -2 -10  11 754.552 204.754   8
  -2  10 -12 8983.71 523.667  11
   2 -10 -12 8705.78 410.861  13
  -2 -10  12 9231.28 615.135   8
  -2 -10 -12 10463.7 473.334   6
   2 -10 -12 9520.85 454.304   1
  -2  10 -13 6554.42 449.689  11
  -2 -10 -13 6155.96 422.260  13
   2 -10 -13 6730.32 367.228  13
  -2 -10  13 5720.08 500.943   8
  -2 -10 -13 6138.61 375.579   6
   2 -10 -13 7250.97 399.818   1
   2 -10 -14 20633.6 697.697   1
  -2 -10 -14 20051.0 769.759  13
   2 -10 -14 19080.6 628.280  13
  -2 -10  14 21482.9 960.167   8
  -2  10 -14 21787.4 805.368  11
   2 -10 -15 760.997 151.507   1
  -2 -10  15 591.454 210.141   8
  -2 -10 -15 572.820 167.274  13
   2 -10 -15 844.366 154.361  13
  -2 -10  16 5733.23 506.866   8
   2 -10 -16 7191.21 419.085   1
   2 -10 -16 7383.25 389.901  13
  -2 -10 -16 6040.37 415.988  13
   2 -10 -17 214.640 104.060   1
  -2  10 -17 231.866 96.7345   3
   2  10 -17 289.640 105.216   3
   2 -10 -17 236.943 103.564  13
  -2 -10 -17 86.2106 108.412  13
  -2 -10  17-12.7697 131.739   8
   2 -10 -18 246.027 105.627   1
  -2 -10  18 159.918 135.673   8
  -2  10 -18 314.241 104.386   3
   2  10 -18 259.662 99.3827   3
   2 -10 -18 121.981 88.9969  13
  -2 -10 -18 179.309 126.346  13
   2 -10 -19 2955.19 250.120  13
  -2 -10 -19 3753.25 324.803  13
   2  10 -20 5697.70 368.671   3
  -2 -10 -20 6306.72 409.043  13
   2  10 -21 3850.95 298.761   3
  -2  10 -21 3423.00 283.223   3
  -2  10 -22 528.306 129.844   3
   2  10 -22 577.520 130.564   3
  -2 -10 -22 418.927 129.606  13
   2  10 -23 473.324 131.938   4
   2  10 -23 664.289 130.848   3
  -2  10 -23 620.214 128.140   3
  -2 -10 -23 576.667 135.226  13
  -2  10 -23 497.672 138.528   5
   2  10 -24 39646.1 942.916   4
  -2  10 -24 39876.1 898.465   3
   2  10 -24 39118.5 883.502   3
  -2  10 -24 38210.6 925.694   5
  -2  10 -25 6978.63 360.508   5
  -2  10 -26 474.961 120.831   5
  -2  10 -26 490.102 107.049   2
   2  10 -26 587.551 110.288   2
  -2  10 -27 190.189 88.3116   5
  -2  11   0 32704.8 1009.83  11
  -2  11   0 33086.8 968.572   7
  -2 -11  -1 119.907 105.632   8
  -2 -11   1 119.320 115.437   8
  -2  11  -1 523.667 147.357   7
  -2  11   1 428.163 145.734   7
  -2  11   1 447.705 146.042  11
  -2  11  -1 389.038 156.193  11
  -2 -11   2 8787.49 528.999   8
  -2 -11  -2 10472.2 528.587   8
  -2  11  -2 9125.40 494.758   7
  -2  11   2 7392.97 446.003   7
  -2  11   2 7154.89 454.596  11
  -2  11  -2 8777.24 516.964  11
  -2 -11   3 5244.65 416.310   8
  -2 -11  -3 4423.49 343.012   8
  -2  11  -3 5992.10 396.047   7
  -2  11   3 5734.45 389.752   7
  -2  11   3 6134.25 411.748  11
  -2  11  -3 5999.67 438.518  11
  -2 -11   4 3947.54 371.893   8
  -2  11   4 4255.57 344.013  11
  -2  11  -4 4565.42 381.088  11
  -2  11  -4 4736.62 355.858   7
  -2  11   4 4074.72 329.970   7
   2 -11  -5 1019.88 127.324   1
  -2  11  -5 567.937 174.613  11
  -2  11   5 1417.16 208.388  11
  -2 -11   5 769.811 198.339   8
  -2  11  -5 638.191 153.141   7
  -2  11   5 1101.83 181.965   7
   2 -11  -6 15285.3 487.503   1
  -2  11   6 15340.6 623.148  11
  -2  11  -6 14735.2 690.310  11
  -2  11  -6 14716.8 623.993   7
  -2  11   6 15462.8 638.710   7
  -2 -11   7 485.395 181.564   8
  -2  11   7 976.140 180.197  11
  -2  11  -7 1228.15 225.335  11
   2 -11  -7 1005.09 136.370   1
  -2  11  -7 1303.38 203.545   7
  -2  11   7 915.617 183.850   7
  -2  11   8 271.735 109.430  11
  -2  11  -8 391.983 159.676  11
  -2  11  -8 210.162 116.769   7
  -2  11   8 157.433 108.092   7
   2 -11  -8 126.336 74.5916   1
  -2 -11   8 551.822 198.449   8
  -2  11  -9 363.646 167.106  11
  -2 -11   9 111.666 129.820   8
  -2  11  -9 316.453 124.094   7
  -2  11   9 209.372 108.188   7
   2 -11  -9 177.431 79.7484   1
  -2  11 -10 295.711 150.890  11
   2 -11 -10 426.673 111.670   1
  -2 -11  10 359.265 176.183   8
  -2  11 -10 258.180 112.378   7
  -2  11  10 324.123 117.336   7
   2  11  10 120.234 110.522   7
   2  11 -10 232.505 116.712   7
   2  11 -11 1257.56 215.303   7
   2  11  11 1825.54 260.525   7
  -2  11 -11 2498.45 300.581  11
   2 -11 -11 2147.48 212.847   1
  -2 -11  11 1218.98 270.854   8
  -2  11 -12 4074.37 371.574  11
   2 -11 -12 3482.16 276.894   1
  -2 -11  12 3010.15 387.131   8
  -2 -11  13 444.061 199.559   8
  -2  11 -13 129.137 127.324  11
  -2 -11 -13 651.239 173.517  13
   2 -11 -13 420.177 123.116   1
   2 -11 -14 32295.8 882.112   1
  -2 -11  14 31122.5 1203.43   8
  -2  11 -14 30709.2 1004.16  11
  -2 -11 -14 30896.7 981.023  13
  -2 -11 -15 347.954 148.444  13
   2 -11 -15 556.940 136.376   1
  -2 -11  15 192.756 168.088   8
  -2 -11 -16 1163.35 203.345  13
   2 -11 -16 1565.71 205.642   1
  -2  11 -17 212.313 113.018   3
   2  11 -17 428.214 136.285   3
  -2 -11  17 679.750 206.434   8
  -2 -11 -17 500.381 149.717  13
  -2 -11  18 3447.66 393.897   8
  -2 -11 -18 4176.23 346.580  13
  -2  11 -19 9901.00 481.315   3
   2  11 -19 9299.61 460.512   3
  -2 -11 -19 9280.61 492.929  13
  -2  11 -20 145.219 91.8373   3
   2  11 -20 114.415 95.3464   3
   2  11 -21 690.607 138.100   3
  -2  11 -21 658.895 145.888   3
  -2 -11 -21 572.753 140.285  13
  -2 -11 -22 1547.01 194.487  13
  -2  11 -22 1188.58 165.222   3
   2  11 -22 1365.24 171.722   3
   2  11 -22 1271.59 188.307   4
   2  11 -23 135.430 94.2067   4
  -2  11 -23 223.347 90.8301   3
   2  11 -23 338.361 99.5669   3
  -2 -11 -23 241.345 99.8700  13
  -2  11 -23 82.7716 95.6192   5
  -2  11 -24 43.1077 87.6387   5
  -2  11 -24 9.71496 70.8652   3
   2  11 -24 60.9392 71.2579   3
  -2  11 -25 813.452 135.085   5
  -2  11 -26 2483.94 193.210   5
   2  11 -26 2185.11 163.460   2
  -2 -12   0 6517.05 458.380   8
  -2  12   0 6659.23 472.369  11
  -2  12   0 6093.11 437.115   7
  -2 -12   1 33687.4 1088.47   8
  -2 -12  -1 33650.5 1046.69   8
  -2  12   1 30222.4 1013.17  11
  -2  12  -1 31995.6 1052.61  11
  -2  12  -1 30991.3 981.225   7
  -2  12   1 30394.9 975.803   7
  -2 -12  -2 2051.87 258.424   8
  -2 -12   2 2385.48 302.960   8
  -2  12   2 1830.36 250.463  11
  -2  12  -2 2051.37 280.267  11
  -2  12  -2 1660.94 241.805   7
  -2  12   2 1719.69 243.288   7
  -2 -12   3 9935.02 601.658   8
  -2  12   3 8953.02 526.803  11
  -2  12  -3 8863.79 553.222  11
  -2  12  -3 7791.02 481.672   7
  -2  12   3 8548.98 501.705   7
  -2 -12   4 7045.01 519.378   8
  -2  12   4 6812.09 459.695  11
  -2  12  -4 6095.29 465.073  11
  -2  12  -4 5520.69 404.787   7
  -2  12   4 6996.60 455.789   7
  -2  12   5 33222.4 1013.70  11
  -2  12  -5 32232.1 1094.21  11
  -2  12  -5 32882.5 1003.17   7
  -2  12   5 35414.4 1050.66   7
  -2 -12   6 6618.22 528.231   8
  -2  12  -6 7697.86 475.049   7
  -2  12   6 6502.65 440.920   7
  -2  12   6 5960.34 412.768  11
  -2  12  -6 7300.06 517.872  11
  -2 -12   7 27624.9 1087.25   8
  -2  12   7 26835.1 874.557  11
  -2  12  -7 28383.9 1022.31  11
  -2  12  -7 28433.7 919.082   7
  -2  12   7 28175.9 927.797   7
   2 -12  -7 26840.8 690.114   1
  -2  12   8 72.2033 96.9179  11
  -2  12  -8 33.3316 125.553  11
  -2 -12   8 13.2662 138.792   8
   2 -12  -8 15.7717 64.1688   1
   2  12  -8 19.9108 101.220   7
   2  12   8-45.2042 119.864   7
  -2  12  -8 8.61571 99.6522   7
  -2  12   8 61.8712 114.299   7
  -2  12  -9 661.038 196.421  11
   2 -12  -9 557.064 119.102   1
  -2  12   9 823.505 178.333   7
  -2  12  -9 460.828 147.663   7
  -2 -12   9 1009.90 251.905   8
   2  12   9 690.380 199.391   7
   2  12  -9 783.642 189.560   7
   2  12 -10 5371.42 424.708   7
   2  12  10 5002.87 436.959   7
  -2  12 -10 4101.14 342.433   7
  -2 -12  10 5224.54 500.044   8
  -2  12 -10 4689.11 418.009  11
   2 -12 -10 3474.94 261.868   1
  -2  12 -11 11709.8 654.105  11
   2 -12 -11 11350.3 482.478   1
  -2 -12  11 12987.9 776.779   8
   2  12 -11 12363.7 628.432   7
   2  12  11 12027.2 648.587   7
   2 -12 -12 9642.62 455.385   1
  -2  12 -12 10144.7 603.142  11
  -2 -12  13 3048.26 403.087   8
   2 -12 -13 3433.44 278.618   1
  -2 -12 -13 3588.35 345.091  13
  -2 -12 -14 13591.0 647.800  13
  -2  12 -14 14495.7 694.339  11
  -2 -12  14 13238.2 797.181   8
  -2 -12 -15 41160.2 1144.28  13
  -2  12 -15 41179.2 1170.09  11
  -2 -12  15 39508.5 1383.02   8
  -2 -12  16 2788.13 377.372   8
  -2 -12 -16 3341.24 314.447  13
  -2 -12  17 1305.42 264.077   8
  -2 -12 -17 1480.51 224.544  13
  -2  12 -18 649.621 151.668   3
   2  12 -18 557.841 134.974   3
  -2 -12 -18 899.442 183.742  13
  -2  12 -19 87.9549 88.2918   3
   2  12 -19 200.841 96.5283   3
  -2 -12 -20 747.400 155.088  13
  -2  12 -20 544.097 137.963   3
   2  12 -20 516.483 128.944   3
  -2 -12 -21 3566.37 278.662  13
  -2  12 -21 4333.52 295.643   3
   2  12 -21 3484.31 263.351   3
  -2  12 -22 5760.90 337.562   5
  -2 -12 -22 5710.65 327.607  13
  -2  12 -22 6104.84 335.369   3
   2  12 -22 5426.70 308.916   3
   2  12 -22 5604.66 339.544   4
  -2 -12 -23 1611.38 171.958  13
  -2  12 -23 2107.55 193.159   3
   2  12 -23 2400.28 198.940   3
  -2  12 -23 1968.40 198.140   5
  -2  12 -24 3408.27 218.907   3
  -2  12 -24 3280.00 229.141   5
  -2  12 -25 2450.97 186.863   5
  -2  13   0 2756.73 333.380  11
  -2  13   0 3024.25 326.526   7
  -2 -13   1 16691.5 795.291   8
  -2  13  -1 19635.2 803.158   7
  -2  13   1 18730.2 785.786   7
  -2  13  -1 19754.0 865.459  11
  -2  13   1 19249.1 836.447  11
  -2  13  -2 430.195 155.370   7
  -2  13   2 563.608 170.729   7
  -2 -13   2 504.074 188.497   8
  -2  13   2 462.155 174.850  11
  -2  13  -2 368.949 169.449  11
  -2 -13   3 9060.18 599.229   8
  -2  13  -3 8857.01 529.583   7
  -2  13   3 8833.47 543.388   7
  -2  13  -3 7911.87 555.414  11
  -2  13   3 9135.43 558.745  11
  -2  13  -4 348.136 152.205   7
  -2  13   4 213.520 138.482   7
  -2 -13   4 62.7411 150.015   8
  -2  13  -4 413.926 182.135  11
  -2  13   4 173.395 144.499  11
  -2 -13   5 2603.40 346.831   8
   2  13  -5 2660.48 319.187   7
   2  13   5 1787.67 293.175   7
  -2  13  -5 1311.90 227.039   7
  -2  13   5 1820.36 260.011   7
  -2  13   5 2039.85 268.698  11
  -2  13  -5 1310.64 261.637  11
  -2 -13   6 793.311 233.440   8
   2  13   6 1071.84 237.437   7
  -2  13  -6 1377.35 228.598   7
  -2  13   6 1051.22 208.408   7
   2  13  -6 823.808 201.972   7
  -2  13  -6 1234.88 255.328  11
  -2  13   6 748.016 189.165  11
   2  13  -7 5201.37 436.681   7
  -2 -13   7 5214.28 492.393   8
   2  13   7 5072.78 459.436   7
  -2  13  -7 4384.17 373.846   7
  -2  13   7 3952.01 365.657   7
  -2  13   7 4039.22 355.214  11
  -2  13  -7 4299.28 414.962  11
   2  13  -8 873.200 205.903   7
   2  13   8 363.650 167.995   7
  -2  13  -8 590.499 165.684   7
  -2  13   8 239.778 117.132   7
  -2 -13   8 911.469 250.832   8
  -2  13   8 395.462 139.876  11
  -2  13  -8 371.655 169.876  11
  -2 -13   9 3229.61 412.517   8
   2  13  -9 2751.13 324.209   7
   2  13   9 2528.15 336.091   7
  -2  13  -9 4013.31 354.992   7
  -2  13   9 4828.74 391.185   7
  -2  13  -9 4245.40 417.522  11
  -2 -13  10 2233.43 357.699   8
   2  13 -10 1662.93 263.699   7
   2  13  10 1735.94 283.815   7
  -2  13 -10 1609.42 285.595  11
  -2 -13  11 78174.2 2030.89   8
   2  13 -11 74123.4 1662.57   7
  -2  13 -11 78189.8 1813.78  11
  -2  13 -12 4943.27 432.052  11
  -2 -13  12 6116.55 549.440   8
  -2 -13  13 741.588 245.420   8
  -2 -13 -13 570.734 183.299  13
  -2  13 -13 759.397 201.172  11
  -2 -13  14 7907.73 622.342   8
  -2 -13 -14 7159.59 469.201  13
  -2 -13  15 3105.48 397.652   8
  -2 -13 -15 2944.90 301.679  13
  -2 -13 -16 2333.35 263.157  13
  -2  13 -17 1691.29 214.228   3
   2  13 -17 2194.23 231.656   3
   2  13 -17 2103.12 291.882  11
  -2  13 -18 298.672 117.808   3
   2  13 -18 400.810 120.921   3
  -2  13 -19 2711.95 243.974   3
   2  13 -19 2395.47 224.586   3
  -2 -13 -19 2453.51 249.572  13
  -2  13 -20 4222.86 290.095   3
   2  13 -20 3915.20 273.503   3
  -2 -13 -20 4233.57 298.340  13
  -2 -13 -21 770.358 146.837  13
  -2  13 -21 606.068 122.514   3
  -2  13 -22 160.542 78.9924   3
   2  13 -22 233.791 82.6147   3
  -2 -13 -22 305.318 101.326  13
  -2  13 -22 146.931 93.9575   5
  -2 -13 -23 2441.97 187.572  13
   2  13 -23 2453.11 184.062   3
  -2  13 -23 2866.26 210.432   5
  -2  13 -24 1352.16 139.391   5
  -2  14   0 7081.41 511.860   7
   2  14   0 8072.20 578.206   7
  -2  14   0 7247.59 537.924  11
  -2  14  -1 11014.8 631.032   7
  -2  14   1 10340.4 617.304   7
   2  14  -1 10269.1 649.492   7
   2  14   1 10295.0 656.643   7
  -2  14  -1 10775.9 658.180  11
  -2  14   1 9689.29 619.829  11
  -2  14  -2 11247.9 639.798   7
  -2  14   2 11534.0 648.013   7
   2  14  -2 12035.7 701.975   7
  -2  14  -2 10839.2 671.047  11
  -2  14   2 11585.7 668.581  11
  -2  14  -3 9145.36 570.764   7
  -2  14   3 10140.7 604.213   7
  -2 -14   3 10495.7 660.040   8
   2  14  -3 9974.12 635.751   7
   2  14   3 10907.4 678.679   7
  -2  14  -3 8566.12 597.279  11
  -2  14   3 10007.8 608.948  11
   2  14   4 11283.4 701.637   7
  -2  14  -4 13521.3 690.471   7
  -2  14   4 13685.3 701.797   7
  -2 -14   4 13416.9 759.439   8
   2  14  -4 11845.1 693.812   7
  -2  14  -4 15394.6 801.659  11
  -2  14   4 12833.1 672.293  11
   2  14  -5 41142.1 1304.13   7
   2  14   5 41863.8 1384.01   7
  -2  14  -5 41249.0 1220.67   7
  -2  14   5 39142.6 1213.11   7
  -2 -14   5 44016.9 1427.02   8
  -2  14  -5 43143.7 1366.02  11
   2  14   5 40311.9 1286.24  11
  -2  14   5 39251.1 1194.64  11
   2  14  -6 3447.79 382.232   7
   2  14   6 1905.50 311.083   7
  -2  14  -6 2823.53 321.405   7
  -2  14   6 1669.83 259.422   7
  -2  14  -6 2521.47 347.065  11
  -2  14   6 1841.30 268.003  11
  -2 -14   6 3550.51 419.290   8
   2  14   7 39.7968 122.401   7
   2  14  -7 69.6433 123.114   7
  -2  14  -7 99.5605 122.758   7
  -2  14   7 145.214 115.811   7
  -2  14   7 124.776 122.988  11
  -2  14  -7 166.049 166.671  11
  -2 -14   7-14.5504 160.464   8
  -2  14  -8 1525.28 235.447   7
  -2  14   8 832.360 193.116   7
   2  14  -8 362.867 163.204   7
   2  14   8 1210.00 262.714   7
  -2  14  -8 1224.19 264.170  11
  -2 -14   8 385.837 221.199   8
   2  14  -9 14386.8 716.518   7
   2  14   9 13169.2 738.152   7
  -2 -14   9 14823.6 851.557   8
  -2  14  -9 12853.1 724.876  11
   2  14 -10 147.015 129.480   7
   2  14  10 84.3072 143.978   7
  -2  14 -10 96.5892 144.334  11
  -2 -14  10 196.882 182.961   8
  -2  14 -11 754.312 213.735  11
  -2 -14  11 1279.65 284.063   8
  -2 -14 -12 5525.78 423.967  13
  -2  14 -12 5485.09 457.847  11
  -2 -14 -13 32839.8 1017.94  13
  -2 -14  13 31011.2 1227.77   8
  -2 -14 -14 10699.4 560.343  13
  -2  14 -14 8502.52 529.398  11
  -2 -14 -15 4298.93 347.952  13
  -2  14 -15 4383.07 367.115  11
   2  14 -16 3750.22 376.781  11
   2  14 -16 4059.70 299.177   3
   2  14 -17 431.645 158.727  11
  -2 -14 -17 450.152 141.603  13
  -2  14 -17 471.272 136.025   3
   2  14 -17 508.134 129.030   3
  -2 -14 -18 2943.81 264.895  13
  -2  14 -18 2886.79 245.583   3
   2  14 -18 2762.95 235.171   3
  -2 -14 -19 7233.61 385.423  13
  -2  14 -19 7279.56 368.621   3
   2  14 -19 6647.01 344.837   3
  -2 -14 -20 6646.15 344.541  13
   2  14 -20 6765.94 331.187   3
  -2 -14 -21 2408.81 200.563  13
  -2  14 -21 2446.24 203.488   5
   2  14 -21 2315.06 188.429   3
  -2  14 -21 2766.82 209.069   3
  -2 -14 -22 3210.94 207.196  13
  -2  14 -22 3536.65 216.951   3
   2  14 -22 2829.63 190.871   3
  -2  14 -22 3371.09 216.164   5
  -2  15   0 21460.3 942.965  11
   2  15   0 19761.8 938.030   7
  -2  15   0 22080.0 924.447   7
   2  15  -1 408.946 186.978   7
  -2  15  -1 762.248 209.377   7
   2  15   1 283.549 168.254   7
  -2  15   1 1340.11 249.769   7
  -2  15   1 1465.44 276.542  11
  -2  15  -1 901.081 232.266  11
   2  15   2 1196.52 263.142   7
   2  15  -2 638.001 212.015   7
  -2  15  -2 1521.03 302.609  11
  -2  15  -2 1504.27 266.055   7
  -2  15   2 1334.25 251.266   7
  -2  15   2 1217.47 254.177  11
   2  15   3 3258.96 406.485  11
  -2  15   3 7227.81 523.294  11
  -2  15  -3 6877.26 548.329  11
   2  15  -3 5759.14 494.825   7
   2  15   3 3573.02 418.304   7
  -2  15  -3 6443.33 490.994   7
  -2  15   3 8629.16 570.338   7
   2  15   4 82.5718 137.866   7
   2  15  -4 150.869 138.665   7
  -2  15  -4 465.963 176.255   7
  -2  15   4 310.411 161.635   7
  -2  15   4 329.789 162.323  11
   2  15   4 155.736 151.818  11
  -2  15  -4 353.325 190.921  11
   2  15  -5 1022.58 238.858   7
   2  15   5 921.658 249.849   7
  -2  15  -5 2914.35 368.069  11
  -2  15   5 2792.14 331.074  11
  -2  15  -5 2906.77 335.022   7
  -2  15   5 2885.97 337.305   7
  -2  15  -6 73.2678 112.507   7
  -2  15   6 131.979 138.291   7
   2  15   6 135.605 147.665   7
   2  15  -6-11.9976 123.765   7
  -2  15   6 10.4477 113.769  11
  -2  15  -6-13.0607 151.065  11
  -2  15  -7 15531.6 812.228  11
  -2  15  -7 14707.4 704.054   7
  -2  15   7 13656.8 705.034   7
  -2  15  -8-25.4367 150.411  11
  -2  15  -9 348.078 180.083  11
   2  15 -10 651.407 183.946   7
   2  15  10 599.227 196.586   7
  -2  15 -12 10.8982 138.345  11
  -2 -15 -12 101.404 117.024  13
  -2  15 -13 3694.29 360.550  11
   2  15 -13 3845.86 405.269  11
   2  15 -14 3175.58 367.161  11
  -2  15 -14 4410.05 368.169  11
  -2  15 -15 1707.35 233.180  11
   2  15 -15 1425.96 245.438  11
  -2 -15 -15 1657.10 220.397  13
   2  15 -16 717.135 181.954  11
  -2 -15 -16 538.513 145.761  13
   2  15 -16 721.907 141.192   3
  -2  15 -16 483.880 128.363   3
  -2 -15 -17 81.8821 96.9984  13
  -2  15 -17 105.307 89.5167   3
   2  15 -17-11.1324 77.0377   3
  -2  15 -18 1967.86 192.707   3
   2  15 -18 2091.93 193.331   3
  -2  15 -19 886.123 130.054   3
   2  15 -19 883.810 125.267   3
  -2 -15 -19 672.307 126.676  13
  -2 -15 -20 4287.27 253.736  13
  -2  15 -20 4129.90 241.167   5
  -2  15 -20 4441.61 249.216   3
   2  15 -20 4773.05 252.183   3
  -2  15 -21 27.9896 59.1480   3
   2  15 -21 43.7521 59.8469   3
  -2 -15 -21-21.3512 61.1120  13
  -2  16   0 26420.9 1055.82  11
   2  16   0 27689.4 1145.58  11
   2  16  -1 4803.86 486.648  11
   2  16   1 5006.89 499.299  11
  -2  16   1 5656.48 480.426  11
  -2  16  -1 4632.55 456.351  11
   2  16   2 6867.57 565.672  11
  -2  16   2 5802.98 482.695  11
  -2  16  -2 5907.29 510.275  11
   2  16   3 17857.0 880.289  11
  -2  16  -3 16874.9 854.582  11
  -2  16   3 17987.6 834.726  11
   2  16   4 12461.0 719.430  11
  -2  16  -4 13907.5 776.651  11
  -2  16   4 14825.6 740.160  11
  -2  16  -5 7293.60 570.442  11
   2  16  -6 11960.7 683.137   7
   2  16   6 13220.9 765.742   7
   2  16  -7 7504.32 533.913   7
   2  16   7 5507.41 497.019   7
   2  16  -8 907.626 217.450   7
   2  16   8 1065.37 244.497   7
  -2  16  -9 1544.35 272.158  11
   2  16  -9 1216.11 267.043  11
   2  16  -9 1188.56 232.524   7
   2  16   9 1173.36 247.383   7
   2  16 -10 12036.6 712.301  11
  -2  16 -10 10382.1 622.508  11
   2  16 -10 12848.5 637.993   7
   2  16  10 12031.5 653.491   7
  -2  16 -11 15288.0 727.679  11
   2  16 -11 14091.3 757.420  11
   2  16 -12 4704.23 433.668  11
  -2  16 -12 5195.94 411.567  11
  -2 -16 -12 4148.70 345.292  13
  -2 -16 -13 100.714 113.024  13
   2  16 -13 32.4115 123.534  11
  -2  16 -13 63.1423 114.508  11
  -2  16 -14 2841.37 284.465  11
   2  16 -14 2686.92 312.906  11
  -2 -16 -14 2894.41 268.090  13
  -2 -16 -15 402.813 132.836  13
  -2  16 -15 443.335 117.988   3
   2  16 -15 327.768 106.979   3
   2  16 -15 448.807 154.058  11
  -2 -16 -16 3694.98 277.191  13
   2  16 -16 3672.57 254.506   3
   2  16 -16 3336.71 311.005  11
  -2 -16 -17 466.143 119.819  13
  -2  16 -17 616.870 118.903   3
   2  16 -17 595.203 109.574   3
  -2 -16 -18 350.121 100.101  13
  -2  16 -18 585.503 101.996   3
   2  16 -18 529.389 94.8319   3
  -2 -16 -19 121.294 75.0593  13
  -2  16 -19 124.519 73.1358   5
  -2  16 -19 154.927 69.2872   3
   2  16 -19 191.140 72.5164   3
  -2 -16 -20 6865.79 269.469  13
   2  17   0 6630.80 543.719  11
   2  17   0 7083.82 553.008   7
  -2  17   0 6286.44 491.338   7
  -2  17  -1 33.7388 119.288   7
  -2  17   1 159.493 151.289   7
   2  17  -1 75.8918 139.494   7
   2  17   1 246.562 163.175   7
   2  17   1 264.026 172.261  11
   2  17  -1 81.4907 144.058  11
  -2  17   2 136.874 142.035   7
  -2  17  -2 55.5725 117.886   7
   2  17   2 13.0564 143.988   7
   2  17  -2 62.0391 136.835   7
   2  17  -2 109.499 149.047  11
  -2  17   2 79.5477 131.440  11
   2  17   2 12.8003 132.047  11
   2  17  -3 2553.00 335.092   7
   2  17   3 2272.87 334.809   7
   2  17  -3 2603.49 364.755  11
   2  17   3 2252.10 323.767  11
  -2  17   3 1742.64 282.111  11
  -2  17  -4 3075.61 372.831  11
   2  17  -4 2694.38 368.612  11
   2  17  -4 2711.51 336.290   7
   2  17   4 3211.63 381.038   7
  -2  17   4 3210.70 351.357  11
  -2  17  -5 3831.35 402.720  11
   2  17  -5 1816.92 311.086  11
   2  17  -5 2226.56 303.985   7
   2  17   5 2294.46 328.641   7
  -2  17   5 3358.52 340.383  11
  -2  17  -6 2441.21 331.792  11
   2  17  -6 2007.81 320.440  11
   2  17  -6 2163.62 294.647   7
   2  17   6 1971.48 306.333   7
   2  17  -7 114.683 147.389  11
   2  17  -7 82.8245 112.744   7
   2  17   7 12.0190 129.195   7
  -2  17  -8 7151.20 512.455  11
   2  17  -8 6724.27 532.471  11
   2  17  -8 7724.37 500.590   7
   2  17   8 7694.40 536.845   7
   2  17  -9 44.7089 109.142   7
   2  17   9 20.6572 108.059   7
   2  17  -9 83.7591 146.050  11
  -2  17  -9 31.0884 135.220  11
   2  17 -10 3491.88 368.839  11
  -2  17 -10 2299.99 292.211  11
  -2 -17 -10 2811.05 290.454  13
   2  17 -10 3824.55 331.153   7
   2  17  10 2413.66 283.199   7
  -2 -17 -11 381.202 138.863  13
   2  17 -11 300.200 167.270  11
  -2 -17 -12 627.055 154.752  13
   2  17 -12 394.168 171.827  11
  -2  17 -12 477.663 149.082  11
  -2 -17 -13 520.766 135.954  13
   2  17 -13 504.059 161.156  11
  -2  17 -13 161.014 110.289  11
  -2  17 -14 92.6119 73.9879   3
  -2 -17 -14 166.405 101.009  13
  -2  17 -14 86.7240 95.2200  11
   2  17 -14 186.274 127.862  11
  -2  17 -15 4412.21 267.225   3
   2  17 -15 4171.91 256.723   3
   2  17 -15 4029.95 324.729  11
  -2  17 -16 6421.12 300.414   3
   2  17 -16 6754.26 303.252   3
  -2  17 -17 43.8526 59.7781   3
   2  17 -17 103.031 63.7833   3
  -2 -17 -17 44.1667 68.9558  13
  -2 -17 -18 484.265 89.8859  13
  -2 -17 -19 73.8102 47.3892  13
   2  18   0 1395.24 261.948   7
   2  18   0 1323.05 259.050  11
  -2  18   0 1520.23 259.634  11
   2  18  -1 20245.8 867.173   7
   2  18   1 20367.5 879.030   7
  -2  18  -1 18885.2 823.881  11
  -2  18   1 18957.8 818.724  11
   2  18  -1 19339.2 880.995  11
   2  18   1 19602.2 872.327  11
  -2  18  -2 4099.44 394.713  11
   2  18  -2 2904.23 361.485  11
   2  18   2 3897.41 390.730  11
  -2  18   2 5041.38 420.162  11
   2  18  -2 3283.26 356.531   7
   2  18   2 4015.19 404.750   7
  -2  18  -3 1661.13 268.369  11
   2  18  -3 1170.81 246.594  11
   2  18   3 1147.07 219.726  11
   2  18  -3 1409.63 251.453   7
   2  18   3 1131.61 238.490   7
  -2  18   3 1198.46 221.939  11
   2  18  -4 154.899 140.917  11
  -2  18   4 159.870 111.681  11
  -2  18  -4 21.7039 128.342  11
   2  18  -4 154.898 126.047   7
   2  18   4 68.4438 124.222   7
   2  18  -5 1320.97 260.617  11
  -2  18  -5 1542.97 264.083  11
   2  18  -5 1723.36 259.428   7
   2  18   5 1645.88 274.588   7
  -2  18   5 1694.10 230.649  11
   2  18  -6 1755.26 250.896   7
   2  18   6 2112.13 294.565   7
   2  18  -6 1745.13 276.082  11
  -2  18  -6 1998.88 285.449  11
   2  18  -7 199.033 139.060  11
  -2  18  -7 377.755 157.941  11
   2  18  -7 281.507 125.587   7
   2  18   7 398.457 154.305   7
   2  18  -8 478.656 182.711  11
  -2  18  -8 188.549 141.463  11
   2  18  -8 499.404 150.452   7
   2  18   8 732.739 181.709   7
  -2 -18  -9 28788.9 857.824  13
  -2  18  -9 27643.8 915.593  11
   2  18  -9 30276.0 1019.23  11
   2  18  -9 29397.5 862.434   7
   2  18   9 29298.5 909.821   7
   2  18 -10 614.618 183.470  11
  -2  18 -10 454.504 152.536  11
  -2 -18 -10 328.800 128.755  13
   2  18  10 355.273 127.610   7
   2  18 -11 1747.38 246.740  11
  -2  18 -11 2097.17 243.647  11
  -2 -18 -11 2362.16 231.725  13
  -2 -18 -12 827.766 143.581  13
  -2  18 -12 1276.08 185.887  11
   2  18 -12 740.107 171.144  11
  -2  18 -13 271.431 105.464  11
   2  18 -13 269.468 124.536  11
  -2 -18 -13 294.913 100.736  13
  -2  18 -13 359.647 92.4461   3
   2  18 -14 219.556 104.435  11
  -2  18 -14 164.378 72.3355   3
   2  18 -14 266.673 80.3495   3
  -2 -18 -14 170.301 86.6850  13
  -2  18 -15 1188.02 129.922   3
   2  18 -15 1066.06 121.727   3
  -2 -18 -15 974.255 124.418  13
  -2 -18 -16 70.1689 57.5317  13
  -2 -18 -17 4585.48 199.697  13
   2  19   0 1930.09 266.681  11
  -2  19   0 2267.76 273.375  11
   2  19   0 2019.59 270.002   7
  -2  19  -1 528.344 168.854  11
  -2  19   1 283.991 137.537  11
   2  19  -1 69.5674 123.762  11
   2  19   1 82.8843 113.557  11
   2  19  -1 148.474 120.008   7
   2  19   1 47.6782 116.398   7
  -2  19  -2 46.1311 111.459  11
   2  19   2 101.170 115.754  11
   2  19  -2-40.2746 126.602  11
  -2  19   2-16.2171 98.9718  11
   2  19  -2 36.3527 108.641   7
   2  19   2 28.7740 109.669   7
  -2  19  -3 183.719 131.113  11
  -2  19   3 171.588 108.063  11
   2  19  -3-9.97680 115.400  11
   2  19  -3 123.730 115.327   7
   2  19   3 210.484 135.535   7
  -2  19   4-20.8822 96.3370  11
   2  19  -4 49.3729 118.042  11
  -2  19  -4 9.03440 111.392  11
   2  19  -4 8.48950 100.399   7
   2  19   4 56.5770 113.914   7
  -2  19  -5 1095.54 205.312  11
   2  19  -5 1341.75 234.145  11
   2  19  -5 1545.82 217.146   7
   2  19   5 1583.28 236.418   7
   2  19  -6 243.514 138.607  11
  -2  19  -6 418.120 151.766  11
   2  19  -6 327.005 127.666   7
   2  19   6 388.168 143.445   7
   2  19  -7 1331.24 193.381   7
   2  19   7 1059.52 192.226   7
  -2  19  -7 1431.26 216.733  11
   2  19  -7 1397.69 229.208  11
  -2 -19  -7 1220.39 181.514  13
  -2  19  -8 4241.60 335.585  11
  -2 -19  -8 4307.62 296.160  13
   2  19  -8 3966.90 294.381   7
   2  19   8 4819.97 340.995   7
   2  19  -8 4104.08 348.548  11
  -2 -19  -9 604.898 125.473  13
   2  19   9 775.812 143.133   7
  -2  19  -9 232.745 111.459  11
   2  19  -9 683.507 164.919  11
   2  19 -10 888.966 174.052  11
  -2 -19 -10 1028.32 150.872  13
  -2  19 -11-28.3260 82.0567  11
  -2 -19 -11 44.3648 68.7587  13
  -2  19 -12 24.4134 60.5094   3
   2  19 -12 76.8629 63.0174   3
  -2 -19 -12 19.9336 64.8409  13
  -2  19 -12 28.5764 68.9851  11
   2  19 -12 48.3096 81.5626  11
  -2 -19 -13 307.607 79.3323  13
   2  19 -13 285.754 99.2752  11
  -2 -19 -14 148.727 58.3223  13
   2  20   0 19346.6 665.034  11
   2  20   0 19013.7 677.674   7
  -2  20   0 18412.4 631.802  11
   2  20  -1 23833.7 759.580  11
   2  20   1 22958.9 699.274  11
   2  20  -1 23623.5 750.811   7
   2  20   1 23479.2 758.612   7
  -2  20   1 21641.0 682.401  11
  -2  20  -1 21728.6 702.091  11
   2  20  -2 891.897 174.573  11
  -2  20   2 1337.83 180.541  11
  -2  20  -2 1093.28 176.371  11
   2  20  -2 811.566 163.031   7
   2  20   2 1365.08 206.077   7
   2  20  -3 224.210 113.031   7
   2  20   3 323.081 129.956   7
  -2  20  -3 318.060 128.196  11
  -2  20   3 158.729 88.0307  11
   2  20  -3 205.556 122.129  11
  -2  20  -4 1504.28 198.440  11
   2  20  -4 1979.49 214.257   7
   2  20   4 1633.43 206.158   7
   2  20  -4 2024.50 235.338  11
   2  20  -5 2050.17 208.479   7
   2  20   5 1973.55 220.575   7
  -2  20  -5 2170.24 227.354  11
   2  20  -5 1930.25 228.402  11
  -2 -20  -5 1449.96 172.128  13
   2  20  -6 34.2910 94.9187  11
  -2  20  -6 43.4005 91.7347  11
   2  20  -6-5.44900 81.1801   7
   2  20   6 36.8940 84.4250   7
  -2 -20  -6 76.1051 77.3616  13
  -2 -20  -7 1998.07 178.984  13
  -2  20  -7 1672.59 195.243  11
   2  20  -7 2068.26 226.863  11
  -2 -20  -8 8217.16 331.426  13
  -2  20  -8 8131.49 381.003  11
   2  20  -8 9188.31 432.179  11
  -2 -20  -9 5819.16 263.318  13
  -2  20  -9 6681.87 322.837  11
   2  20  -9 6583.19 352.481  11
  -2 -20 -10 620.889 96.4900  13
   2  20 -10 794.710 135.195  11
  -2  21  -1 240.407 87.0004  11
  -2 -21  -2 815.171 111.603  13
  -2  21  -2 850.098 128.516  11
  -2 -21  -3 2939.65 186.091  13
  -2  21  -3 4345.88 252.002  11
  -2 -21  -4 576.315 94.1688  13
  -2  21  -4 732.266 119.832  11
  -2  21  -5 2312.98 185.900  11
  -3   0   0 54.1030 46.6102  11
  -3   0  -1 442.056 68.1537  11
  -3   0  -2 351249. 3384.65  11
  -3   0   2 343971. 3400.76  10
  -3   0  -3 404.271 32.3964   2
  -3   0   3 430.410 73.3378  10
  -3   0  -3 326.122 59.9382  11
  -3   0  -4 57724.4 648.830   2
  -3   0  -4 57816.1 731.198  13
  -3   0  -4 57658.6 766.531  11
  -3   0  -5 137.945 43.8786  11
  -3   0  -5 131.311 39.0145  13
   3   0  -5 319.663 49.6381   3
  -3   0   5 331.022 74.6273  10
  -3   0  -6 47499.2 678.723  13
  -3   0  -6 49204.4 813.616   6
  -3   0  -6 47044.8 656.214  11
  -3   0  -6 48404.9 623.839   3
  -3   0   6 45771.2 743.945  10
   3   0  -7 76.5221 40.6231   3
  -3   0   7 25.9625 64.4341  10
  -3   0  -7 212.462 43.9262   3
  -3   0  -7 163.149 50.3124  13
  -3   0  -7 187.056 45.6479  11
  -3   0  -8 60723.0 875.324  13
  -3   0  -8 60293.1 987.268   6
   3   0  -8 59567.5 878.757   3
  -3   0  -8 61925.7 823.449   3
  -3   0  -8 59029.4 1068.00  12
  -3   0  -8 59591.8 763.161  10
  -3   0  -9 36.1151 39.4513  10
  -3   0   9 84.7337 76.2437  10
  -3   0  -9 137.165 94.3507  12
  -3   0  -9 99.8276 50.0203  13
  -3   0  -9 89.2929 44.5134   3
   3   0  -9 77.6739 50.2399   3
  -3   0  10 326.465 92.8350  10
  -3   0 -10 23.9979 43.3790   3
   3   0 -10 195.629 62.2501   3
  -3   0 -10 16.5934 52.6699   6
  -3   0 -10 204.059 97.7636  12
  -3   0 -10 251.861 66.3387  13
  -3   0 -11 140.643 70.3218   6
  -3   0 -11 115.782 58.7921  13
  -3   0  11 122.830 90.1714  10
  -3   0 -11 126.563 97.2619  12
  -3   0 -12 199933. 2345.53  13
  -3   0 -12 199685. 2508.73   6
  -3   0 -13-54.2751 112.228  12
  -3   0 -13 5.37470 74.3864   6
  -3   0 -14 6801.69 368.668   6
  -3   0 -14 6561.76 312.297  13
  -3   0 -14 6200.95 393.277  12
  -3   0 -15 37.6119 76.5140   6
   3   0 -15-13.8366 91.8717   4
  -3   0 -15 14.2959 61.6226  13
  -3   0 -15 47.5308 97.6737  12
  -3   0 -16 14530.6 510.085   2
  -3   0 -16 14967.2 574.957   6
  -3   0 -16 14436.8 502.604  13
  -3   0 -16 14202.0 638.991  12
  -3   0 -17 143.410 109.721   6
  -3   0 -17 127.562 80.2571   2
   3   0 -17 294.644 98.5333   2
  -3   0 -17 154.871 124.072  12
   3   0 -17 63.7862 98.3155   4
  -3   0 -17 38.2110 100.564   5
   3   0 -18 13075.4 552.686   1
  -3   0 -18 14708.5 557.721   2
   3   0 -18 12616.2 553.490   2
  -3   0 -18 15310.4 704.387  12
   3   0 -18 12178.9 647.747  12
  -3   0 -18 15054.0 589.040   5
   3   0 -18 12744.1 600.255   4
  -3   0 -19 569.850 138.530   2
   3   0 -19 646.231 141.162   2
  -3   0 -19 590.524 193.776  12
   3   0 -19 615.126 192.874  12
  -3   0 -19 349.181 136.560   5
   3   0 -19 473.283 161.131   4
   3   0 -19 477.856 136.524   1
  -3   0 -20 30209.0 878.518   2
   3   0 -20 33895.8 983.918   2
  -3   0 -20 30704.4 1072.98  12
  -3   0 -20 29786.8 907.777   5
   3   0 -20 34737.4 1064.41   4
   3   0 -20 34331.0 1154.49  12
   3   0 -20 34981.5 937.619   1
   3   0 -21 80.0634 123.398   4
   3   0 -21 13.8133 82.5669   1
  -3   0 -21 232.326 112.417   2
   3   0 -21 164.199 114.765   2
  -3   0 -21 48.8399 121.273   5
   3   0 -21 11.9994 150.881  12
  -3   0 -21 188.439 160.554  12
  -3   0 -22 32276.9 932.566   2
   3   0 -22 32919.0 997.264   2
   3   0 -22 36028.7 1216.27  12
  -3   0 -22 33037.9 998.151   5
   3   0 -22 34639.2 1093.88   4
  -3   0 -22 31915.8 1098.61  12
   3   0 -23 86.2084 159.260  12
  -3   0 -24 1434.33 237.450   5
   3   0 -24 1196.21 250.527  12
  -3   0 -24 1325.32 200.132   2
   3   0 -24 1145.04 204.890   2
   3   0 -24 1030.26 209.219   4
  -3   0 -25 63.3272 89.3221   2
   3   0 -25 31.0204 98.4458   2
   3   0 -26 10640.9 608.754  12
   3   0 -26 9107.47 480.313   2
  -3   0 -26 10900.5 498.236   2
   3   0 -27 124.788 121.858  12
   3   0 -28 21833.6 786.313  12
   3   0 -29 222.909 120.259  12
   3   0 -30 14026.6 514.513  12
   3   0 -31 46.7663 64.8260  12
  -3   1   0 184.462 55.0940  11
  -3  -1   0 124.563 55.7455  10
  -3  -1   1 112668. 1306.47  10
  -3  -1  -1 115175. 1292.94  10
  -3  -1   2 103148. 1188.70  10
  -3  -1  -2 94669.5 1116.08  10
  -3   1   2 105455. 1196.41  11
  -3   1  -2 101502. 1168.51  11
  -3   1  -2 94388.1 870.156   3
  -3   1  -2 96165.0 911.831  13
  -3   1  -3 54582.9 612.802  13
  -3  -1  -3 56479.7 751.394  10
  -3  -1   3 56003.4 810.598  10
  -3   1   3 57063.8 810.121  11
  -3   1  -3 56706.4 787.241  11
  -3   1  -3 55327.1 582.368   3
  -3   1  -4 86901.3 951.882  13
  -3   1   4 92429.3 1138.23  11
  -3   1  -4 89621.4 1093.41  11
   3  -1  -4 91709.0 994.413   2
  -3  -1  -4 91411.2 953.670   2
  -3  -1   4 87393.7 1147.82  10
  -3  -1  -4 89570.5 1052.33  10
  -3   1  -4 89816.2 921.284   3
  -3   1  -5 2156.20 102.895  13
  -3   1  -5 1945.70 121.432  11
  -3   1  -5 1980.73 141.107   6
  -3  -1  -5 1804.46 93.8207   2
   3  -1  -5 3347.90 141.834   2
  -3   1   5 2894.92 155.182  10
  -3   1  -5 2097.11 91.5195   3
   3   1  -5 1647.62 93.5626   3
  -3  -1  -5 1897.93 111.056  10
  -3  -1   5 2195.41 152.375  10
  -3   1  -6 2939.00 128.978  13
  -3  -1  -6 3444.99 168.199  13
  -3   1  -6 3032.08 122.027   3
   3   1  -6 2696.11 129.051   3
  -3  -1  -6 3763.03 209.244   6
  -3   1  -6 3349.95 184.454   6
   3  -1  -6 2319.05 134.422   2
  -3  -1  -6 3379.66 138.785   2
  -3   1  -6 2809.32 142.412  11
  -3  -1  -6 3154.51 137.431  10
  -3  -1   6 2528.21 165.828  10
  -3   1   6 2389.89 146.423  10
  -3  -1  -7 5856.97 231.459  13
  -3   1  -7 6964.30 214.563  13
  -3   1  -7 6679.76 198.905   3
   3   1  -7 4677.15 188.688   3
  -3  -1  -7 6115.10 271.416   6
  -3   1  -7 6922.04 274.446   6
  -3  -1  -7 5876.77 200.354   2
   3  -1  -7 6324.81 233.004   2
  -3   1  -7 6431.35 211.167  11
  -3  -1  -7 5724.87 185.446  10
  -3   1   7 5736.68 232.538  10
  -3  -1   7 5908.13 252.955  10
  -3  -1   8 48869.8 843.321  10
  -3   1   8 49381.5 797.912  10
  -3  -1  -8 49096.6 661.660  10
  -3   1  -8 50694.6 715.317   3
  -3  -1  -8 47581.4 785.323  13
  -3   1  -8 49643.0 730.347  13
   3   1  -8 47352.5 747.960   3
  -3  -1  -8 48797.9 943.933  12
  -3   1  -8 51225.7 966.912  12
  -3  -1  -8 50291.1 738.143   2
   3  -1  -8 46181.8 785.142   2
  -3   1  -8 51572.5 878.908   6
  -3   1  -8 49830.0 702.087  11
  -3  -1  -9 16532.9 400.009   2
   3  -1  -9 15323.1 431.057   2
  -3  -1  -9 16716.9 535.256  12
  -3   1  -9 18121.3 559.774  12
   3   1  -9 18934.6 442.985   3
  -3   1  -9 18908.4 404.545   3
  -3   1  -9 18695.6 420.614  13
  -3  -1  -9 15761.1 426.447  13
  -3  -1   9 18317.3 482.826  10
  -3   1   9 17163.7 441.760  10
  -3   1  -9 18405.8 362.369  11
   3   1 -10 347.049 102.722   5
  -3  -1 -10 772.515 143.635  12
  -3   1 -10 343.636 112.960  12
  -3   1 -10 121.024 50.1219   3
   3   1 -10 282.557 71.5911   3
  -3   1 -10 54.8535 48.6003  13
  -3  -1 -10 787.848 106.182  13
  -3   1  10 242.471 86.9052  10
  -3  -1  10 205.665 87.2076  10
  -3  -1 -10 752.759 93.8169   2
   3  -1 -10 104.591 68.6605   2
  -3  -1 -10 879.406 122.343   6
  -3   1 -11 377.947 76.8583  13
  -3  -1 -11 148.285 67.8258  13
  -3  -1 -11 281.379 89.2265   6
  -3   1 -11 435.713 96.8501   6
  -3  -1  11 82.4480 82.2972  10
  -3   1  11 69.1657 75.1022  10
  -3  -1 -11 234.860 105.253  12
  -3   1 -11 556.243 137.371  12
  -3  -1 -12 42783.8 922.922   6
  -3   1 -12 44770.7 910.711   6
  -3   1  12 45989.9 823.193  10
  -3   1 -12 42379.8 782.787  13
  -3  -1 -12 43861.5 849.443  13
   3  -1 -12 47815.5 978.528   4
   3   1 -12 44250.2 847.604   3
   3   1 -12 46957.9 1006.41   5
  -3   1 -13 1336.22 134.467   3
   3   1 -13 1448.94 155.332   3
   3  -1 -13 1684.81 183.749   4
  -3  -1 -13 947.883 142.712   6
  -3   1 -13 1316.38 159.221   6
  -3  -1 -13 788.535 155.350  12
  -3   1 -13 1242.37 184.146  12
   3   1 -13 1097.46 171.246   5
  -3  -1 -13 797.673 117.592   2
   3  -1 -13 1385.16 163.086   2
   3  -1 -14 31.2682 74.7581   4
  -3  -1 -14 58.3495 94.3196  12
  -3   1 -14 66.8463 95.1711  12
  -3  -1 -14 90.6012 77.3954   6
  -3   1 -14 45.5002 70.8249   6
  -3   1 -14 33.7679 61.5804   3
   3   1 -14 64.9444 66.9118   3
  -3  -1 -14 57.0174 69.8125  13
  -3  -1 -14 18.2608 60.6252   2
   3  -1 -14 77.6904 73.0555   2
  -3  -1 -14 82.1272 79.0232   5
   3   1 -14 20.2297 93.3278   5
  -3  -1 -15 26810.0 685.879   2
   3  -1 -15 23271.5 706.459   2
  -3  -1 -15 26727.7 700.843   5
  -3   1 -15 25243.3 832.058  12
  -3  -1 -15 25776.3 838.609  12
   3  -1 -15 22408.2 734.793   4
  -3   1 -15 23688.3 623.866   3
   3   1 -15 24700.1 684.547   3
  -3  -1 -15 25997.0 688.637  13
  -3  -1 -15 25880.0 758.467   6
  -3   1 -15 24725.8 722.302   6
  -3  -1  15 23407.5 708.014   9
  -3  -1  16 234.368 110.811   9
  -3  -1 -16 362.545 121.698   5
   3  -1 -16 51.6403 88.2396   4
  -3  -1 -16 465.733 144.702  12
  -3   1 -16 429.800 150.665  12
   3   1 -16 360.714 99.4819   3
  -3  -1 -16 451.394 125.113   6
  -3   1 -16 421.249 119.861   6
  -3  -1 -16 361.735 104.297  13
   3  -1 -16 427.145 111.725   2
  -3  -1 -16 540.085 116.945   2
  -3  -1 -17 14988.9 551.809   2
   3  -1 -17 16066.1 618.108   2
  -3  -1 -17 14188.2 590.646   6
  -3   1 -17 14748.0 595.655   6
   3  -1 -17 15800.2 650.691   4
   3   1 -17 14515.1 627.941   4
  -3  -1 -17 15366.1 681.738  12
  -3   1 -17 15102.1 684.175  12
  -3  -1 -17 15944.7 584.471   5
  -3  -1 -17 14638.7 533.565  13
  -3  -1 -18 4547.69 330.943   5
   3  -1 -18 4087.02 348.227   4
  -3   1 -18 3914.38 313.805   5
   3   1 -18 4546.04 362.360   4
   3  -1 -18 4094.42 320.046   1
   3   1 -18 4468.87 315.759   1
  -3  -1 -18 4348.74 339.792   6
   3  -1 -18 4259.32 387.206  12
   3   1 -18 4561.54 401.612  12
  -3  -1 -18 5223.71 326.879  13
  -3  -1 -18 4819.55 323.168   2
   3  -1 -18 4661.30 348.671   2
  -3  -1 -18 4414.77 386.608  12
  -3   1 -18 3434.46 347.462  12
  -3  -1 -19 25774.9 948.332  12
  -3   1 -19 25421.9 957.761  12
  -3   1 -19 26886.9 833.085   5
   3  -1 -19 27553.9 936.972   4
  -3  -1 -19 26626.1 813.199   5
  -3   1 -19 26171.2 779.925   2
   3   1 -19 28108.0 854.492   2
  -3  -1 -19 27610.9 814.252   2
   3  -1 -19 27364.0 873.509   2
   3   1 -19 28745.0 811.832   1
   3  -1 -19 27162.5 832.174   1
   3  -1 -19 28959.2 1021.18  12
   3   1 -19 26456.8 995.681  12
   3   1 -19 29270.2 946.642   4
  -3   1 -20 4154.33 400.505  12
  -3  -1 -20 3243.27 353.395  12
   3  -1 -20 3651.55 380.121  12
   3   1 -20 3464.69 386.458  12
  -3  -1 -20 3780.65 330.716   5
   3   1 -20 3388.69 330.760   4
  -3   1 -20 4621.72 328.437   2
   3   1 -20 4279.67 335.829   2
  -3  -1 -20 3105.42 278.146   2
   3  -1 -20 3816.12 328.614   2
   3  -1 -20 4097.84 321.794   1
  -3   1 -20 3852.55 334.713   5
   3  -1 -20 4030.85 365.936   4
   3  -1 -21 8275.43 449.626   1
   3  -1 -21 8093.64 576.338  12
   3   1 -21 8557.49 593.480  12
  -3  -1 -21 9606.65 521.703   5
   3   1 -21 9276.30 551.401   4
   3   1 -21 8661.28 487.712   2
  -3  -1 -21 9318.06 484.628   2
   3  -1 -21 7933.02 480.878   2
  -3   1 -21 8762.82 463.541   2
  -3  -1 -21 9539.08 596.957  12
  -3   1 -21 9375.95 591.435  12
  -3   1 -21 8989.65 501.863   5
   3  -1 -21 8665.54 534.332   4
  -3  -1 -22 649.025 170.380   5
  -3   1 -22 649.456 176.811   5
   3  -1 -22 589.444 173.708   4
   3   1 -22 234.246 143.274   4
  -3  -1 -22 754.813 155.130   2
   3  -1 -22 775.526 160.521   2
   3   1 -22 574.076 141.047   2
  -3   1 -22 829.236 158.500   2
   3  -1 -22 635.696 142.546   1
  -3  -1 -22 540.382 198.985  12
  -3   1 -22 524.388 198.470  12
   3  -1 -22 541.256 197.929  12
   3   1 -22 526.397 204.811  12
   3  -1 -23 4108.20 416.731  12
   3   1 -23 3759.09 400.804  12
  -3   1 -24 129.939 132.553   5
   3   1 -24 157.983 107.535   2
  -3   1 -24 180.546 108.971   2
  -3  -1 -24 248.105 117.265   2
   3  -1 -24 75.1493 102.963   2
   3   1 -24 288.880 147.344   4
   3  -1 -24 94.3924 131.745  12
   3   1 -24 288.487 155.448  12
  -3  -1 -25 3107.94 286.484   2
   3  -1 -25 3392.61 310.520   2
  -3   1 -25 3207.97 315.342   5
  -3   1 -25 3051.82 271.773   2
   3   1 -25 2563.65 270.216   2
   3   1 -25 3203.41 319.404   4
   3  -1 -26 4840.49 416.864  12
   3   1 -26 4740.07 415.852  12
  -3   1 -26 3444.21 277.488   2
   3   1 -26 4260.74 318.861   2
   3  -1 -27 1077.48 215.649  12
   3   1 -27 880.281 198.963  12
  -3   1 -27 810.917 143.436   2
   3   1 -27 856.905 154.983   2
   3  -1 -28 611.486 171.189  12
   3   1 -28 702.855 182.902  12
   3  -1 -29 253.728 115.939  12
   3   1 -29 82.4234 102.338  12
   3  -1 -30 2166.01 207.623  12
   3   1 -30 2700.85 229.373  12
   3  -1 -31 167.875 72.5850  12
   3   1 -31 131.966 71.4295  12
  -3  -2   0 109.420 64.2721  10
  -3   2   0 216.717 63.3179  11
  -3  -2  -1 44840.7 687.911  10
  -3  -2   1 46485.8 716.308  10
  -3   2   1 44155.3 720.235  11
  -3   2  -1 47199.7 728.964  11
   3  -2  -2 17318.3 303.780   4
  -3   2  -2 16868.1 401.069  11
  -3   2   2 17130.2 405.103  11
  -3  -2   2 16161.4 395.643  10
  -3  -2  -2 16149.9 368.113  10
   3  -2  -3 3589.39 141.302   4
  -3   2  -3 3469.25 176.314  11
  -3   2   3 3107.45 164.447  11
  -3  -2   3 2724.57 165.791  10
  -3  -2  -3 2447.60 138.570  10
   3  -2  -4 10577.8 274.160   4
  -3  -2  -4 7726.79 240.683  10
  -3  -2   4 10663.2 326.316  10
  -3   2   4 10156.8 300.709  11
  -3   2  -4 8234.07 274.459  11
   3  -2  -5 9104.16 261.120   2
  -3   2   5 8075.32 272.166  11
  -3   2  -5 9050.15 282.941  11
  -3   2  -5 9063.47 289.192   6
  -3  -2  -5 9338.59 254.649  10
   3  -2  -5 9069.86 275.705   4
  -3  -2   6 2906.16 187.348  10
  -3  -2  -6 3018.99 141.689  10
  -3   2  -6 2927.18 167.973   6
  -3  -2  -6 3365.47 204.161   6
   3   2  -6 2522.42 130.006   3
  -3   2  -6 2891.23 124.730   3
  -3   2  -6 2937.63 162.230  11
  -3   2   6 3417.09 173.719  11
   3  -2  -6 4053.33 192.179   4
  -3  -2  -6 3007.27 140.332   2
   3  -2  -6 3657.46 171.173   2
  -3  -2  -7 550.218 70.0705  10
  -3  -2  -7 383.012 84.2919   6
   3   2  -7 831.346 104.245   5
   3  -2  -7 332.575 68.9257   4
  -3   2  -7 769.866 95.0366   6
  -3   2  -7 785.176 73.2294   3
   3   2  -7 827.343 83.7446   3
  -3   2  -7 870.901 93.3451  11
  -3   2   7 433.199 79.4975  10
  -3  -2   7 450.949 98.2025  10
  -3  -2  -7 297.630 60.2306   2
   3  -2  -7 349.678 73.9393   2
  -3  -2  -8 16812.6 394.266   2
   3  -2  -8 14111.3 405.341   2
  -3  -2  -8 17127.7 454.796  13
  -3   2  -8 15569.0 430.343   6
  -3   2  -8 14920.5 342.296   3
   3   2  -8 15041.5 375.128   3
  -3   2  -8 15040.5 369.440  11
   3  -2  -8 14723.6 426.285   4
   3   2  -8 15363.8 429.524   5
  -3  -2  -8 15095.3 312.477  10
  -3  -2   8 15729.7 459.225  10
  -3   2   8 14748.0 382.152  10
  -3  -2   9 69929.5 1132.06  10
   3   2  -9 70564.8 1114.40   5
  -3  -2  -9 74614.0 1123.56  13
  -3  -2  -9 72734.0 1235.63  12
  -3   2  -9 76823.4 1277.22  12
  -3   2  -9 74345.9 979.142  11
  -3   2  -9 73531.9 972.560   3
   3   2  -9 65743.9 994.198   3
  -3  -2  -9 72493.7 1021.13   2
   3  -2  -9 68831.9 1093.19   2
  -3  -2  -9 71884.2 1181.19   6
  -3   2   9 71036.3 1025.97  10
  -3  -2  10 10192.6 384.093  10
  -3  -2 -10 11815.8 360.278   2
  -3  -2 -10 11822.1 428.895   6
  -3   2 -10 9233.56 296.235   3
   3   2 -10 11845.4 358.190   3
  -3   2 -10 9205.29 274.557  11
  -3  -2 -10 11086.8 377.556  13
  -3   2  10 8551.80 308.017  10
   3   2 -10 11288.3 400.116   5
  -3  -2 -10 11392.5 448.657  12
  -3   2 -10 9846.88 431.378  12
  -3   2  11 12234.1 378.664  10
  -3  -2 -11 10622.2 423.214   6
  -3  -2 -11 11689.9 369.915   5
  -3  -2 -11 10541.5 456.131  12
  -3   2 -11 14752.3 546.324  12
  -3   2 -11 14563.9 455.576   6
   3  -2 -11 13273.0 461.261   4
  -3  -2 -11 9907.09 376.899  13
  -3  -2 -12 74235.5 1299.38   6
   3  -2 -12 72461.7 1287.84   4
  -3   2  12 75733.7 1128.77  10
  -3   2 -12 73235.0 1243.31   6
  -3  -2  12 80117.2 1356.47   9
  -3   2 -12 76060.3 1128.64   3
   3   2 -12 79159.0 1208.53   3
  -3  -2 -12 79942.5 1201.97   2
   3  -2 -12 71110.5 1249.58   2
   3   2 -12 78402.4 1316.37   5
  -3   2 -13 1584.20 170.563   6
  -3  -2 -13 1716.78 186.299   6
  -3  -2 -13 1924.57 216.274  12
  -3   2 -13 1833.32 218.501  12
   3  -2 -13 828.564 138.975   4
   3   2 -13 1979.99 174.134   3
  -3   2 -13 1692.82 149.112   3
   3   2 -13 1723.76 194.116   5
  -3  -2 -13 2158.10 181.648   2
   3  -2 -13 867.941 139.367   2
  -3  -2 -13 1989.77 175.478   5
  -3  -2 -14 20455.0 584.557   2
   3  -2 -14 22293.8 675.261   2
  -3  -2 -14 20233.0 581.165   5
  -3  -2 -14 19582.6 696.418  12
  -3   2 -14 19803.7 545.234   3
   3  -2 -14 21917.3 688.429   4
   3   2 -14 19122.7 577.730   3
  -3  -2 -14 20789.6 614.731  13
  -3   2 -14 19753.0 611.071   6
  -3  -2 -14 20505.0 657.081   6
   3   2 -14 20082.1 663.460   5
  -3   2 -14 19492.9 712.042  12
  -3  -2  15 174.054 105.061   9
  -3  -2 -15 157.566 81.9194   2
   3  -2 -15 436.355 114.697   2
  -3  -2 -15 105.211 88.4641   5
   3   2 -15 145.477 115.234   5
   3  -2 -15 13.9028 78.5597   4
  -3  -2 -15 71.8393 74.6452  13
  -3   2 -15 73.4602 107.457  12
  -3  -2 -15 39.2384 95.7925  12
  -3  -2 -15 194.232 104.461   6
  -3   2 -15 48.2402 77.2718   6
  -3   2 -15 98.5490 65.4701   3
   3   2 -15 140.084 70.9356   3
   3  -2 -16 25504.1 812.502   4
   3   2 -16 23646.4 796.947   5
  -3  -2 -16 23951.8 696.734   5
  -3  -2 -16 23245.2 685.362  13
  -3  -2 -16 23003.6 819.712  12
  -3   2 -16 26280.8 880.413  12
  -3   2 -16 27276.7 698.768   3
   3   2 -16 23337.3 694.804   3
  -3  -2 -16 23450.4 757.405   6
  -3   2 -16 25976.0 760.230   6
  -3  -2  16 23294.6 753.961   9
  -3  -2 -16 22923.5 677.796   2
   3  -2 -16 24624.1 765.516   2
  -3  -2 -17 9308.55 442.927   2
   3  -2 -17 10709.4 512.059   2
  -3  -2 -17 10105.2 460.247   5
   3   2 -17 11594.4 565.890   5
  -3  -2 -17 9547.83 540.447  12
  -3   2 -17 9765.53 550.814  12
  -3   2 -17 9184.74 414.712   3
   3   2 -17 12037.7 504.464   3
  -3  -2 -17 9956.77 498.251   6
  -3  -2 -17 10569.2 473.194  13
   3  -2 -17 10704.2 541.853   4
  -3  -2 -18 23838.8 735.892   2
   3  -2 -18 21233.2 765.973   2
   3   2 -18 24551.9 852.679   4
   3   2 -18 21835.5 716.973   3
   3  -2 -18 21136.3 735.661   1
  -3  -2 -18 22818.3 786.325   6
  -3  -2 -18 23673.2 754.696   5
  -3  -2 -18 23431.5 716.269  13
   3  -2 -18 21915.8 854.412  12
   3   2 -18 23311.7 897.095  12
   3  -2 -18 22656.8 821.474   4
  -3  -2 -18 22837.8 864.132  12
  -3   2 -18 22138.8 864.637  12
  -3  -2 -19 22456.9 883.029  12
  -3   2 -19 22095.5 883.479  12
  -3  -2 -19 22120.1 731.748   2
   3  -2 -19 24012.4 820.266   2
   3  -2 -19 24389.4 788.151   1
  -3  -2 -19 23395.1 780.028   5
  -3  -2 -19 23732.7 738.140  13
   3  -2 -19 23366.4 916.799  12
   3   2 -19 22091.5 903.332  12
   3  -2 -19 23267.7 847.789   4
   3   2 -19 21285.5 815.047   4
  -3  -2 -20 32902.7 1084.26  12
  -3   2 -20 32450.9 1085.97  12
   3  -2 -20 24764.6 910.772   4
  -3   2 -20 31620.5 927.354   5
   3  -2 -20 25802.7 836.771   1
  -3  -2 -20 32296.8 951.072   5
   3  -2 -20 28108.4 1032.50  12
   3   2 -20 30372.5 1082.59  12
   3   2 -20 33176.7 1035.95   4
  -3  -2 -20 30065.9 872.556   2
   3  -2 -20 25597.4 874.007   2
  -3  -2 -21 1187.61 238.517  12
  -3  -2 -21 1426.52 233.616   5
   3  -2 -21 3351.15 291.582   1
  -3   2 -21 2216.66 306.230  12
  -3  -2 -21 1221.27 191.421   2
   3  -2 -21 3044.58 307.470   2
  -3   2 -21 1736.44 217.160   2
   3   2 -21 1171.21 198.963   2
  -3   2 -21 1639.57 238.600   5
   3  -2 -21 3509.39 345.721   4
   3   2 -21 970.040 200.691   4
   3  -2 -21 3022.57 360.444  12
   3   2 -21 1319.59 283.838  12
   3  -2 -22 27908.4 855.225   1
   3   2 -22 27050.7 960.628   4
  -3  -2 -22 26884.3 995.676  12
  -3   2 -22 26441.4 993.462  12
  -3   2 -22 27459.7 891.332   5
   3  -2 -22 25890.2 940.589   4
   3  -2 -22 27426.1 1046.59  12
   3   2 -22 26952.0 1056.89  12
  -3   2 -22 27001.3 834.327   2
   3   2 -22 28188.2 891.076   2
  -3  -2 -22 26523.2 840.124   2
   3  -2 -22 25528.2 877.985   2
   3  -2 -23 262.266 172.676  12
   3   2 -23 122.930 158.975  12
   3  -2 -24 12588.7 690.994  12
   3   2 -24 12100.8 688.989  12
   3  -2 -24 12486.6 518.303   1
  -3   2 -24 11783.7 580.757   5
   3   2 -24 11138.0 595.787   4
   3  -2 -24 11817.8 591.572   2
  -3   2 -24 12087.9 542.593   2
   3   2 -24 11387.5 553.985   2
  -3   2 -25 484.585 165.840   5
  -3   2 -25 410.750 135.904   2
   3   2 -25 515.622 150.692   2
   3   2 -25 621.617 169.244   4
   3  -2 -26 1466.63 240.478  12
   3   2 -26 1337.25 241.218  12
  -3   2 -26 1225.24 181.790   2
   3   2 -26 1043.83 178.236   2
  -3   2 -26 1165.92 201.763   5
   3   2 -26 1188.64 202.929   4
  -3   2 -27 287.524 109.425   2
   3   2 -27 254.260 111.256   2
   3  -2 -27 560.578 160.271  12
   3   2 -27 472.856 152.955  12
   3  -2 -28 13509.8 600.631  12
   3   2 -28 14050.6 616.875  12
   3   2 -28 13173.8 491.069   2
   3   2 -29 2533.20 247.630  12
   3  -2 -29 3624.48 286.063  12
   3  -2 -30 6199.98 329.442  12
   3   2 -30 6862.11 343.886  12
   3  -2 -31 74.8534 63.6911  12
  -3   3   0 40.5649 51.5470  11
  -3  -3   0 603.682 91.6402  10
  -3   3   1 64834.4 970.788  11
  -3  -3  -1 67113.4 941.404  10
  -3  -3   1 64720.5 951.615  10
  -3   3   2 10245.3 323.587  11
  -3  -3   2 9967.54 323.738  10
  -3  -3  -2 9687.06 293.361  10
   3  -3  -3 249407. 2470.16   4
  -3  -3   3 246062. 2666.19  10
  -3  -3  -3 248079. 2555.20  10
  -3   3  -3 244463. 2654.46  11
  -3   3   3 243160. 2637.77  11
  -3   3   4 79769.6 1107.51  11
  -3   3  -4 82190.4 1130.56  11
  -3  -3  -4 80453.7 991.235   9
  -3  -3  -4 76532.5 812.861   5
   3  -3  -4 81919.9 1017.69   4
  -3  -3   4 73319.7 1118.36  10
  -3  -3  -4 79386.4 1026.88  10
  -3   3  -4 83912.4 1048.90   6
  -3   3   5 25564.7 529.456  11
  -3   3  -5 26456.6 554.105  11
  -3  -3  -5 24669.9 437.979   9
  -3  -3  -5 24602.8 370.931   5
   3   3  -5 24563.3 450.622   5
   3  -3  -5 26876.0 514.374   4
  -3  -3   5 25116.8 578.112  10
  -3  -3  -5 25807.1 484.304  10
  -3   3  -5 26207.2 500.180   6
   3  -3  -6 4633.25 215.445   4
  -3   3  -6 5896.61 250.340  11
  -3   3   6 5089.38 228.604  11
  -3  -3  -6 6256.46 179.418   5
   3   3  -6 5770.20 212.562   5
  -3  -3  -6 6100.77 213.951  10
  -3  -3   6 5477.80 270.466  10
  -3  -3  -6 6212.47 188.026   9
  -3   3  -6 5983.83 230.911   6
  -3  -3  -6 6349.70 286.275   6
  -3   3   7 42996.5 737.976  11
  -3   3  -7 45407.6 774.018  11
  -3  -3  -7 44430.6 657.452  10
  -3  -3   7 42433.0 830.236  10
   3  -3  -7 43370.6 775.680   2
  -3  -3  -7 45377.9 639.189   5
   3  -3  -7 42103.7 767.465   4
   3   3  -7 42911.4 714.391   5
  -3   3  -7 46151.8 758.749   6
   3   3  -8 33395.4 638.793   5
  -3  -3  -8 32328.2 616.182   2
  -3  -3  -8 32785.4 558.633   5
   3  -3  -8 35010.8 702.220   4
  -3   3   8 34343.9 639.118  11
  -3   3  -8 33891.0 645.143  11
  -3  -3   8 34292.6 737.878  10
   3  -3  -8 33788.3 688.056   2
  -3   3  -8 33446.1 644.726   6
   3   3  -9 718.642 93.0929   3
  -3   3  -9 394.793 70.8111   3
   3   3  -9 766.244 105.170   5
  -3   3  -9 384.425 82.7966   6
  -3  -3  -9 532.367 87.1534   2
   3  -3  -9 672.868 110.093   2
  -3  -3  -9 537.662 81.9945   5
  -3  -3  -9 769.907 117.106  13
  -3   3  -9 350.783 72.4062  11
  -3  -3  -9 689.160 114.521   6
  -3   3   9 660.653 97.6597  10
  -3  -3  -9 550.839 119.386  12
  -3  -3  10 19278.4 589.469   9
   3   3 -10 18510.5 508.239   5
   3  -3 -10 18734.1 541.874   2
  -3  -3 -10 19024.7 455.924   5
   3  -3 -10 21307.0 582.212   4
  -3  -3 -10 18185.8 581.877  12
  -3   3 -10 20294.1 630.124  12
  -3   3  10 20942.9 486.331  10
  -3   3 -10 19265.9 458.005   3
  -3  -3 -10 18765.4 542.930  13
  -3   3 -10 19879.1 460.755  11
  -3  -3 -10 19478.9 578.018   6
  -3  -3 -11 23925.6 547.794   5
   3  -3 -11 23207.3 641.993   4
  -3  -3 -11 25232.6 645.355  13
  -3   3 -11 24681.3 614.127   6
  -3   3  11 23366.0 536.501  10
  -3  -3  11 23617.6 677.350   9
  -3  -3 -11 24401.8 661.051   6
   3  -3 -12 19877.4 612.223   4
  -3   3 -12 21002.0 576.478   6
  -3  -3 -12 19983.4 541.430   2
   3  -3 -12 17636.2 572.737   2
  -3   3 -12 19257.4 494.863   3
   3   3 -12 16619.6 494.998   3
   3   3 -12 17745.5 551.042   5
  -3  -3 -12 20424.4 618.595   6
   3  -3 -13 7118.54 378.125   4
  -3  -3 -13 7943.75 396.702   6
  -3  -3 -13 8186.71 380.956  13
  -3  -3 -13 9019.11 371.391   2
   3  -3 -13 7282.79 379.324   2
  -3  -3 -13 8466.67 348.546   5
   3   3 -13 9135.13 405.455   5
  -3  -3 -13 7751.89 419.500  12
  -3   3 -13 7249.96 422.864  12
  -3   3 -13 7691.24 319.194   3
   3   3 -13 8997.43 368.020   3
  -3   3 -13 7296.18 345.623   6
  -3   3 -14 17637.5 517.182   3
   3   3 -14 16965.1 542.938   3
  -3  -3 -14 18384.2 676.606  12
  -3   3 -14 18140.6 693.680  12
  -3  -3 -14 18561.0 596.326  13
  -3  -3 -14 18985.1 565.091   5
   3   3 -14 17192.3 594.115   5
  -3  -3 -14 17852.1 621.966   6
  -3   3 -14 17173.0 565.127   6
  -3  -3 -14 17743.6 553.335   2
   3  -3 -14 17182.0 608.850   2
   3  -3 -14 19259.7 654.362   4
  -3  -3  14 17218.3 629.147   9
  -3  -3  15 9578.31 490.017   9
  -3   3 -15 11062.8 423.139   3
   3   3 -15 9303.92 415.089   3
  -3  -3 -15 11203.4 469.419  13
   3   3 -15 8830.11 444.981   5
  -3  -3 -15 11956.5 466.509   5
  -3   3 -15 10532.9 455.910   6
  -3  -3 -15 11517.9 519.435   6
  -3  -3 -15 10964.0 445.498   2
   3  -3 -15 9590.10 467.670   2
   3  -3 -15 10260.2 494.167   4
  -3  -3 -15 11401.4 549.117  12
  -3   3 -15 10683.3 547.782  12
  -3  -3  16 5120.94 371.006   9
   3  -3 -16 5701.13 382.703   4
  -3   3 -16 5231.06 299.357   3
   3   3 -16 4238.89 290.998   3
  -3  -3 -16 4122.96 320.372   6
  -3  -3 -16 4208.18 299.802  13
  -3  -3 -16 4486.36 304.259   5
   3   3 -16 4048.91 315.398   5
  -3  -3 -16 3775.30 273.352   2
   3  -3 -16 6106.54 382.750   2
  -3  -3 -16 4060.28 350.803  12
  -3   3 -16 5272.05 397.131  12
  -3  -3 -17 2396.61 285.547  12
  -3   3 -17 3683.64 355.368  12
  -3  -3  17 1701.80 238.382   9
  -3  -3 -17 2183.17 220.291   2
   3  -3 -17 2064.83 241.772   2
   3  -3 -17 2335.31 264.717   4
   3  -3 -17 2295.09 248.566   1
  -3  -3 -17 2665.16 267.991   6
   3   3 -17 1570.77 243.707  12
  -3   3 -17 3168.45 244.517   3
   3   3 -17 1783.02 198.037   3
  -3  -3 -17 2373.52 239.300   5
   3   3 -17 1959.13 246.510   5
  -3  -3 -17 2254.44 227.013  13
   3  -3 -18 1873.36 240.845   2
  -3  -3 -18 736.502 153.474   2
   3  -3 -18 1973.09 253.565   4
   3  -3 -18 2133.34 235.313   1
  -3  -3 -18 1326.22 197.932   6
  -3  -3 -18 833.691 159.742  13
   3  -3 -18 1948.95 259.411  12
   3   3 -18 1228.43 227.967  12
  -3  -3 -18 1306.76 227.361  12
  -3   3 -18 2229.13 283.823  12
   3   3 -18 1108.47 211.618   5
  -3  -3 -18 1046.84 185.790   5
  -3   3 -18 1729.88 195.884   3
   3   3 -18 939.900 166.229   3
   3  -3 -19 7064.59 462.860   4
  -3  -3 -19 8041.20 433.075  13
   3  -3 -19 7118.22 426.979   1
  -3  -3 -19 7236.72 437.194   5
  -3   3 -19 6707.68 380.109   3
   3   3 -19 7113.83 411.440   3
  -3  -3 -19 7187.82 414.988   2
   3  -3 -19 6184.11 422.490   2
  -3  -3 -19 8220.17 529.219  12
  -3   3 -19 7080.89 503.905  12
   3  -3 -19 7513.75 513.868  12
   3   3 -19 7828.41 538.676  12
  -3  -3 -20 7.55162 94.9568   2
   3  -3 -20 213.732 133.583   2
   3  -3 -20 220.925 115.930   1
  -3  -3 -20 43.0730 99.3589  13
  -3  -3 -20-10.4489 131.386  12
  -3   3 -20 172.046 151.167  12
   3  -3 -20 153.393 149.217  12
   3   3 -20 137.931 141.723  12
   3   3 -20-28.8122 127.540   4
   3  -3 -20 256.973 128.551   4
  -3   3 -21 1110.28 205.491   5
   3  -3 -21 778.576 165.952   1
  -3  -3 -21 1476.27 250.243  12
   3  -3 -21 752.596 213.843  12
   3   3 -21 1030.32 238.349  12
  -3  -3 -21 1423.76 211.339   2
  -3   3 -21 1073.50 229.374  12
   3   3 -21 1130.93 213.378   4
   3  -3 -21 666.876 185.059   2
   3  -3 -22 9137.47 481.902   1
  -3   3 -22 8549.08 459.245   2
   3   3 -22 8799.97 486.274   2
   3  -3 -22 7909.90 497.715   2
   3   3 -22 9053.69 536.000   4
  -3   3 -22 8571.18 489.833   5
   3  -3 -22 9210.54 592.666  12
   3   3 -22 9181.37 609.036  12
   3  -3 -23 3628.57 391.972  12
   3   3 -23 3510.11 386.057  12
  -3   3 -24 245.022 130.042   5
   3   3 -24 657.057 172.456   4
  -3   3 -24 131.011 112.828   2
   3   3 -24 709.204 163.753   2
   3  -3 -24 139.205 90.3086   1
   3  -3 -24 259.380 168.029  12
   3   3 -24 398.472 181.652  12
  -3   3 -25 543.921 141.208   2
   3   3 -25 1091.87 188.708   2
   3   3 -25 1216.12 208.902   4
  -3   3 -25 687.479 168.572   5
   3  -3 -26 78.3508 110.675  12
   3   3 -26 50.5992 107.336  12
   3   3 -26 8.01789 97.8656   4
  -3   3 -26 114.888 95.7393   2
   3   3 -26-6.82233 94.4223   2
  -3   3 -26 22.5742 119.537   5
   3  -3 -27 61.6526 113.896  12
   3   3 -27 8.93839 122.723  12
   3   3 -27 48.8581 91.8860   4
   3   3 -27 99.7194 83.7227   2
  -3   3 -27 13.9182 106.480   5
   3   3 -28 911.648 182.880  12
   3  -3 -28 922.819 184.891  12
   3   3 -28 736.834 138.386   2
   3  -3 -29 764.020 150.761  12
   3   3 -29 606.859 139.308  12
   3   3 -30 1689.69 174.702  12
   3  -3 -30 2223.05 193.159  12
  -3   4   0 66.0899 65.0449  11
  -3  -4   0 29.1034 71.7693  10
  -3  -4   0 84.1091 64.5788   9
  -3   4  -1 671.084 102.766  11
  -3  -4  -1 547.706 99.2798  10
  -3  -4  -1 457.159 82.7301   9
  -3  -4   1 433.284 91.0020   9
  -3  -4   1 354.626 94.3123  10
  -3   4   1 366.833 85.2686  11
  -3   4  -2 2040.00 162.072  11
  -3   4   2 1813.34 147.677  11
  -3  -4  -2 1934.48 139.352   9
  -3  -4   2 2440.18 177.524   9
  -3  -4   2 2009.93 166.502  10
  -3  -4  -2 2037.68 152.308  10
  -3   4  -3 11797.1 289.394   6
  -3  -4   3 12107.9 393.767   9
  -3  -4   3 11653.5 389.777  10
  -3  -4  -3 12134.4 333.958   9
  -3   4  -3 11190.8 371.990  11
  -3   4   3 11932.9 369.082  11
  -3   4   4 12239.6 374.806  11
   3  -4  -4 12003.8 212.379  13
   3   4  -4 11606.6 244.182   5
  -3   4  -4 10952.6 283.875   6
  -3  -4   4 12755.6 421.026   9
  -3  -4   4 12784.4 415.688  10
  -3   4  -4 10631.1 364.279  11
  -3  -4  -4 12741.8 330.095   9
  -3   4   5 12484.1 375.981  11
   3  -4  -5 12786.4 246.532  13
   3   4  -5 10831.4 261.433   5
  -3   4  -5 10625.1 294.044   6
  -3  -4   5 11850.1 417.691   9
  -3  -4  -5 9933.77 286.061   9
  -3   4  -5 11334.7 375.040  11
  -3   4  -6 5782.02 218.643   6
   3  -4  -6 5904.76 179.618  13
  -3  -4   6 5533.36 291.272   9
   3   4  -6 5417.97 195.122   5
  -3   4  -6 5768.57 264.546  11
   3  -4  -6 5557.56 242.276   4
  -3   4   6 5521.61 250.793  11
  -3   4  -7 639.255 83.0540   6
   3  -4  -7 1366.89 94.1033  13
  -3  -4   7 1244.75 151.360   9
   3   4  -7 1140.26 102.431   5
  -3   4  -7 742.449 107.784  11
   3  -4  -7 1283.76 127.162   4
  -3   4   7 1372.46 129.777  11
   3  -4  -8 46557.3 693.361  13
  -3  -4   8 47855.2 958.083   9
  -3  -4  -8 47763.9 727.070   5
   3   4  -8 44765.4 746.948   5
  -3   4   8 45867.7 794.257  11
  -3   4  -8 45881.5 838.081  11
  -3   4  -8 46304.2 777.464   6
  -3  -4  -8 47704.8 925.207   6
  -3   4   9 5659.86 245.242  11
  -3   4  -9 5860.53 254.776   6
   3  -4  -9 5831.87 219.026  13
  -3   4  -9 5742.85 270.791  11
  -3  -4  -9 5019.67 285.032   6
   3   4  -9 4625.26 225.774   5
  -3  -4  -9 4963.24 218.844   5
  -3  -4   9 4725.43 298.634   9
  -3  -4  10 18853.3 620.597   9
  -3   4  10 17525.6 443.304  10
   3  -4 -10 17509.3 538.323   4
  -3  -4 -10 17135.3 549.031  13
  -3   4 -10 17215.5 475.737  11
   3  -4 -10 17937.8 426.397  13
  -3  -4 -10 17428.7 560.379   6
   3   4 -10 17432.8 472.797   5
  -3  -4 -10 17264.4 446.861   5
  -3  -4 -11 9368.27 339.754   5
   3   4 -11 8644.73 342.100   3
   3  -4 -11 7956.75 382.378   2
  -3  -4 -11 9452.13 370.717   2
  -3   4 -11 10088.3 344.658   3
  -3  -4 -11 9137.97 402.972   6
   3  -4 -11 8979.34 310.843  13
   3  -4 -11 8523.82 386.926   4
  -3   4 -11 9652.58 362.529   6
  -3   4 -11 9884.59 348.679  11
  -3   4  11 9077.61 319.341  10
  -3  -4 -12 12652.0 491.083   6
  -3  -4 -12 12781.1 486.351  13
   3  -4 -12 11390.4 479.225   2
  -3  -4 -12 12719.0 448.376   2
  -3   4 -12 12331.6 401.909   3
   3   4 -12 11027.1 408.138   3
  -3   4 -12 12359.2 433.186   6
   3  -4 -12 11155.1 465.686   4
   3   4 -12 10561.8 405.666   5
   3   4 -13 2093.10 197.577   5
  -3  -4 -13 1611.48 169.225   5
  -3   4 -13 1910.10 181.440   6
   3  -4 -13 3339.86 263.932   4
  -3  -4 -13 1545.51 190.976   6
  -3  -4 -13 1484.93 177.650  13
   3  -4 -13 3377.27 266.707   2
  -3  -4  13 1916.78 228.138   9
  -3   4 -13 2189.78 175.552   3
   3   4 -13 1985.12 178.920   3
  -3  -4 -13 1456.98 162.391   2
  -3  -4 -13 1528.13 195.811  12
  -3   4 -13 1945.82 224.439  12
  -3  -4 -14 37747.0 879.703   2
  -3   4 -14 40667.5 834.826   3
   3   4 -14 37070.4 844.983   3
  -3  -4 -14 38383.2 963.183   6
  -3  -4 -14 40030.8 1022.75  12
  -3   4 -14 40215.9 1063.24  12
  -3  -4 -14 40335.8 883.303   5
   3   4 -14 35669.9 875.683   5
  -3  -4  14 38083.8 1030.23   9
   3  -4 -14 40205.0 989.752   4
   3  -4 -14 37821.8 967.973   2
  -3  -4 -14 39817.2 942.157  13
  -3  -4 -15 6900.53 372.236   2
  -3   4 -15 9522.27 398.836   3
   3   4 -15 7249.85 367.991   3
  -3  -4 -15 8004.26 437.442   6
   3  -4 -15 11496.4 521.937   4
  -3  -4 -15 7800.70 456.212  12
  -3   4 -15 9756.85 523.279  12
  -3  -4 -15 7461.00 380.496   5
   3   4 -15 7587.25 401.341   5
  -3  -4  15 7832.12 461.864   9
   3  -4 -15 10537.7 502.549   2
  -3  -4 -15 7070.84 393.621  13
   3   4 -16 57967.1 1155.26   3
  -3  -4 -16 54500.1 1157.72   2
  -3   4 -16 55159.4 1083.72   3
  -3  -4  16 58858.8 1357.81   9
   3  -4 -16 54006.0 1255.58   4
   3   4 -16 54453.2 1197.51   5
  -3  -4 -16 56828.9 1194.21  13
  -3  -4 -16 56030.7 1252.36   6
  -3  -4 -16 58081.3 1339.16  12
  -3   4 -16 54266.9 1340.38  12
   3  -4 -16 51986.3 1240.02   2
   3  -4 -17 13623.9 646.222  12
   3   4 -17 12419.2 641.881  12
   3  -4 -17 14840.0 639.408   4
   3   4 -17 12336.0 562.236   5
   3  -4 -17 14788.6 612.248   1
  -3  -4 -17 15442.5 676.228  12
  -3   4 -17 15530.0 700.945  12
  -3  -4 -17 14701.7 622.451   6
  -3   4 -17 14864.5 541.596   3
   3   4 -17 12010.1 516.267   3
  -3  -4 -17 14951.1 592.870  13
  -3  -4 -17 13514.1 560.432   2
   3  -4 -17 14656.6 639.968   2
   3  -4 -18 14726.9 697.339  12
   3   4 -18 16503.2 749.522  12
   3   4 -18 16828.3 675.899   5
  -3   4 -18 14876.0 556.974   3
   3   4 -18 16541.7 615.904   3
  -3  -4 -18 15078.2 644.738   6
   3  -4 -18 13987.8 603.667   1
   3  -4 -18 14728.8 658.777   2
  -3  -4 -18 14574.3 594.857   2
  -3  -4 -18 15328.2 611.121  13
  -3  -4 -18 15678.5 697.736  12
  -3   4 -18 15750.7 722.621  12
  -3  -4 -19 706.591 166.388  13
   3   4 -19 350.331 159.521   5
   3   4 -19 649.421 134.435   3
  -3   4 -19 790.659 140.564   3
  -3  -4 -19 881.923 204.389  12
  -3   4 -19 800.001 190.072  12
   3  -4 -19 421.456 136.382   1
   3  -4 -19 528.748 175.344  12
   3   4 -19 608.930 183.897  12
   3  -4 -19 265.300 143.654   2
   3  -4 -20 5684.51 464.691  12
   3   4 -20 6320.04 492.015  12
   3   4 -20 6436.87 450.661   4
  -3   4 -20 5208.72 341.886   3
   3   4 -20 6264.05 392.340   3
   3  -4 -20 4899.17 359.204   1
  -3  -4 -20 5534.06 434.127  12
  -3  -4 -20 5820.74 380.887  13
   3  -4 -21 3386.71 367.969  12
   3   4 -21 2880.50 350.471  12
   3  -4 -21 2973.05 285.861   1
  -3   4 -21 2543.64 277.776   5
  -3  -4 -21 3021.32 276.636  13
   3   4 -21 3385.56 333.450   4
   3  -4 -22 7098.56 521.678  12
   3   4 -22 6962.69 526.964  12
  -3   4 -22 8325.33 478.651   5
   3  -4 -23 936.267 168.714   1
   3   4 -23 1653.18 244.769   4
   3  -4 -23 1310.48 242.881  12
   3   4 -23 1373.41 266.383  12
  -3   4 -24 14281.3 578.699   2
   3   4 -24 13535.6 581.368   2
   3  -4 -24 14216.2 564.265   1
  -3   4 -24 13774.6 606.113   5
   3   4 -24 13471.2 634.346   4
  -3   4 -25 291.237 136.301   5
   3  -4 -25 543.013 170.013  12
   3   4 -25 156.312 153.122  12
   3   4 -25 50.7730 99.0038   4
  -3   4 -25 398.530 126.324   2
   3   4 -25 214.201 116.810   2
   3   4 -26 13624.5 588.106   4
  -3   4 -26 12935.2 516.690   2
   3   4 -26 13604.1 541.641   2
  -3   4 -26 13834.1 579.791   5
   3  -4 -26 13188.1 639.770  12
   3   4 -26 13654.1 655.922  12
  -3   4 -27 172.669 117.531   5
   3   4 -27 60.6701 86.3856   4
   3   4 -27 146.949 80.6770   2
   3  -4 -27 277.906 129.067  12
   3   4 -27 124.730 113.250  12
   3  -4 -28 10456.2 488.341  12
   3   4 -28 11003.3 496.187  12
   3   4 -28 9527.01 385.878   2
   3   4 -29 466.719 120.585  12
   3  -4 -29 967.322 147.334  12
   3   4 -30 2596.73 186.510  12
   3  -4 -30 2113.06 174.220  12
  -3  -5   0 142.465 73.7602   9
  -3   5   0 208.426 71.9350  11
  -3   5   1 56166.7 969.768  11
  -3   5  -1 53753.2 957.755  11
  -3  -5   1 57495.1 968.726   9
  -3  -5  -1 54431.0 911.875   9
  -3   5   2 56468.3 963.208  11
  -3  -5   2 54894.2 970.220   9
  -3   5  -2 56589.6 975.178  11
  -3   5  -2 54386.2 701.401   6
  -3  -5  -2 54487.3 898.941   9
  -3   5   3 2918.32 195.628  11
  -3   5  -3 2361.79 184.661  11
  -3   5  -3 2321.46 113.157   6
  -3  -5  -3 2705.41 173.628   9
  -3   5   4 1158.37 125.299  11
  -3   5  -4 1149.57 136.924  11
  -3  -5   4 1013.81 143.956   9
  -3   5  -4 1201.20 87.1519   6
   3   5  -5 673.069 65.7113   5
  -3   5  -5 829.566 76.5038   6
  -3  -5   5 568.544 120.703   9
  -3   5  -5 529.521 101.449  11
  -3   5   5 574.552 103.492  11
  -3   5  -6 6178.82 297.849  11
  -3  -5   6 4437.28 283.381   9
   3  -5  -6 5370.35 181.370  13
   3   5  -6 4465.97 174.417   5
  -3   5   6 5062.33 254.309  11
  -3   5  -6 5905.04 208.300   6
  -3   5  -7 35543.4 765.244  11
  -3   5   7 36570.1 728.278  11
   3  -5  -7 36581.6 581.310  13
  -3  -5  -7 37399.0 799.195   6
  -3   5  -7 36043.4 619.429   6
  -3  -5   7 36376.0 852.417   9
   3   5  -7 35165.4 596.940   5
  -3  -5   8 362.743 114.466   9
   3   5  -8 492.416 81.1792   5
  -3   5   8 545.329 96.1540  11
   3  -5  -8 553.830 73.3774  13
  -3   5  -8 376.667 69.7610   6
  -3  -5  -8 216.667 81.9163   6
  -3   5   9 10837.5 363.962  11
  -3  -5  -9 11217.7 439.866   6
   3  -5  -9 11208.3 321.704  13
   3   5  -9 10082.8 330.723   5
  -3   5  -9 10880.9 342.184   6
   3  -5 -10 45377.1 779.223  13
  -3  -5 -10 52578.6 1040.11   6
  -3  -5 -11 7439.06 379.656  13
  -3  -5 -11 7202.00 365.218   6
  -3  -5 -12 10038.9 448.201   6
  -3   5 -12 10976.7 389.119   3
   3   5 -12 8745.70 369.247   3
  -3  -5  12 8295.23 463.731   9
  -3  -5 -12 9847.47 447.919  13
   3  -5 -12 9437.84 336.756  13
   3   5 -12 8244.44 353.845   5
   3   5 -13 64.3576 72.7403   5
   3   5 -13 151.870 80.9052   3
  -3   5 -13 68.2584 61.9766   3
  -3  -5 -13 82.7445 92.1939  13
  -3  -5 -13 121.332 96.9251  12
  -3  -5 -13 32.3232 81.2889   6
  -3  -5  13 81.2171 103.101   9
  -3  -5 -14 9952.59 479.974   6
  -3  -5 -14 10641.2 482.759  13
  -3  -5 -14 9935.48 490.782  12
  -3   5 -14 10902.2 420.082   3
   3   5 -14 10953.9 445.198   3
   3   5 -14 10877.7 445.525   5
  -3  -5  14 11802.9 583.532   9
  -3  -5 -15 20358.4 715.479   6
  -3  -5 -15 18618.1 665.043  13
  -3  -5 -15 19203.8 710.198  12
  -3   5 -15 18775.2 734.818  12
  -3   5 -15 19031.2 584.583   3
   3   5 -15 19294.2 613.166   3
   3   5 -15 19277.3 635.912   5
  -3  -5  15 19828.3 766.026   9
  -3   5 -16 20786.5 633.238   3
   3   5 -16 22105.1 682.386   3
   3  -5 -16 19628.5 714.099   1
   3   5 -16 19620.2 772.173  12
   3  -5 -16 20276.6 773.263  12
  -3  -5 -16 19720.2 745.802  12
   3   5 -16 21252.1 697.980   5
  -3  -5 -16 19992.3 728.263   6
  -3  -5 -16 20932.4 714.927  13
   3   5 -17 625.803 156.041   5
  -3  -5 -17 631.061 158.209  12
   3  -5 -17 1037.86 197.096  12
   3   5 -17 847.539 185.595  12
  -3  -5 -17 896.050 173.358  13
   3  -5 -17 920.976 166.187   1
   3   5 -17 794.921 156.729   3
  -3   5 -17 408.804 118.760   3
  -3  -5 -17 651.690 156.370   6
  -3  -5 -18 1559.61 226.770   6
  -3  -5 -18 1579.59 219.880  13
   3  -5 -18 1569.82 249.859  12
   3   5 -18 1380.66 244.252  12
   3   5 -18 1347.79 215.662   5
   3  -5 -18 1703.92 220.673   1
   3   5 -18 1687.42 214.516   3
  -3   5 -18 1724.70 198.792   3
  -3   5 -19 11865.4 512.404   3
   3   5 -19 13327.1 565.850   3
  -3  -5 -19 12317.3 566.550  13
   3  -5 -19 14227.8 695.886  12
   3   5 -19 12631.5 597.156   5
   3  -5 -19 13211.7 598.082   1
   3   5 -19 11988.0 663.042  12
  -3   5 -20 3972.06 302.673   3
   3   5 -20 4389.26 329.668   3
  -3  -5 -20 5225.45 372.407  13
   3  -5 -20 4083.68 333.650   1
   3   5 -20 3580.86 339.844   5
   3  -5 -20 3778.06 378.986  12
   3   5 -20 3825.55 389.973  12
   3   5 -21 1184.90 213.338   4
  -3   5 -21 1208.73 176.016   3
   3   5 -21 1396.02 193.452   3
   3  -5 -21 1021.50 184.376   1
  -3  -5 -21 711.565 161.386  13
   3  -5 -21 914.510 215.811  12
   3   5 -21 1060.81 233.832  12
   3  -5 -22 5964.42 469.926  12
   3   5 -22 5521.43 459.018  12
  -3  -5 -22 7105.80 420.273  13
  -3   5 -23 87.7186 113.822   5
   3  -5 -23 167.399 95.8211   1
   3  -5 -23 192.445 136.998  12
   3   5 -23 122.022 152.308  12
   3   5 -23 82.1220 113.630   4
   3   5 -24 1448.88 225.234   4
  -3   5 -24 1352.78 189.520   2
   3   5 -24 1489.52 207.538   2
   3  -5 -24 1391.60 190.665   1
  -3   5 -24 1375.64 211.614   5
  -3   5 -25 1143.51 187.097   5
   3  -5 -25 816.348 196.778  12
   3   5 -25 847.983 198.333  12
   3   5 -25 1213.58 179.101   2
  -3   5 -25 1392.64 181.184   2
   3   5 -25 1096.87 196.977   4
  -3   5 -26 5648.66 365.099   5
   3   5 -26 5151.01 355.826   4
  -3   5 -26 5751.58 336.573   2
   3   5 -26 4874.61 320.151   2
   3  -5 -26 5867.74 412.493  12
   3   5 -26 4982.43 383.885  12
  -3   5 -27 37.6489 99.6807   5
   3   5 -27 111.128 70.8766   2
   3   5 -27 12.7023 82.1307   4
   3  -5 -27-7.51175 105.601  12
   3   5 -27-7.36667 101.956  12
   3  -5 -28 3181.35 259.894  12
   3   5 -28 2795.74 244.355  12
   3   5 -28 2330.51 185.055   2
   3   5 -29 1991.92 183.783  12
  -3  -6   0 149.298 80.6794   9
  -3  -6   1 15168.8 491.143   9
  -3  -6  -1 13519.2 446.607   9
  -3  -6   2 2634.40 217.987   9
  -3  -6  -2 3324.73 213.857   9
  -3  -6   3 27966.5 725.590   9
  -3  -6   4 1910.26 202.632   9
  -3  -6   5 26176.0 729.825   9
  -3  -6   6 31005.3 825.588   9
  -3  -6  -6 33373.5 757.340   6
  -3  -6   7 5722.74 355.809   9
  -3  -6  -7 4941.58 281.262   6
  -3  -6  -8 5605.42 309.151   6
  -3   6  -9 44505.1 945.298  11
  -3  -6  -9 46447.2 984.097   6
  -3   6 -10 8860.09 391.379  11
  -3  -6 -10 9262.51 418.659   6
  -3  -6  11 10730.1 533.488   9
  -3   6 -11 11585.4 450.739  11
  -3  -6 -11 10047.7 446.193   6
  -3  -6 -12 1508.21 201.336  13
  -3  -6 -12 1629.47 192.702   6
  -3   6 -12 1683.72 179.308  11
   3   6 -12 2201.34 186.637   5
  -3  -6  12 2461.52 276.118   9
  -3  -6 -13 320.037 117.051  13
   3   6 -13 420.171 106.333   5
  -3  -6 -13 389.767 118.982   6
  -3  -6  13 398.641 149.011   9
  -3   6 -13 546.080 97.6161   3
   3   6 -13 433.283 98.0134   3
  -3  -6 -14 2782.94 262.169   6
  -3  -6 -14 2449.41 250.071  13
   3   6 -14 1577.25 179.825   5
  -3   6 -14 2287.75 203.916   3
   3   6 -14 1694.32 183.463   3
  -3  -6 -15 29.2497 91.9756  13
   3  -6 -15 433.430 134.656  12
   3   6 -15 197.883 122.014  12
  -3   6 -15 447.610 106.455   3
   3   6 -15 289.804 104.245   3
   3  -6 -15 471.228 127.144   1
   3   6 -15 317.074 113.574   5
  -3  -6 -15 153.532 102.843   6
  -3  -6 -16 28071.4 869.290   6
  -3  -6 -16 28035.1 862.181  13
   3  -6 -16 24734.2 845.692  12
   3   6 -16 24206.7 865.098  12
   3  -6 -16 25304.4 809.699   1
   3   6 -16 24814.7 751.063   5
  -3   6 -16 24766.6 710.769   3
   3   6 -16 25538.1 746.233   3
  -3  -6 -17 9566.81 518.501   6
  -3  -6 -17 9555.22 497.269  13
  -3   6 -17 12711.1 510.053   3
   3   6 -17 10672.1 488.219   3
   3  -6 -17 13813.5 596.747   1
   3   6 -17 9454.10 474.914   5
   3  -6 -17 11802.3 590.550  12
   3   6 -17 9443.58 551.182  12
   3   6 -18 37094.6 948.032   3
  -3   6 -18 31324.4 859.147   3
   3  -6 -18 31732.6 956.419   1
  -3  -6 -18 36334.2 1010.33  13
  -3  -6 -18 34442.8 1016.27   6
   3   6 -18 34136.5 951.769   5
   3   6 -18 33445.0 1086.60  12
   3  -6 -18 31773.6 1023.58  12
   3  -6 -19 18906.8 717.105   1
  -3  -6 -19 19481.4 724.038  13
  -3   6 -19 17938.0 641.281   3
   3   6 -19 18995.1 684.746   3
   3  -6 -19 19697.9 815.259  12
   3   6 -19 16662.0 763.543  12
   3   6 -19 17575.4 687.009   5
   3  -6 -20 6318.32 414.659   1
  -3   6 -20 7533.02 415.181   3
   3   6 -20 7416.27 424.076   3
  -3  -6 -20 7188.74 436.833  13
   3   6 -20 6843.02 441.755   5
   3  -6 -20 6550.31 474.126  12
   3   6 -20 7166.68 506.517  12
  -3   6 -21 14.0027 80.9806   3
   3   6 -21 111.232 104.248   3
  -3  -6 -21 54.9889 107.856  13
   3   6 -21-10.7181 115.207  12
   3  -6 -21 20.8807 116.567  12
  -3  -6 -22 523.018 139.146  13
   3  -6 -22 279.613 145.626  12
   3   6 -22 362.230 159.842  12
   3  -6 -23 421.041 128.189   1
  -3   6 -23 495.005 154.422   5
  -3  -6 -23 547.406 144.362  13
   3   6 -23 576.725 157.672   4
   3  -6 -24 9.39595 103.620  12
   3   6 -24 9.50440 109.932  12
   3   6 -24 123.806 106.600   2
  -3   6 -24 52.7943 92.7742   2
   3   6 -24 16.3584 97.7761   4
  -3   6 -24 104.304 111.754   5
   3   6 -25 2426.37 255.298   4
  -3   6 -25 2679.32 259.939   5
  -3   6 -25 3287.56 261.817   2
   3   6 -25 2606.28 242.671   2
   3  -6 -25 2862.70 302.482  12
   3   6 -25 2477.05 283.388  12
   3   6 -26 16361.4 613.999   4
   3  -6 -26 15961.9 639.628  12
   3   6 -26 15544.4 624.053  12
   3   6 -26 14894.9 535.015   2
  -3   6 -26 14059.8 559.870   5
  -3   6 -27 532.312 138.044   5
   3   6 -27 603.571 128.965  12
   3   6 -27 402.256 106.689   2
   3   6 -27 424.025 120.268   4
  -3   6 -28 10895.3 436.802   5
   3   6 -28 10935.1 373.515   2
   3   6 -28 10703.1 408.372  12
  -3   7   0 38.8222 66.6286   7
  -3  -7   1 3825.88 267.369   9
  -3   7   1 4212.87 264.205   7
  -3  -7   2 123.622 93.9815   9
  -3   7  -2 58.5728 67.0178   7
  -3   7   2 63.2631 69.9745   7
  -3   7  -2 5.49576 72.3508  11
  -3  -7   3 7583.22 393.308   9
  -3   7  -3 6680.11 353.226  11
  -3   7   3 8175.21 364.705   7
  -3   7  -3 7194.41 346.824   7
  -3   7  -4 20379.9 637.158  11
  -3  -7   4 25502.4 751.015   9
  -3   7  -5 1104.81 159.391  11
  -3  -7  -5 1901.87 166.159   8
  -3  -7  -5 2057.03 184.532   6
  -3   7   5 582.061 119.742  11
  -3   7  -6 16726.5 578.882  11
  -3  -7  -6 16294.6 525.802   6
  -3   7  -7 69394.8 1290.73  11
  -3   7   7 68095.9 1180.07  11
  -3  -7  -7 68538.9 1224.48   6
  -3   7  -8 96218.3 1601.49  11
  -3   7   8 96512.9 1477.85  11
  -3  -7  -8 96809.7 1554.42   6
  -3  -7   8 99931.3 1777.53   9
  -3   7  -9 6789.23 371.034  11
  -3  -7  -9 7061.30 372.606   6
  -3  -7   9 6362.86 420.059   9
  -3   7 -10 1416.52 177.505  11
  -3   7  10 1259.76 145.397  11
  -3  -7  10 1120.88 199.145   9
  -3  -7 -10 1610.58 181.747   6
  -3  -7 -11 3669.78 278.440   6
  -3   7 -11 4755.53 309.672  11
  -3  -7 -12 24477.5 786.947  13
  -3   7 -12 24437.4 717.649  11
  -3  -7 -12 24814.0 760.799   6
   3  -7 -13 133.853 91.9362   1
  -3  -7 -13 180.576 112.102  13
  -3  -7 -13 162.493 93.8288   6
  -3   7 -14 1602.74 176.654   3
   3   7 -14 1601.87 186.641   3
   3   7 -14 1217.93 187.901  12
   3  -7 -14 1050.13 177.250  12
   3  -7 -14 1027.49 177.093   1
  -3  -7 -14 2102.93 242.756  13
  -3  -7 -14 2207.39 244.095   6
  -3   7 -15 2596.57 228.742   3
   3   7 -15 2772.30 243.257   3
   3  -7 -15 2261.17 258.667  12
   3   7 -15 2347.29 266.928  12
   3  -7 -15 2478.62 252.614   1
  -3  -7 -15 3565.22 309.238  13
  -3  -7 -15 3420.37 302.004   6
  -3   7 -16 33916.5 861.090   3
   3   7 -16 34292.5 895.268   3
   3  -7 -16 35197.9 1009.90  12
   3   7 -16 29338.1 945.728  12
   3  -7 -16 37442.8 1008.10   1
  -3  -7 -16 32733.8 963.630  13
  -3  -7 -16 32151.9 953.458   6
  -3  -7 -17 34758.5 1008.60   6
  -3   7 -17 35701.2 900.018   3
   3   7 -17 32150.2 884.074   3
   3  -7 -17 35665.2 1046.36  12
   3  -7 -17 38704.6 1043.83   1
  -3  -7 -17 32764.9 980.813  13
   3   7 -17 28532.3 966.997  12
  -3  -7 -18 4062.81 336.336  13
   3  -7 -18 4355.72 343.045   1
  -3   7 -18 4531.59 317.267   3
   3   7 -18 5204.03 350.186   3
   3  -7 -18 4511.80 383.190  12
   3   7 -18 4267.78 374.245  12
  -3  -7  18 4497.03 420.566   8
  -3  -7 -18 3995.66 347.549   6
  -3  -7 -19 33.3624 100.763  13
   3  -7 -19 126.274 130.099  12
   3   7 -19 59.8247 109.961  12
  -3   7 -19 110.146 89.0259   3
   3   7 -19 130.500 89.3943   3
   3  -7 -19 81.9024 104.948   1
   3   7 -20 782.807 149.921   3
  -3  -7 -20 569.966 155.304  13
   3   7 -20 489.323 158.697  12
   3  -7 -20 354.435 151.680  12
  -3   7 -20 534.728 125.332   3
   3  -7 -20 310.655 123.527   1
  -3  -7 -21 216.628 121.164  13
   3  -7 -21 98.6769 122.883  12
   3   7 -21 109.605 115.254  12
   3   7 -22 1401.15 198.400   3
   3   7 -22 1554.73 231.343   4
  -3   7 -22 1160.83 175.053   3
   3  -7 -22 1069.69 209.610  12
   3  -7 -22 1025.92 176.167   1
  -3  -7 -22 1306.23 192.893  13
   3   7 -23 2073.96 268.014  12
   3  -7 -23 2386.36 283.004  12
  -3   7 -23 2218.39 245.617   5
   3  -7 -23 2071.62 226.652   1
   3   7 -23 2541.15 271.439   4
   3   7 -24 755.458 170.182  12
   3  -7 -24 860.513 179.660  12
  -3   7 -24 821.800 172.368   5
   3   7 -24 959.831 175.619   4
   3   7 -25 626.637 154.936  12
  -3   7 -25 422.351 139.144   5
   3   7 -25 791.073 161.161   4
   3   7 -25 828.390 140.795   2
  -3   7 -25 505.471 117.782   2
   3   7 -26 6151.48 357.136   4
  -3   7 -26 6900.01 376.555   5
   3   7 -26 6098.96 326.124   2
   3   7 -27 4347.57 280.602   4
   3   7 -27 4358.11 250.559   2
  -3   7 -27 4817.52 298.901   5
  -3   7 -28 4094.80 258.862   5
  -3   8   0 54.8326 66.9288   7
  -3   8   0 30.5158 81.7438  11
  -3   8  -1 10385.5 440.874   7
  -3   8   1 9924.86 429.482   7
  -3   8   1 10110.8 446.584  11
  -3   8  -1 10477.5 462.324  11
  -3   8  -2 27163.5 729.277   7
  -3   8   2 26545.2 722.027   7
  -3   8   2 28475.7 755.452  11
  -3   8  -2 26809.0 769.205  11
  -3   8  -3 5495.35 319.278   7
  -3   8   3 3579.42 260.309   7
  -3  -8  -3 7370.49 363.074   8
  -3   8  -3 5980.39 356.225  11
  -3   8   3 3433.26 262.044  11
  -3   8  -4 11386.6 467.393   7
  -3   8   4 10499.6 443.991   7
  -3  -8  -4 14485.3 501.340   8
  -3   8   4 10788.2 457.606  11
  -3   8  -4 11698.9 505.068  11
  -3  -8  -4 15761.2 509.947   6
  -3  -8  -5 65.7616 67.1908   6
  -3  -8  -5 95.2871 72.1254   8
  -3   8  -5 286.037 108.198  11
  -3   8  -6 1082.42 171.456  11
  -3   8   6 1403.13 170.073  11
  -3  -8  -7 12163.1 475.508   6
  -3   8   7 13303.2 489.139  11
  -3   8  -8 7993.59 426.644  11
  -3   8   8 8008.32 378.915  11
  -3   8  -9 1739.25 204.112  11
  -3  -8  -9 1418.92 175.209   6
  -3   8 -10 430.861 121.338  11
  -3   8  10 421.064 105.643  11
  -3  -8 -10 223.656 96.3327   6
  -3   8 -11 9562.48 471.803  11
  -3  -8 -11 9889.82 464.966   6
   3  -8 -12 2346.54 240.279   1
  -3  -8 -12 2688.32 253.557   6
  -3   8 -12 1919.96 222.013  11
  -3  -8 -13 475.716 133.473   6
  -3  -8 -13 328.760 135.233  13
  -3   8 -13 421.447 127.528  11
   3  -8 -13 188.198 102.453   1
  -3  -8 -14 8525.23 465.395   6
  -3  -8 -14 8415.81 481.354  13
  -3  -8 -15 19837.7 748.045  13
   3  -8 -15 19460.5 723.134   1
  -3  -8 -15 20527.6 742.241   6
  -3   8 -15 20507.3 664.445   3
   3   8 -15 19683.8 664.996   3
  -3  -8  16 783.366 211.249   8
  -3   8 -16 585.504 122.272   3
   3   8 -16 1010.52 156.820   3
  -3  -8 -16 467.344 145.599  13
  -3  -8 -16 515.282 157.341   6
   3  -8 -16 246.590 120.217   1
   3  -8 -17 12934.5 585.284   1
  -3  -8 -17 11219.3 567.710  13
   3   8 -17 12465.3 534.492   3
  -3  -8 -17 11598.7 578.348   6
  -3  -8  17 11613.8 686.733   8
  -3   8 -18 31793.4 877.023   3
   3   8 -18 34211.3 919.473   3
  -3  -8  18 32022.2 1148.81   8
   3  -8 -18 30817.6 937.258   1
  -3  -8 -18 34354.3 1000.71  13
  -3  -8 -19 20198.3 760.117  13
  -3  -8  19 17923.0 833.552   8
  -3   8 -19 21457.2 706.131   3
   3   8 -19 18873.9 682.085   3
   3  -8 -19 22453.9 789.230   1
  -3  -8 -20 7920.21 459.976  13
  -3  -8 -21 31.0231 99.3819  13
  -3   8 -21 196.217 91.3908   3
   3   8 -21 207.213 94.0694   3
   3  -8 -21-7.62886 77.5702   1
   3   8 -22 410.053 138.184   4
   3  -8 -22 250.307 114.346   1
  -3   8 -22 451.666 116.454   3
   3   8 -22 525.125 127.545   3
  -3   8 -23 568.285 155.225   5
   3   8 -23 372.433 134.759   4
  -3   8 -23 850.190 145.004   3
   3   8 -23 432.352 118.566   3
  -3  -8 -23 608.924 143.301  13
  -3   8 -24 54.0677 102.058   5
   3   8 -24 14.5266 85.8982   4
   3   8 -25 8913.71 395.849   2
   3   8 -25 8505.19 429.211   4
  -3   8 -25 8797.53 425.443   5
  -3   8 -26 2788.75 236.525   5
   3   8 -26 3215.37 222.901   2
   3   8 -27 8762.05 369.902   4
  -3   8 -27 8555.35 374.632   5
   3   8 -27 8179.75 317.147   2
  -3   9   0 13.8316 89.4321  11
  -3   9   0 12.6448 82.4984   7
  -3   9  -1 1987.64 209.332   7
  -3   9   1 2116.07 215.788   7
  -3   9   1 1951.43 219.123  11
  -3   9  -1 2221.07 233.976  11
  -3   9  -2 10034.8 460.801   7
  -3   9   2 9630.00 447.959   7
  -3   9   2 9455.13 454.654  11
  -3   9  -2 9544.37 475.490  11
  -3   9  -3 41606.0 971.308   7
  -3   9   3 36542.9 915.364   7
  -3  -9  -3 41852.0 891.719   6
  -3   9  -3 40761.8 1029.42  11
  -3   9   3 35006.6 919.774  11
  -3  -9  -3 40249.3 964.780   8
  -3   9  -4 23448.3 713.111   7
  -3   9   4 19351.0 648.501   7
  -3  -9  -4 22839.7 693.317   8
  -3   9  -4 22627.3 753.958  11
  -3   9   4 19842.0 664.667  11
  -3  -9  -4 23259.2 646.928   6
  -3   9  -5 40418.5 958.891   7
  -3   9   5 36163.0 916.171   7
  -3   9  -5 41057.3 1040.93  11
  -3  -9  -5 36853.2 854.567   6
  -3   9   5 35840.4 918.683  11
  -3   9  -6 4300.64 330.153  11
  -3  -9  -6 3998.14 271.870   6
  -3   9   6 4030.99 292.712  11
  -3   9  -7 839.795 162.388  11
  -3  -9  -7 939.604 143.114   6
  -3   9  -8 12579.4 569.887  11
  -3   9   8 11471.2 479.719  11
   3  -9  -8 11314.7 464.475   1
  -3   9   9 3539.85 265.804  11
  -3  -9  -9 3121.52 255.142   6
   3  -9  -9 3649.95 271.814   1
   3  -9 -10 5896.20 350.350   1
  -3  -9 -10 5600.94 349.767   6
  -3   9 -10 5490.09 378.610  11
   3  -9 -11 3215.47 270.385   1
  -3   9 -11 3022.98 293.443  11
  -3   9 -12 5311.99 371.729  11
  -3  -9 -12 5515.37 363.942   6
   3  -9 -12 5726.94 361.280   1
  -3  -9 -13 5880.82 415.336  13
  -3   9 -13 4805.66 350.557  11
   3  -9 -13 4474.08 332.953   1
  -3  -9 -13 6175.34 393.220   6
  -3  -9 -14 4317.87 335.881   6
  -3  -9 -14 3223.98 318.550  13
  -3  -9  14 3282.85 382.625   8
  -3   9 -15 105.031 70.5668   3
   3   9 -15 269.016 98.8183   3
  -3  -9 -15 139.527 119.734  13
  -3  -9  15 51.3045 124.526   8
   3  -9 -15-22.8848 95.9222   1
  -3  -9 -15 194.494 109.460   6
  -3   9 -16 1301.87 181.773   3
   3   9 -16 768.682 147.459   3
  -3  -9 -16 594.149 164.681  13
  -3  -9  16 829.700 227.131   8
  -3  -9 -16 716.522 163.925   6
  -3  -9  17 359.813 170.682   8
  -3  -9 -17 375.711 141.328  13
   3  -9 -17 250.810 115.525   1
  -3   9 -17 355.992 100.643   3
   3   9 -17 638.671 130.709   3
  -3   9 -18 10461.2 487.071   3
   3   9 -18 9512.78 472.382   3
  -3  -9  18 8716.31 600.821   8
  -3  -9 -18 9902.53 532.906  13
   3  -9 -18 10781.9 531.583   1
  -3  -9  19 1948.15 302.906   8
  -3  -9 -19 1967.60 244.991  13
  -3  -9 -20 3236.61 299.290  13
  -3   9 -20 3453.42 281.220   3
   3   9 -20 3690.63 293.421   3
   3  -9 -20 3559.89 306.228   1
   3   9 -21 3662.15 284.392   3
  -3   9 -21 3710.20 284.810   3
   3  -9 -21 3132.14 283.145   1
  -3   9 -22 230.126 93.3130   3
   3   9 -22 212.242 92.3811   3
  -3  -9 -23 4067.20 290.539  13
   3   9 -23 3738.14 306.934   4
  -3   9 -23 3748.53 266.966   3
   3   9 -23 3751.52 267.112   3
  -3   9 -23 3452.18 289.055   5
   3   9 -24 1015.24 169.801   4
  -3   9 -24 639.613 147.678   5
   3   9 -25 3236.95 255.874   4
   3   9 -25 3304.78 232.620   2
   3   9 -26-24.6106 74.8218   4
  -3   9 -26 9.95887 81.9112   5
   3   9 -26 3.87819 71.8847   2
  -3   9 -27 10956.8 399.995   5
  -3  10   0 64.4222 96.6812   7
  -3 -10   0 40.5599 86.0404   8
  -3  10   0 54.8669 111.872  11
  -3  10  -1 293.641 121.128   7
  -3  10   1 207.667 106.008   7
  -3  10  -1 341.486 131.416  11
  -3  10   1 206.506 124.442  11
  -3 -10  -2 18605.0 574.189   6
  -3 -10   2 19116.8 749.302   8
  -3 -10  -2 18192.7 684.363   8
  -3  10   2 16961.4 654.381  11
  -3  10  -2 19373.2 724.805  11
  -3  10  -2 18657.2 672.435   7
  -3  10   2 18465.3 670.816   7
  -3  10  -3 99.2182 91.2140  11
  -3  10   3 178.234 111.421  11
  -3  10  -3 91.9429 93.9511   7
  -3  10   3 148.403 101.641   7
  -3 -10   3 731.902 172.571   8
  -3 -10  -3 643.169 144.058   8
  -3 -10  -3 644.900 120.333   6
  -3  10   4 14760.3 598.925  11
  -3  10  -4 13665.5 616.305  11
   3 -10  -4 15016.6 469.819   1
  -3 -10   4 15363.3 694.271   8
  -3 -10  -4 13360.2 495.366   6
  -3  10  -4 14573.3 590.430   7
  -3  10   4 15268.1 602.810   7
  -3  10  -5 2203.82 258.803  11
  -3  10   5 1780.77 217.118  11
   3 -10  -5 1779.18 169.619   1
  -3  10  -5 2426.31 243.531   7
  -3  10   5 1749.69 209.779   7
  -3 -10   5 1390.77 231.989   8
  -3 -10  -5 2168.08 206.163   6
   3 -10  -6 444.616 102.840   1
  -3  10   6 551.253 143.522  11
  -3  10  -6 724.344 168.865  11
  -3 -10  -6 930.064 146.631   6
   3 -10  -7 26638.1 717.177   1
  -3  10   7 29542.7 832.334  11
  -3  10  -7 25456.5 873.235  11
  -3 -10  -7 30700.2 790.117   6
  -3 -10   8 27929.5 1016.05   8
   3 -10  -8 26039.4 716.740   1
  -3  10   8 26596.6 783.176  11
  -3  10  -8 23262.0 833.187  11
  -3 -10  -8 22367.1 691.048   6
  -3  10   9 12489.5 520.169  11
   3 -10  -9 11956.6 491.746   1
  -3  10  -9 13483.9 625.528  11
  -3 -10  -9 12482.1 517.433   6
  -3 -10  10 72.8890 145.223   8
  -3  10 -10 8.83101 100.978  11
  -3 -10 -10 59.8409 85.2000   6
   3 -10 -10 226.898 96.5843   1
  -3  10 -11 9157.65 515.975  11
   3 -10 -11 8927.84 444.362   1
  -3 -10 -11 7393.57 415.636   6
  -3 -10  11 7207.22 552.790   8
  -3  10 -12 20721.3 775.537  11
   3 -10 -12 19892.6 692.758   1
  -3 -10 -12 21886.0 739.214   6
  -3 -10 -13 2263.42 279.067  13
  -3  10 -13 3886.72 333.724  11
   3 -10 -13 4711.46 331.108   1
  -3 -10 -13 2853.23 272.950   6
  -3 -10  13 2301.10 345.011   8
  -3 -10 -14 19284.8 768.838  13
   3 -10 -14 17281.0 656.040   1
  -3  10 -14 16359.2 664.584  11
  -3 -10  14 20048.9 940.514   8
  -3 -10 -14 18557.3 696.313   6
   3 -10 -15 20968.6 740.163   1
  -3 -10 -15 19890.1 730.277   6
  -3 -10 -15 18942.9 763.268  13
  -3  10 -15 19759.3 677.810   3
  -3 -10 -16 694.175 174.803  13
   3 -10 -16 407.839 129.885   1
  -3 -10  16 1026.34 253.611   8
   3  10 -16 909.363 162.256   3
  -3  10 -16 796.421 162.224   3
  -3 -10  17 19288.8 921.488   8
   3 -10 -17 21617.9 756.996   1
  -3 -10 -17 20822.3 790.373  13
  -3  10 -17 23447.4 745.665   3
   3  10 -17 22328.7 733.616   3
  -3 -10 -18 2257.25 265.574  13
  -3 -10  18 2521.58 344.942   8
  -3 -10  19 5109.49 463.531   8
   3 -10 -19 4704.76 342.667   1
  -3 -10 -19 4876.76 362.411  13
  -3  10 -19 5376.81 346.538   3
   3  10 -19 5269.52 344.837   3
  -3  10 -20 203.887 86.6021   3
   3  10 -20 306.702 99.8629   3
   3 -10 -20 122.383 90.5374   1
   3  10 -21 3603.72 273.124   3
  -3  10 -21 3481.90 270.435   3
  -3 -10 -22 2436.52 239.870  13
  -3  10 -22 3183.08 251.022   3
   3  10 -22 3068.50 246.837   3
  -3 -10 -23 3644.37 265.339  13
   3  10 -23 3536.00 282.506   4
   3  10 -23 3242.98 236.562   3
  -3  10 -23 3689.47 285.654   5
   3  10 -24 6325.19 352.132   4
  -3  10 -24 5352.72 323.670   5
   3  10 -25 6266.54 290.066   2
  -3  10 -25 7181.30 351.007   5
   3  10 -25 6915.98 342.772   4
  -3  10 -26 651.710 123.701   5
  -3 -11   0 9.24368 96.7106   8
  -3  11   0 150.561 124.507  11
  -3  11   0 95.8682 102.369   7
  -3  11  -1 6788.67 426.701   7
  -3  11   1 4509.21 353.995   7
  -3  11   1 4525.16 362.048  11
  -3  11  -1 6872.05 453.555  11
  -3 -11   1 6479.65 447.930   8
  -3 -11  -1 6132.82 430.211   8
  -3  11  -2 66719.7 1416.47   7
  -3  11   2 64977.2 1402.74   7
  -3 -11  -2 64224.1 1441.11   8
  -3 -11   2 67528.1 1561.17   8
  -3  11   2 64516.4 1413.79  11
  -3  11  -2 63445.6 1468.14  11
  -3 -11  -3 384.172 131.119   8
  -3 -11   3 508.144 165.774   8
  -3  11  -3 553.580 157.675  11
  -3  11   3 409.447 136.736  11
  -3  11  -3 458.879 140.062   7
  -3  11   3 388.745 129.829   7
  -3  11   4 5732.43 393.907  11
  -3  11  -4 5227.26 404.084  11
  -3  11  -4 5515.69 385.315   7
  -3  11   4 5557.85 383.055   7
  -3 -11   4 5097.25 429.255   8
  -3 -11  -4 4593.59 353.709   8
  -3  11   5 1125.94 195.930   7
  -3  11   5 1049.49 191.382  11
  -3  11  -5 570.926 176.489  11
  -3  11  -5 455.727 144.348   7
  -3 -11   5 649.830 201.524   8
  -3  11   6 37833.8 1026.77  11
  -3  11  -6 35943.4 1090.59  11
  -3 -11   6 37087.4 1210.69   8
   3 -11  -6 38094.1 849.522   1
  -3  11   7 40095.3 1037.45  11
  -3  11  -7 37098.2 1121.39  11
   3 -11  -7 39263.3 890.291   1
  -3  11   8 7372.80 423.322  11
  -3  11  -8 8853.55 533.378  11
  -3 -11   8 9305.85 618.957   8
   3 -11  -8 6981.21 367.933   1
  -3  11   9 10482.8 495.508  11
  -3 -11   9 10671.5 673.214   8
   3 -11  -9 10879.8 466.320   1
  -3  11  -9 10047.6 566.072  11
   3 -11 -10 4078.48 294.381   1
  -3  11 -10 3220.52 333.326  11
   3 -11 -11 11367.2 498.430   1
  -3  11 -11 10759.9 582.183  11
  -3 -11  12 2953.07 385.612   8
   3 -11 -12 3372.74 279.911   1
  -3  11 -12 3451.10 332.574  11
  -3 -11 -13 11007.8 588.266  13
  -3  11 -13 12216.7 602.294  11
  -3 -11  13 12259.2 747.419   8
   3 -11 -13 12738.7 554.661   1
  -3 -11  14 586.154 206.583   8
   3 -11 -14 600.267 147.338   1
  -3 -11 -14 538.343 177.402  13
  -3 -11  15 1647.72 303.265   8
  -3 -11 -15 1296.62 223.082  13
   3 -11 -15 702.999 158.281   1
  -3 -11 -16 764.164 179.367  13
   3 -11 -16 581.804 144.372   1
  -3  11 -16 520.643 136.930   3
   3  11 -16 890.101 165.882   3
  -3 -11  16 956.642 244.231   8
  -3 -11  17 913.266 230.872   8
  -3 -11 -17 596.439 163.151  13
  -3 -11 -18 2067.94 248.692  13
  -3  11 -18 2232.59 230.893   3
   3  11 -18 2124.53 220.300   3
  -3 -11  18 2015.81 309.655   8
   3 -11 -18 1891.75 225.097   1
  -3  11 -19 6725.68 380.115   3
   3  11 -19 6195.11 363.656   3
  -3 -11  20 6056.78 456.461   8
   3  11 -20 6245.47 355.840   3
  -3  11 -20 6379.02 360.447   3
  -3 -11 -21 995.211 170.995  13
  -3  11 -21 575.577 129.453   3
   3  11 -21 657.725 129.445   3
  -3 -11 -22 5046.45 317.827  13
   3  11 -22 5041.98 294.302   3
   3  11 -23 3490.30 229.494   3
  -3  11 -23 3220.70 255.793   5
  -3 -11 -23 3697.51 254.578  13
   3  11 -24 205.549 90.4743   4
  -3  11 -24 626.966 131.618   5
   3  11 -25 45.6251 68.2329   4
  -3  11 -25 115.048 82.7386   5
  -3 -12   0 51.1628 112.846   8
  -3  12   0 17.7416 102.603   7
  -3  12   0 77.7012 131.185  11
  -3 -12  -1 824.631 196.833   8
  -3 -12   1 523.776 175.915   8
  -3  12  -1 648.948 175.896  11
  -3  12   1 463.701 155.757  11
  -3  12  -1 726.468 165.743   7
  -3  12   1 497.324 140.322   7
  -3  12   2 19090.8 772.363  11
  -3  12  -2 20170.8 831.822  11
  -3 -12   2 24294.5 936.716   8
  -3 -12  -2 23528.2 858.888   8
  -3  12   2 19466.4 765.895   7
  -3  12  -2 20238.3 778.123   7
  -3  12  -3 4322.80 397.911  11
  -3  12   3 4658.11 385.205  11
  -3 -12   3 5263.58 449.863   8
  -3 -12  -3 4277.61 368.630   8
  -3  12  -3 4008.53 350.961   7
  -3  12   3 4996.45 384.621   7
  -3  12  -4 9858.89 585.167  11
  -3  12   4 11710.6 593.562  11
  -3  12  -4 9099.78 519.847   7
  -3  12   4 11958.0 594.126   7
  -3 -12   4 11973.0 678.673   8
  -3 -12   5 2591.94 336.533   8
  -3  12  -5 1834.79 267.309  11
  -3  12   5 2652.99 290.281  11
  -3  12  -6 22522.9 890.915  11
  -3  12   6 22684.0 816.712  11
  -3  12   7 228.178 119.760  11
  -3  12  -7 622.474 192.962  11
  -3 -12   7 193.699 149.380   8
   3 -12  -8 8043.64 392.276   1
  -3  12   8 7619.86 449.009  11
  -3  12  -8 7414.04 510.369  11
  -3 -12   8 7550.76 578.574   8
  -3  12  -9 18103.5 789.365  11
  -3 -12   9 16487.2 866.529   8
   3 -12 -10 5272.10 333.834   1
  -3  12 -10 6177.98 461.602  11
   3  12 -11 98.6748 108.823   7
  -3  12 -11 100.547 134.671  11
   3 -12 -11 117.349 83.5411   1
  -3 -12  11 128.538 168.906   8
  -3  12 -12 15566.7 703.898  11
   3 -12 -12 14701.6 575.816   1
  -3 -12  12 16905.1 896.834   8
  -3  12 -13 13801.0 657.032  11
  -3 -12  13 13747.9 811.460   8
   3 -12 -13 14460.9 575.586   1
  -3 -12 -13 13011.2 652.536  13
  -3  12 -14 6061.01 428.027  11
  -3 -12 -14 5785.42 429.811  13
  -3 -12  14 6002.80 540.000   8
   3 -12 -14 5382.09 357.356   1
  -3 -12 -15 22988.8 835.617  13
  -3 -12  15 21481.6 1000.48   8
  -3 -12 -16 1841.26 243.149  13
  -3 -12  16 1432.32 293.681   8
   3 -12 -16 2001.93 224.382   1
  -3 -12 -17 8003.33 470.604  13
  -3 -12  17 7118.29 555.796   8
  -3  12 -17 7597.17 413.866   3
   3  12 -17 7586.92 405.169   3
  -3  12 -18 4861.19 323.004   3
   3  12 -18 5133.12 326.039   3
  -3 -12 -19 3148.29 280.373  13
  -3 -12  19 3216.31 347.175   8
   3  12 -19 3362.47 259.673   3
  -3 -12 -20 6303.46 373.278  13
  -3  12 -20 5863.40 334.010   3
   3  12 -20 6940.65 355.550   3
  -3 -12 -21 8919.30 422.432  13
   3  12 -21 9603.29 398.624   3
  -3 -12 -22 7961.80 370.906  13
   3  12 -22 8523.45 354.749   3
  -3  12 -22 7802.96 382.479   5
  -3 -12 -23 9351.29 374.503  13
   3  12 -23 9204.28 390.465   4
   3  12 -23 8612.98 330.726   3
   3  12 -24 2035.24 174.756   4
  -3  12 -24 1875.14 172.071   5
  -3 -13   0 11.0534 112.385   8
  -3  13   0 68.6751 118.521   7
  -3  13   0 115.580 120.143  11
  -3  13  -1 8774.58 557.044  11
  -3  13   1 8094.37 531.880  11
  -3 -13   1 8386.37 564.185   8
  -3 -13  -1 9571.56 579.787   8
  -3  13  -1 9043.17 537.932   7
  -3  13   1 8027.15 514.378   7
  -3 -13  -2 415.983 161.225   8
  -3 -13   2 440.532 194.794   8
  -3  13  -2 634.030 170.131   7
  -3  13   2 363.706 133.929   7
  -3  13  -2 645.752 204.698  11
  -3  13   2 358.611 153.739  11
  -3  13   3 55283.2 1413.08  11
  -3  13  -3 57065.3 1504.14  11
  -3  13  -3 59660.6 1442.28   7
  -3  13   3 57890.6 1435.96   7
  -3 -13   3 58724.5 1591.75   8
  -3 -13   4 3187.73 385.306   8
  -3  13  -4 3923.87 397.496  11
  -3  13  -5 1569.13 266.629  11
  -3  13   5 1249.82 227.065  11
  -3 -13   6 21916.6 994.145   8
  -3  13  -6 24909.2 968.014  11
  -3  13   6 24075.4 867.026  11
  -3  13  -7 14954.7 747.618  11
  -3  13   7 13122.1 617.023  11
  -3 -13   8 16478.1 878.531   8
  -3  13  -8 16223.0 775.769  11
   3  13  -9 29804.0 1046.53   7
  -3 -13   9 31048.1 1217.13   8
  -3  13  -9 32548.9 1097.11  11
   3  13 -10 2308.02 289.688   7
   3  13  10 3216.83 369.445   7
  -3  13 -10 3000.84 333.881  11
  -3 -13  10 2002.31 335.827   8
   3 -13 -10 1981.11 206.768   1
  -3  13 -11 5652.18 439.003  11
   3 -13 -11 5787.99 345.173   1
  -3 -13  11 6738.24 575.861   8
  -3 -13  12 440.159 211.002   8
   3 -13 -12 432.028 122.426   1
  -3  13 -12 544.286 174.030  11
  -3 -13 -12 394.988 160.295  13
  -3 -13 -13 1195.77 220.823  13
  -3 -13  13 1295.57 288.417   8
  -3  13 -13 704.043 179.644  11
  -3 -13 -14 4862.78 391.018  13
  -3 -13  14 5538.53 526.617   8
  -3 -13 -15 6613.76 436.318  13
  -3  13 -15 7384.40 408.774   3
  -3 -13  15 7163.65 571.900   8
  -3  13 -16 8637.72 437.840   3
   3  13 -16 9234.92 444.668   3
  -3  13 -17 94.6418 82.3329   3
   3  13 -17 84.6540 74.5583   3
  -3 -13  17 83.6095 126.688   8
  -3  13 -18-23.4940 79.3308   3
   3  13 -18 72.4809 81.3389   3
  -3 -13 -18 14.0289 90.7079  13
  -3  13 -19 3640.58 260.960   3
   3  13 -19 3141.27 239.967   3
  -3 -13 -19 3085.48 268.273  13
   3  13 -20 1146.89 150.413   3
  -3 -13 -20 1236.47 172.549  13
   3  13 -21 2140.94 173.950   3
  -3 -13 -21 1677.14 183.744  13
  -3 -13 -22 1529.78 158.151  13
   3  13 -22 1594.71 147.172   3
   3  13 -22 1699.84 174.842   4
  -3  13 -23 47.9811 70.0690   5
  -3 -14   0 23.0108 134.579   8
  -3  14   0 78.8972 148.378  11
  -3  14  -1 17130.0 798.887  11
  -3  14   1 15171.7 752.012  11
  -3 -14   1 17775.1 840.623   8
  -3  14  -2 23671.5 956.292  11
  -3  14   2 23275.8 927.039  11
  -3  14   3 50675.4 1385.65  11
  -3 -14   3 50879.6 1495.37   8
  -3  14  -4 20587.1 899.352  11
  -3  14   4 20980.1 861.293  11
  -3  14  -5 707.284 213.788  11
  -3 -14   5 775.894 225.342   8
  -3  14  -6 14135.5 739.187  11
  -3 -14   6 13856.1 797.049   8
   3  14  -6 13372.6 717.468   7
   3  14   6 14140.5 790.630   7
  -3  14   6 12059.3 618.139  11
  -3 -14   7 697.776 232.999   8
  -3  14   7 660.408 167.036  11
  -3  14  -7 462.741 174.783  11
   3  14  -7 760.233 204.903   7
   3  14   7 669.532 204.964   7
   3  14   8 10291.8 670.773   7
   3  14  -8 9672.55 602.850   7
  -3 -14   8 8407.76 635.102   8
  -3  14  -8 7601.29 534.556  11
  -3 -14   9 8215.30 630.094   8
  -3  14  -9 7417.62 522.197  11
  -3  14 -10 460.585 174.235  11
  -3 -14  10 205.395 189.743   8
  -3 -14  11 25567.0 1109.73   8
  -3 -14 -12 445.811 158.680  13
  -3 -14  12 329.403 199.814   8
  -3  14 -13 25553.8 898.176  11
  -3 -14 -13 22544.8 836.037  13
  -3 -14  13 24419.8 1062.31   8
  -3  14 -14 7731.70 471.752  11
  -3  14 -15 9482.35 449.815   3
   3  14 -15 7641.71 394.996   3
  -3 -14 -16 2450.69 258.260  13
  -3  14 -16 3193.26 257.695   3
   3  14 -16 2424.31 223.855   3
   3  14 -17 1520.05 235.687  11
  -3  14 -17 1864.45 193.547   3
   3  14 -17 1574.71 173.622   3
  -3 -14 -17 1955.26 229.759  13
   3  14 -18 1169.29 143.934   3
  -3 -14 -18 1029.86 166.471  13
   3  14 -19 1760.15 168.530   3
  -3 -14 -19 1891.98 199.656  13
  -3 -14 -20 441.353 111.924  13
   3  14 -20 340.053 88.3574   3
   3  14 -21 10261.1 343.660   3
  -3  14 -21 11371.3 411.653   5
  -3 -14 -21 10716.4 393.005  13
  -3 -14 -22 395.750 89.8950  13
  -3  14 -22 412.311 95.9232   5
   3  15   0 91.0877 132.305   7
  -3  15   0 80.8872 143.894  11
  -3  15   1 5654.61 466.154  11
  -3  15  -1 5226.05 462.873  11
   3  15  -1 5595.69 489.346   7
   3  15   1 7065.52 558.250   7
  -3  15  -2 50067.3 1434.61  11
  -3  15   2 47329.5 1375.63  11
   3  15  -2 50389.2 1484.10   7
   3  15   2 50775.5 1531.29   7
   3  15   3 21574.8 984.854   7
  -3 -15   3 22803.7 985.215   8
   3  15  -3 22990.2 976.737   7
  -3  15   3 23705.5 936.854  11
  -3  15  -3 22674.6 944.888  11
  -3  15   4 333.309 161.287  11
  -3  15  -4 165.491 156.986  11
  -3 -15   4 157.293 153.333   8
  -3  15   5 403.285 156.276  11
  -3  15  -5 337.899 174.792  11
  -3 -15   5 148.095 155.740   8
  -3  15  -6 20847.0 887.025  11
  -3  15   6 19382.2 781.736  11
  -3 -15   6 18249.3 912.975   8
  -3  15  -7 5076.76 447.299  11
  -3  15   7 3817.36 351.565  11
  -3 -15   7 5088.25 492.216   8
  -3 -15   8 767.023 235.047   8
   3  15   8 1139.72 252.563   7
   3  15  -8 478.391 170.339   7
  -3 -15   9 14881.3 833.310   8
   3  15  -9 16066.9 745.785   7
   3  15   9 14680.5 764.310   7
  -3 -15  10 2675.52 374.585   8
   3  15 -10 2346.65 297.692   7
   3  15  10 1920.03 287.408   7
  -3 -15  11 6360.50 546.863   8
  -3 -15 -11 6874.01 461.109  13
  -3  15 -12 6273.98 446.569  11
  -3  15 -13 13206.5 620.177  11
  -3 -15 -14 5323.74 373.869  13
  -3  15 -14 6232.42 405.351  11
  -3  15 -15 190.203 87.0446   3
   3  15 -15 196.839 80.9076   3
  -3 -15 -15 35.6404 103.251  13
   3  15 -15 30.1931 112.375  11
  -3 -15 -16 4373.96 317.422  13
  -3  15 -16 4581.01 286.551   3
   3  15 -16 4413.86 274.185   3
   3  15 -16 4295.84 367.744  11
  -3 -15 -17 2734.57 241.710  13
   3  15 -17 2377.40 195.683   3
  -3 -15 -18 6499.86 344.255  13
   3  15 -18 5817.63 283.947   3
  -3 -15 -19 398.586 104.535  13
   3  15 -19 466.276 90.7127   3
  -3 -15 -20 811.372 121.323  13
  -3 -15 -21 2246.41 158.052  13
   3  16   0 77.8019 151.676   7
   3  16  -1 127.774 140.915   7
   3  16   1 157.566 156.969   7
   3  16  -2 288.967 168.290   7
   3  16   2 251.214 174.075   7
   3  16   3 13.2881 133.104   7
   3  16  -3 36.8628 128.554   7
   3  16  -4 107.947 143.381   7
   3  16   4 39.9118 133.263   7
   3  16  -5 594.644 193.990   7
   3  16   5 382.940 182.805   7
   3  16  -6 415.909 167.527   7
   3  16   6 888.375 234.428   7
  -3  16   6 445.038 154.425  11
  -3  16  -7 6274.19 483.368  11
   3  16  -7 4596.27 410.539   7
   3  16   7 5598.44 482.056   7
   3  16  -8 20.4528 114.182   7
   3  16   8 166.211 140.407   7
  -3  16  -8 192.485 153.764  11
   3  16  -9 1647.71 252.924   7
   3  16   9 1194.57 247.336   7
  -3  16  -9 1562.82 255.756  11
   3  16  10 7508.17 501.875   7
  -3  16 -10 8507.27 527.611  11
  -3  16 -11 20745.5 802.910  11
  -3 -16 -11 21088.1 777.213  13
  -3 -16 -12 1241.76 207.611  13
  -3  16 -12 1220.48 211.873  11
  -3 -16 -13 4953.18 352.011  13
   3  16 -13 5269.47 429.925  11
  -3  16 -13 4825.02 351.963  11
  -3 -16 -14 13.3314 99.9858  13
   3  16 -14 158.668 73.8731   3
   3  16 -14-18.8785 114.034  11
  -3 -16 -15 6.17216 90.0440  13
   3  16 -15 16.7437 107.272  11
   3  16 -15 4.63516 74.9519   3
   3  16 -16 7666.30 434.657  11
   3  16 -16 6617.91 300.562   3
  -3 -16 -16 7428.54 371.826  13
   3  16 -17 4661.38 240.328   3
  -3 -16 -17 5152.97 290.092  13
  -3 -16 -18 137.872 78.8169  13
   3  16 -18 225.569 68.4689   3
  -3 -16 -19 9782.29 339.733  13
  -3 -16 -20 558.655 84.7450  13
   3  17   0 47.2110 123.482   7
  -3  17   0 21.7939 121.665  11
   3  17   0 12.6133 139.100  11
  -3  17  -1 2205.05 297.838  11
  -3  17   1 1752.60 271.370  11
   3  17  -1 1777.88 281.171   7
   3  17   1 1612.65 272.806   7
   3  17  -1 1504.00 281.269  11
   3  17   1 1659.68 286.105  11
   3  17  -2 659.587 199.359   7
   3  17   2 552.523 185.053   7
  -3  17  -2 646.875 197.444  11
   3  17  -2 708.730 222.500  11
   3  17   2 489.861 178.542  11
  -3  17   2 735.317 199.966  11
   3  17  -3 529.987 179.613   7
   3  17   3 382.944 169.560   7
   3  17  -3 652.873 217.594  11
  -3  17   3 452.275 150.121  11
   3  17   3 330.994 147.816  11
  -3  17  -3 245.108 166.022  11
   3  17  -4 302.410 140.990   7
   3  17   4 577.363 195.674   7
  -3  17   4 509.199 163.092  11
  -3  17  -4 641.369 191.897  11
  -3  17   5 6283.92 430.200  11
  -3  17  -5 7056.16 508.997  11
   3  17  -5 6616.12 481.207   7
   3  17   5 7578.47 550.863   7
  -3  17   6 4873.30 366.752  11
   3  17  -6 4182.64 390.323   7
   3  17   6 5139.04 457.837   7
  -3  17  -6 4681.25 412.203  11
   3  17  -7 1069.06 215.367   7
   3  17   7 1219.60 240.841   7
   3  17  -8 3920.74 352.467   7
   3  17   8 3963.43 379.293   7
   3  17  -8 3546.14 384.685  11
  -3  17  -8 3874.43 362.760  11
   3  17  -9 271.252 133.057   7
   3  17   9 295.517 135.071   7
  -3  17  -9 519.300 164.923  11
   3  17  -9 289.150 165.709  11
   3  17  10 2572.32 276.634   7
  -3 -17 -10 2892.42 284.749  13
  -3  17 -10 2751.61 288.735  11
   3  17 -10 2722.05 322.896  11
  -3 -17 -11 136.753 106.497  13
   3  17 -11 189.947 138.366  11
  -3  17 -11 55.2251 112.606  11
   3  17 -12 5752.00 429.315  11
  -3  17 -12 5893.67 372.187  11
  -3 -17 -12 6084.30 370.859  13
  -3  17 -13 3096.15 255.012  11
   3  17 -13 2596.67 283.033  11
   3  17 -13 2895.21 211.589   3
  -3 -17 -14 462.598 120.012  13
   3  17 -14 460.408 142.923  11
   3  17 -14 505.658 101.817   3
   3  17 -15 1991.40 225.781  11
   3  17 -15 2130.00 164.209   3
  -3 -17 -15 2075.76 195.660  13
  -3 -17 -16 3687.85 231.924  13
  -3 -17 -17 57.4656 60.3967  13
  -3 -17 -18 416.293 78.4987  13
   3  18   0 10.6479 111.400   7
   3  18   0 53.9957 116.078  11
  -3  18   0-9.33391 115.085  11
   3  18  -1 659.902 184.558   7
   3  18   1 559.953 176.240   7
  -3  18  -1 1063.16 213.308  11
   3  18  -1 515.027 179.342  11
   3  18   1 489.230 169.399  11
  -3  18   1 1008.69 203.029  11
   3  18  -2 7916.33 518.925   7
   3  18   2 8468.04 550.157   7
   3  18  -2 7196.65 512.466  11
   3  18   2 8034.76 511.327  11
  -3  18   2 6763.53 446.214  11
  -3  18  -2 6862.91 470.576  11
   3  18  -3 6047.75 449.985   7
   3  18   3 6637.08 485.101   7
   3  18  -3 5978.80 469.286  11
  -3  18  -3 6758.47 467.022  11
  -3  18   3 7711.07 462.863  11
   3  18  -4 2889.00 310.955   7
   3  18   4 2404.32 304.643   7
   3  18  -4 2703.02 329.393  11
  -3  18  -4 2592.67 306.608  11
  -3  18   4 2342.99 263.563  11
   3  18  -5 5627.64 414.612   7
   3  18   5 4885.39 416.784   7
   3  18  -5 5227.23 439.675  11
  -3  18  -5 4771.73 392.930  11
  -3  18   5 4533.29 338.420  11
   3  18  -6 2947.33 301.577   7
   3  18   6 3230.21 335.648   7
   3  18  -6 2667.45 318.810  11
  -3  18  -6 2636.89 297.499  11
   3  18  -7 6825.24 435.194   7
   3  18   7 6957.74 463.770   7
  -3  18  -7 7697.38 470.270  11
   3  18  -7 6681.30 478.490  11
   3  18  -8 1340.31 198.228   7
   3  18   8 1034.14 188.230   7
  -3  18  -8 1220.32 204.869  11
   3  18  -8 1489.61 239.585  11
  -3 -18  -8 1149.77 186.353  13
   3  18   9 2090.78 241.533   7
  -3 -18  -9 2350.21 245.870  13
  -3  18  -9 2540.90 266.291  11
   3  18  -9 2479.44 290.095  11
  -3  18 -10 412.979 131.520  11
   3  18 -10 390.566 147.549  11
  -3 -18 -10 401.031 121.228  13
  -3  18 -11 843.383 155.314  11
  -3 -18 -11 731.593 143.586  13
   3  18 -11 1117.41 193.221  11
  -3  18 -12 997.692 153.372  11
  -3 -18 -12 924.247 145.507  13
   3  18 -12 1187.37 126.680   3
   3  18 -12 1230.87 195.457  11
  -3 -18 -13 3613.33 243.250  13
   3  18 -13 4049.95 303.511  11
   3  18 -13 3630.54 203.450   3
   3  18 -14 645.812 134.967  11
  -3 -18 -14 428.431 99.1962  13
  -3 -18 -15 4874.12 240.723  13
  -3 -18 -16 87.0249 57.7159  13
  -3  19   0 30.3127 104.884  11
   3  19   0 93.1465 105.447  11
   3  19   0 87.0449 113.583   7
   3  19  -1 1985.08 251.252   7
   3  19   1 2338.47 274.864   7
   3  19   1 1881.51 238.901  11
   3  19  -1 2002.10 260.311  11
  -3  19  -1 2423.18 261.871  11
  -3  19   1 2374.74 257.253  11
   3  19  -2 433.402 142.434   7
   3  19   2 386.784 141.357   7
  -3  19  -2 476.364 144.470  11
   3  19  -2 374.258 144.132  11
  -3  19   2 288.622 128.197  11
   3  19  -3 168.432 114.488   7
   3  19   3 268.656 130.880   7
  -3  19  -3 271.513 126.151  11
   3  19  -3 168.804 132.372  11
  -3  19   3 138.257 108.314  11
   3  19  -4 987.920 181.793   7
   3  19   4 931.828 190.450   7
  -3  19   4 653.440 141.232  11
   3  19  -4 986.433 196.222  11
  -3  19  -4 1028.24 180.191  11
  -3  19  -5 21.7132 95.2814  11
   3  19  -5 86.3051 115.593  11
  -3  19   5-41.4043 82.7111  11
   3  19  -5 65.0327 100.007   7
   3  19   5 72.8340 101.757   7
  -3  19  -6 1795.85 220.203  11
   3  19  -6 2436.84 273.778  11
   3  19  -6 2269.08 238.328   7
   3  19   6 1938.91 235.984   7
  -3 -19  -7 6843.46 369.287  13
  -3  19  -7 7626.72 407.409  11
   3  19  -7 7006.87 435.424  11
   3  19  -7 7258.79 388.204   7
   3  19   7 6705.91 393.531   7
  -3 -19  -8 2673.47 232.338  13
   3  19   8 2589.53 240.565   7
  -3  19  -8 3673.67 278.050  11
   3  19  -8 3421.65 302.191  11
  -3 -19  -9 50.8030 84.0411  13
  -3  19  -9 22.6927 82.7668  11
   3  19  -9 245.336 124.558  11
  -3  19 -10 1042.55 151.905  11
   3  19 -10 792.052 156.331  11
  -3 -19 -10 823.601 129.407  13
  -3  19 -11 818.974 130.730  11
   3  19 -11 881.165 155.170  11
  -3 -19 -11 734.337 119.634  13
   3  19 -12 2428.64 216.275  11
  -3 -19 -12 2499.98 180.735  13
  -3 -19 -13 741.536 97.7802  13
   3  20   0-16.3846 77.9506  11
  -3  20   0-5.48589 80.6017  11
   3  20   0 19.5398 84.2263   7
   3  20  -1 1055.55 170.729   7
   3  20  -1 941.998 153.407  11
  -3  20  -1 622.609 138.639  11
  -3  20   1 518.699 125.392  11
   3  20   1 380.554 121.749   7
   3  20  -2 3558.47 274.349   7
   3  20   2 4068.37 301.820   7
   3  20  -2 3982.82 291.817  11
  -3  20   2 3840.39 255.565  11
  -3  20  -2 4093.30 281.273  11
   3  20  -3 904.591 162.635  11
  -3  20   3 627.408 111.575  11
   3  20  -3 1122.20 165.331   7
   3  20   3 819.659 156.014   7
  -3  20  -3 626.753 135.880  11
   3  20  -4 1838.33 194.810   7
   3  20   4 1825.67 203.222   7
  -3  20  -4 1420.52 179.656  11
   3  20  -4 1912.38 214.357  11
  -3  20  -5 2472.16 220.403  11
  -3 -20  -5 3210.62 228.068  13
   3  20  -5 2538.64 217.417   7
   3  20   5 3177.65 253.225   7
   3  20  -5 2550.06 242.024  11
   3  20  -6 1057.48 165.561  11
  -3 -20  -6 835.314 131.235  13
  -3  20  -6 1265.00 164.361  11
   3  20  -7 6284.15 347.956  11
  -3 -20  -7 6774.67 299.400  13
   3  20  -8 4931.12 298.505  11
  -3 -20  -8 4547.11 233.937  13
  -3  20  -8 4317.09 250.949  11
  -3 -20  -9 110.907 62.5288  13
   3  20  -9 300.558 100.026  11
  -3 -20 -10 569.520 85.9925  13
  -3 -21  -2 5820.00 248.899  13
  -3 -21  -3 2601.25 164.480  13
  -4   0   0 377454. 3765.35  10
  -4   0  -1 471.462 85.9138  10
  -4   0   1 622.593 95.0349  10
  -4   0  -2 17565.7 411.388  10
  -4   0   2 17410.9 430.071  10
  -4   0  -3 97.1166 32.4497  13
  -4   0   3 99.6580 70.8486  10
  -4   0  -3 45.6863 57.7091  10
  -4   0  -4 936.203 71.7190  13
  -4   0  -4 868.294 99.6090  10
  -4   0   4 770.704 113.213  10
  -4   0  -5 196.514 45.8012  13
  -4   0  -5 157.791 64.6491  10
  -4   0   5 195.038 84.1407  10
  -4   0  -6 50991.2 726.586  13
  -4   0   6 48139.8 848.937  10
  -4   0  -6 51346.6 762.004  10
   4   0  -6 47771.4 684.541   2
  -4   0  -7 46.7605 40.7848  13
  -4   0  -7 151.002 42.1491   2
   4   0  -7 404.526 66.3904   2
  -4   0   7 335.465 101.739  10
  -4   0  -7 35.6806 51.1500  10
  -4   0  -8 1617.02 121.578  13
  -4   0  -8 1583.86 160.074   6
  -4   0   8 1971.82 173.156  10
  -4   0  -8 1708.22 123.586  10
   4   0  -8 2098.01 141.570   2
  -4   0  -8 1767.25 113.835   2
  -4   0  -9 136.549 53.3121  13
  -4   0  -9 194.894 53.7492   2
   4   0  -9 214.285 62.0346   2
  -4   0  -9 240.515 85.1388   6
  -4   0   9 53.8594 82.6978  10
  -4   0 -10 133950. 1654.44  13
  -4   0 -10 133879. 1606.96   2
   4   0 -10 133517. 1723.72   2
  -4   0  10 133081. 1794.99  10
  -4   0 -10 138232. 1919.33   6
  -4   0 -11 95.2723 60.6094  13
  -4   0 -11 69.5261 71.0309   6
  -4   0 -12 29885.5 643.283   2
   4   0 -12 31371.7 726.824   2
  -4   0 -12 30105.5 781.847   6
  -4   0 -13 32.1976 56.1475   2
  -4   0 -13 49.4191 78.4207   6
  -4   0 -14 495.418 98.8171  13
  -4   0 -14 736.134 112.145   2
   4   0 -14 448.619 103.118   2
   4   0 -14 255.792 111.597   4
  -4   0 -14 743.607 142.586   6
  -4   0 -15 71.3005 82.4718   6
  -4   0 -15 49.0215 60.4469  13
   4   0 -15 108.978 74.6518   2
  -4   0 -15 117.696 64.5634   2
   4   0 -15 84.5139 88.8680   4
  -4   0 -16 9240.79 471.694   6
  -4   0 -16 9437.30 408.378   2
   4   0 -16 9218.95 448.401   2
  -4   0  16 8544.62 457.469   9
   4   0 -16 8818.08 486.304   4
  -4   0 -16 9676.77 436.975   5
  -4   0 -17 260.669 94.2213   2
  -4   0  17 72.1362 99.8462   9
  -4   0 -17 105.428 103.166   5
   4   0 -17 26.0500 95.7696   4
  -4   0 -17 61.3044 93.5434   6
  -4   0 -18 18987.9 655.175   5
  -4   0 -18 17731.1 603.662   2
   4   0 -18 16815.6 650.099   2
   4   0 -18 18016.4 735.622   4
  -4   0 -18 17532.7 688.102   6
  -4   0 -19 142.313 91.6401   2
   4   0 -19 191.248 88.4865   2
  -4   0 -19 28.3399 100.369   5
   4   0 -19 57.6631 117.308   4
   4   0 -19 66.8688 136.035  12
   4   0 -20 3666.15 307.812   1
  -4   0 -20 4118.15 323.725   5
  -4   0 -20 3653.33 290.450   2
   4   0 -20 3633.91 314.870   2
   4   0 -20 3796.24 361.515   4
   4   0 -20 3277.46 368.089  12
   4   0 -21 172.861 97.2045   1
  -4   0 -21 214.590 87.5195   2
   4   0 -21 326.468 114.506   2
  -4   0 -21 84.8813 118.845   5
   4   0 -21 80.7781 116.801   4
   4   0 -21 365.421 168.252  12
   4   0 -22 792.185 226.490  12
   4   0 -23 22.4260 96.6685   2
   4   0 -23 58.6193 109.082   4
  -4   0 -23 92.6708 109.397   5
   4   0 -23 58.2359 131.618  12
   4   0 -24 21862.7 738.957   2
   4   0 -24 23102.8 847.360   4
   4   0 -25 219.619 125.032  12
   4   0 -26 19.0861 126.727  12
   4   0 -27 58.6944 124.920  12
   4   0 -28 373.864 133.306  12
   4   0 -29-5.83048 83.2166  12
   4   0 -30 84.6641 74.5520  12
  -4   1   0 26473.5 543.236  11
  -4  -1   0 26378.4 539.432  10
  -4   1   1 1293.11 123.272  11
  -4   1  -1 868.516 105.137  11
  -4  -1  -1 1113.99 117.448  10
  -4   1   2 2290.50 165.604  11
  -4   1  -2 3947.42 195.494  11
  -4  -1   2 2730.20 177.117  10
  -4  -1  -2 3353.87 180.495  10
  -4   1  -3 5106.61 221.431  11
  -4  -1  -3 5717.91 230.656  10
  -4  -1   4 47188.3 829.864  10
  -4   1   4 46241.3 791.492  10
  -4   1  -4 47766.6 771.193  11
  -4  -1  -5 157.374 54.2846  13
  -4  -1  -5 161.591 68.1668  10
  -4  -1   5 370.699 101.930  10
  -4   1  -5 480.336 82.6563  11
  -4   1   5 627.993 103.108  10
  -4   1  -6 14270.3 375.041  11
  -4   1   6 17084.8 451.906  10
  -4  -1  -6 15548.5 379.852  10
  -4  -1   6 17266.6 477.834  10
  -4   1  -6 14336.9 308.763  13
  -4  -1  -6 15171.3 380.699  13
   4  -1  -6 17289.1 356.454   2
  -4  -1  -7 31499.4 586.565  13
  -4   1  -7 27745.6 489.998  13
  -4  -1  -7 29234.6 486.366   2
   4  -1  -7 28531.3 529.631   2
   4   1  -7 26959.2 503.221   3
  -4  -1  -7 32340.0 733.628   6
  -4   1  -7 28436.6 549.892  11
  -4  -1  -7 29844.5 549.300  10
  -4  -1   7 29728.9 660.605  10
  -4   1   7 30338.0 638.095  10
  -4   1  -8 2649.33 143.198  13
  -4  -1  -8 4196.40 204.960  13
  -4  -1  -8 3942.55 170.695   2
   4  -1  -8 1972.95 144.661   2
   4   1  -8 3153.21 165.012   3
  -4  -1  -8 3974.01 248.317   6
  -4   1  -8 3258.55 220.399   6
  -4   1  -8 2980.27 163.199  11
  -4  -1   8 2853.58 209.378  10
  -4   1   8 3243.68 208.143  10
  -4  -1  -8 3638.40 176.082  10
  -4   1  -9 27323.4 519.137  13
  -4  -1  -9 23260.0 547.881  13
  -4  -1  -9 23047.8 493.928   2
   4  -1  -9 27285.5 592.166   2
   4   1  -9 26102.3 544.848   3
  -4   1   9 27083.1 630.546  10
  -4  -1   9 27315.8 653.737  10
  -4  -1  -9 24474.5 668.153   6
  -4   1  -9 28340.8 691.498   6
  -4  -1  10 44582.9 896.766  10
  -4   1  10 43234.7 852.053  10
   4   1 -10 46131.1 802.399   3
  -4  -1 -10 46307.5 972.845   6
  -4   1 -10 42750.9 904.433   6
  -4  -1 -10 45437.3 815.634  13
  -4  -1 -10 45852.1 764.582   2
   4  -1 -10 39420.2 798.757   2
  -4   1 -10 41444.4 720.981  13
  -4   1 -11 202.623 87.3824   6
  -4  -1 -11 153.251 83.4139   6
  -4   1 -11 125.453 57.5029  13
  -4  -1 -11 181.722 69.5922  13
  -4   1  11 350.355 102.314  10
  -4  -1 -12 8208.31 402.671   6
  -4  -1 -12 8331.96 326.826   2
   4  -1 -12 7631.09 357.781   2
  -4   1 -12 8448.36 317.486  13
   4  -1 -12 7968.79 401.198   4
  -4  -1 -13 284.087 79.5273   2
   4  -1 -13 689.515 131.218   2
  -4   1 -13 497.384 117.308   6
  -4  -1 -13 145.639 93.7396   6
   4  -1 -13 743.687 143.556   4
  -4  -1 -13 256.103 82.9302  13
   4  -1 -14 29224.9 841.998   4
  -4  -1 -14 28955.5 716.580  13
  -4   1 -14 29469.7 814.690   6
  -4  -1 -14 27455.6 680.453   2
   4  -1 -14 29146.8 779.388   2
  -4  -1 -14 29314.6 710.969   5
  -4  -1 -14 28303.4 810.737   6
  -4  -1 -15 5851.63 318.650  13
  -4   1 -15 5984.04 368.054   6
  -4  -1 -15 5989.25 375.827   6
   4  -1 -15 7602.42 434.652   4
  -4  -1  15 6019.19 381.522   9
  -4   1 -15 6285.16 314.708   2
  -4  -1 -15 5457.86 302.919   2
   4  -1 -15 7067.34 384.128   2
  -4  -1 -15 6072.79 324.529   5
  -4   1 -16 8683.41 386.890   2
   4   1 -16 9764.48 450.525   2
  -4  -1 -16 9049.99 405.357   2
   4  -1 -16 9283.88 458.091   2
  -4  -1 -16 8998.40 472.436   6
  -4   1 -16 8897.28 457.423   6
   4  -1 -16 8631.89 482.384   4
   4   1 -16 9778.59 520.565   4
  -4  -1  16 8703.43 464.719   9
  -4  -1 -16 9664.86 417.177  13
  -4  -1 -16 9369.69 420.151   5
  -4   1 -17 4593.01 293.976   2
   4   1 -17 3834.23 296.280   2
  -4  -1 -17 3294.43 260.427   2
   4  -1 -17 4016.92 317.568   2
  -4  -1  17 3865.59 328.834   9
  -4  -1 -17 3732.54 280.258   5
  -4  -1 -17 3092.82 249.065  13
  -4   1 -17 4485.64 336.323   6
  -4  -1 -17 3642.69 312.995   6
   4  -1 -17 3768.38 334.825   4
   4   1 -17 4216.00 355.883   4
   4   1 -18 10581.8 496.293   2
  -4  -1 -18 9388.51 437.009   2
   4  -1 -18 8255.05 457.961   2
  -4   1 -18 8568.95 413.017   2
  -4  -1 -18 9466.97 453.183   5
   4   1 -18 10579.5 565.189   4
   4  -1 -18 8058.80 500.530   4
  -4   1 -18 9254.16 460.991   5
  -4   1 -18 8231.84 467.668   6
  -4  -1 -18 9378.38 510.278   6
  -4  -1 -19 13278.2 618.579   6
   4  -1 -19 16698.2 782.378  12
   4   1 -19 15890.6 774.430  12
  -4  -1 -19 12026.1 509.684   2
   4  -1 -19 16353.4 651.033   2
  -4   1 -19 14862.8 564.281   2
   4   1 -19 15576.3 624.637   2
  -4  -1 -19 13890.5 571.534   5
   4  -1 -19 16359.5 665.250   1
   4  -1 -19 16667.3 731.105   4
  -4   1 -19 14889.0 596.516   5
   4   1 -19 16824.1 728.602   4
   4  -1 -20 3789.70 391.061  12
   4   1 -20 3491.50 376.753  12
  -4  -1 -20 2449.91 238.901   2
   4  -1 -20 3180.37 295.271   2
  -4   1 -20 3282.81 273.168   2
   4   1 -20 4025.35 327.821   2
  -4  -1 -20 2527.69 269.528   5
   4   1 -20 3754.05 305.912   1
   4  -1 -20 3251.73 296.296   1
  -4   1 -20 3425.03 303.960   5
   4  -1 -20 3248.24 333.478   4
   4   1 -20 3681.19 349.666   4
   4  -1 -21 11642.4 550.043   1
   4  -1 -21 11220.8 663.290  12
   4   1 -21 12204.0 699.064  12
  -4  -1 -21 11438.8 510.293   2
   4  -1 -21 10305.4 523.413   2
  -4   1 -21 10502.9 488.713   2
   4   1 -21 11532.8 545.650   2
  -4   1 -21 11646.4 546.184   5
   4  -1 -21 11632.9 621.570   4
   4   1 -21 12590.0 644.334   4
   4  -1 -22 2574.49 338.594  12
   4   1 -22 1950.20 304.816  12
   4  -1 -23 5201.88 455.495  12
   4   1 -23 5073.59 453.436  12
   4  -1 -23 4488.48 355.506   2
  -4   1 -23 5142.02 369.866   5
   4   1 -23 4771.20 347.342   2
   4   1 -23 5401.60 417.277   4
   4  -1 -23 4971.22 402.161   4
   4  -1 -23 4995.50 338.645   1
   4   1 -24 1925.74 218.606   2
   4   1 -24 2297.62 278.828   4
   4  -1 -25 154.925 123.471  12
   4   1 -25 73.3279 122.536  12
   4   1 -25 65.2722 101.166   2
   4   1 -25 270.608 128.553   4
   4  -1 -26 863.088 199.843  12
   4   1 -26 1002.59 215.190  12
   4  -1 -27 314.636 142.937  12
   4   1 -27 133.672 127.845  12
   4  -1 -28 968.319 177.917  12
   4   1 -28 820.939 169.829  12
   4  -1 -29 1366.48 174.282  12
   4   1 -29 1519.74 185.044  12
   4  -1 -30 858.363 129.625  12
   4   1 -30 1039.25 135.666  12
  -4  -2   0 177878. 2058.09  10
  -4   2   0 181511. 2076.86  11
  -4  -2   1 5606.94 257.057  10
  -4  -2  -1 5957.80 252.687  10
  -4   2   1 6275.68 267.624  11
   4  -2  -2 59356.7 764.602   4
  -4   2   2 62659.6 974.299  11
  -4   2  -2 68742.3 995.046  11
  -4  -2   2 62436.3 983.749  10
  -4  -2  -2 65994.6 958.408  10
  -4   2  -3 80903.3 1135.44  11
  -4   2   3 80967.0 1145.45  11
  -4  -2  -3 75553.1 1084.63  10
  -4  -2   3 74246.7 1146.29  10
   4  -2  -3 83954.0 999.631   4
  -4   2  -4 654.630 94.0448  11
  -4   2   4 814.864 108.619  11
  -4  -2  -4 487.719 92.2798  10
  -4  -2   4 828.148 128.250  10
   4  -2  -4 711.695 84.2386   4
  -4   2  -5 18876.3 491.019   6
   4  -2  -5 18394.7 428.502   4
  -4  -2  -5 15400.2 397.023  10
  -4  -2   5 16218.9 466.163  10
  -4   2  -5 18146.2 446.070  11
  -4   2   5 16265.4 445.499  11
   4   2  -5 14138.1 296.361   3
  -4   2   6 29578.3 611.362  10
   4   2  -6 34456.3 516.965   3
   4  -2  -6 26096.8 575.490   4
  -4   2  -6 26816.7 429.160   3
  -4   2  -6 25615.3 609.258   6
  -4   2  -6 26831.8 569.419  11
  -4  -2  -6 30820.6 569.652  10
  -4  -2   6 33673.3 705.540  10
  -4   2   7 13560.8 402.127  10
  -4  -2   7 12793.8 428.045  10
  -4  -2  -7 11653.6 327.511  10
  -4  -2  -7 11369.6 435.678   6
  -4  -2  -7 11145.3 365.699  13
   4  -2  -7 14419.1 423.521   4
   4   2  -7 11615.6 308.255   3
  -4   2  -7 12250.5 279.709   3
  -4   2  -7 11978.7 356.827  11
  -4  -2   8 5363.68 288.946  10
  -4   2   8 5408.18 261.678  10
  -4  -2  -8 4675.19 202.023  10
   4  -2  -8 5600.53 247.277   2
  -4  -2  -8 5027.80 291.240   6
  -4  -2  -8 5111.15 249.945  13
  -4   2  -8 4500.71 177.392   3
   4   2  -8 5398.25 218.518   3
  -4   2  -8 5267.76 232.029  11
  -4   2  -9 13646.2 374.581  11
  -4  -2  -9 12268.7 355.777   2
  -4  -2  -9 12953.4 486.094   6
  -4   2  -9 14106.8 467.616   6
   4  -2  -9 13940.4 420.839   2
  -4  -2  -9 12934.8 417.783  13
   4  -2  -9 14523.3 471.758   4
   4   2  -9 12478.1 365.836   3
  -4   2  -9 13429.1 337.049   3
  -4   2   9 13664.3 429.474  10
  -4  -2   9 13788.6 479.386  10
  -4  -2 -10 67426.3 1251.13   6
  -4   2 -10 71437.7 1180.67   6
   4  -2 -10 68446.8 1117.21   2
  -4  -2 -10 66101.2 1099.84  13
   4   2 -10 68923.1 1049.01   3
   4  -2 -10 70668.0 1215.07   4
  -4   2 -10 72897.3 986.104   3
  -4   2  10 70093.3 1126.40  10
   4  -2 -11 286.343 96.0776   4
  -4   2 -11 403.577 105.611   6
  -4   2  11 284.617 105.020  10
  -4  -2 -12 7574.68 314.555   2
   4  -2 -12 5984.94 323.660   2
  -4   2 -12 7519.05 365.670   6
  -4  -2 -12 8082.41 400.666   6
   4  -2 -12 6234.57 351.345   4
  -4   2 -12 7631.00 295.471   3
   4   2 -12 7557.33 327.147   3
  -4  -2  13 215.253 114.951   9
   4  -2 -13 430.212 110.385   2
  -4  -2 -13 166.113 71.6693   2
  -4  -2 -13 143.235 86.4975   6
  -4   2 -13 303.540 99.2409   6
   4   2 -13 337.553 85.3870   3
  -4   2 -13 429.480 80.6656   3
  -4  -2 -13 202.692 86.6113  13
  -4  -2 -14 2519.96 215.712  13
  -4  -2 -14 2619.38 249.398   6
  -4   2 -14 2415.92 183.730   3
   4   2 -14 2184.96 193.345   3
   4  -2 -14 2163.17 233.000   4
  -4  -2  14 2256.82 238.774   9
  -4   2 -14 2342.62 221.357   6
  -4  -2 -14 2358.48 195.211   2
   4  -2 -14 1939.03 207.626   2
  -4  -2 -15 1949.65 193.557  13
  -4  -2 -15 2022.30 190.618   2
   4  -2 -15 1814.71 212.670   2
   4   2 -15 1731.26 183.920   3
  -4  -2  15 1711.15 219.959   9
  -4  -2 -15 2068.04 233.709   6
  -4   2 -15 1977.45 210.461   6
   4  -2 -15 1919.95 230.987   4
  -4  -2 -16 4216.52 279.938   2
   4  -2 -16 4998.32 339.886   2
  -4  -2 -16 4542.93 302.938  13
   4  -2 -16 5203.98 381.209   4
  -4   2 -16 3629.94 292.799   6
  -4  -2 -16 4377.46 338.618   6
  -4  -2  16 4772.97 363.059   9
  -4  -2 -17 2582.96 269.678   6
  -4   2 -17 2060.20 236.206   6
  -4  -2 -17 2566.71 233.031   2
   4  -2 -17 2781.27 267.255   2
   4  -2 -17 2481.09 274.303   4
  -4  -2  17 2112.09 258.013   9
  -4  -2 -17 2587.62 235.489  13
   4   2 -18 4048.72 357.402   4
  -4  -2  18 3476.81 332.310   9
  -4  -2 -18 3809.42 284.743  13
   4  -2 -18 3509.32 335.554   4
  -4  -2 -18 3590.89 280.098   2
   4  -2 -18 3538.61 305.683   2
  -4   2 -18 3691.54 272.734   2
   4   2 -18 3677.02 296.646   2
  -4  -2 -18 4013.97 337.799   6
   4  -2 -19 8267.30 511.210   4
  -4   2 -19 10288.8 502.486   5
  -4  -2 -19 8118.81 426.177   2
   4  -2 -19 7559.36 453.580   2
  -4   2 -19 9918.68 451.499   2
   4   2 -19 9127.73 469.732   2
  -4  -2 -19 9463.66 518.600   6
   4  -2 -19 7801.32 470.899   1
   4   2 -19 8677.87 523.963   4
   4   2 -19 8043.62 551.058  12
  -4  -2 -19 8302.55 428.762  13
   4  -2 -19 8011.13 543.320  12
   4   2 -20 17125.4 652.705   2
  -4   2 -20 15757.8 590.122   2
  -4  -2 -20 15103.1 599.190   2
   4  -2 -20 15470.9 661.016   2
   4  -2 -20 15030.1 751.729  12
   4   2 -20 15661.3 783.747  12
   4  -2 -20 15752.7 655.311   1
   4   2 -20 18105.8 771.961   4
  -4   2 -20 16550.6 642.742   5
   4  -2 -20 15765.8 721.513   4
   4   2 -21 285.072 144.438   4
   4  -2 -21 128.956 124.740   4
  -4   2 -21 232.028 134.872   5
   4  -2 -21 120.716 106.883   1
   4  -2 -21 84.8681 107.746   2
  -4   2 -21 347.239 121.083   2
   4   2 -21 161.799 120.174   2
   4  -2 -21 242.295 149.211  12
   4   2 -21 189.794 144.796  12
   4  -2 -22 1025.57 231.797  12
   4   2 -22 907.488 232.236  12
  -4   2 -23 1828.32 235.610   5
   4   2 -23 1534.84 216.187   2
   4  -2 -23 1727.01 267.677  12
   4   2 -23 1798.13 281.759  12
   4   2 -23 1849.28 258.712   4
   4  -2 -23 1514.01 199.876   1
   4  -2 -24 1283.62 177.726   1
  -4   2 -24 1908.74 237.535   5
   4   2 -24 1838.77 222.436   2
   4   2 -24 1800.07 247.530   4
  -4   2 -25 1494.86 211.648   5
   4  -2 -25 1642.22 249.062  12
   4   2 -25 1547.36 245.658  12
   4   2 -25 1307.23 185.910   2
   4   2 -25 1556.89 226.755   4
   4   2 -26 2133.89 240.682   4
   4  -2 -26 1747.23 245.361  12
   4   2 -26 1789.81 252.860  12
   4  -2 -27 444.410 152.446  12
   4   2 -27 422.244 151.884  12
   4   2 -28 6.78173 99.6413  12
   4  -2 -28 40.7584 102.581  12
   4  -2 -29 38.0726 83.7593  12
   4   2 -29 26.6270 79.8801  12
   4   2 -30 974.759 121.569  12
   4  -2 -30 668.617 113.158  12
  -4   3   0 19155.5 511.198  11
  -4  -3   0 25885.8 566.773  10
  -4   3   1 184110. 2168.50  11
  -4   3  -1 184840. 2183.47  11
  -4  -3  -1 182150. 2123.96  10
  -4  -3   1 186884. 2165.79  10
  -4   3  -2 17990.9 486.093  11
  -4  -3  -2 16732.8 447.712  10
[truncated: 244,851 more chars]
