# Supplementary material for: Synthesis and crystal structure of racemic (R*,R*)-2,2′-(1,4-phenyl­ene)bis­(3-phenyl-2,3,5,6-tetra­hydro-4H-1,3-thia­zin-4-one)
Source: Acta Crystallogr E Crystallogr Commun. 2021 Nov 9;77(Pt 12):1263–6. doi: 10.1107/S2056989021011592 (PMC8647733; doi:10.1107/S2056989021011592)
Supplement: Supplementary file 2 [file e-77-01263-Isup3.cml]

<?xml version="1.0" encoding="UTF-8" ?>
<!DOCTYPE CDXML SYSTEM "http://www.cambridgesoft.com/xml/cdxml.dtd" >
<CDXML
 CreationProgram="ChemDraw 20.1.0.110"
 Name="molecule.cdxml"
 BoundingBox="135.90 57.27 419.75 385.02"
 WindowPosition="0 0"
 WindowSize="0 -1073741824"
 WindowIsZoomed="yes"
 FractionalWidths="yes"
 InterpretChemically="yes"
 ShowAtomQuery="yes"
 ShowAtomStereo="no"
 ShowAtomEnhancedStereo="yes"
 ShowAtomNumber="no"
 ShowResidueID="no"
 ShowBondQuery="yes"
 ShowBondRxn="yes"
 ShowBondStereo="no"
 ShowTerminalCarbonLabels="no"
 ShowNonTerminalCarbonLabels="no"
 HideImplicitHydrogens="no"
 LabelFont="3"
 LabelSize="28.25"
 LabelFace="96"
 CaptionFont="3"
 CaptionSize="28.25"
 HashSpacing="7.07"
 MarginWidth="4.52"
 LineWidth="1.70"
 BoldWidth="5.66"
 BondLength="40.72"
 BondSpacing="18"
 ChainAngle="120"
 LabelJustification="Auto"
 CaptionJustification="Left"
 AminoAcidTermini="HOH"
 ShowSequenceTermini="yes"
 ShowSequenceBonds="yes"
 ShowSequenceUnlinkedBranches="no"
 ResidueWrapCount="40"
 ResidueBlockCount="10"
 ResidueZigZag="yes"
 NumberResidueBlocks="no"
 PrintMargins="36 36 36 36"
 MacPrintInfo="0003000001200120000000000B6608A0FF84FF880BE309180367052703FC0002000001200120000000000B6608A0000100000064000000010001010100000001270F000100010000000000000000000000000002001901900000000000600000000000000000000100000000000000000000000000000000"
 ChemPropName=""
 ChemPropFormula="Chemical Formula: "
 ChemPropExactMass="Exact Mass: "
 ChemPropMolWt="Molecular Weight: "
 ChemPropMOverZ="m/z: "
 ChemPropAnalysis="Elemental Analysis: "
 ChemPropBoilingPt="Boiling Point: "
 ChemPropMeltingPt="Melting Point: "
 ChemPropCritTemp="Critical Temp: "
 ChemPropCritPres="Critical Pres: "
 ChemPropCritVol="Critical Vol: "
 ChemPropGibbs="Gibbs Energy: "
 ChemPropLogP="Log P: "
 ChemPropMR="MR: "
 ChemPropHenry="Henry&apos;s Law: "
 ChemPropEForm="Heat of Form: "
 ChemProptPSA="tPSA: "
 ChemPropCLogP="CLogP: "
 ChemPropCMR="CMR: "
 ChemPropLogS="LogS: "
 ChemPropPKa="pKa: "
 ChemPropID=""
 ChemPropFragmentLabel=""
 color="0"
 bgcolor="1"
 RxnAutonumberStart="1"
 RxnAutonumberConditions="no"
 RxnAutonumberStyle="Roman"
 RxnAutonumberFormat="(#)"
><colortable>
<color r="1" g="1" b="1"/>
<color r="0" g="0" b="0"/>
<color r="1" g="0" b="0"/>
<color r="1" g="1" b="0"/>
<color r="0" g="1" b="0"/>
<color r="0" g="1" b="1"/>
<color r="0" g="0" b="1"/>
<color r="1" g="0" b="1"/>
</colortable><fonttable>
<font id="3" charset="iso-8859-1" name="Arial"/>
</fonttable><page
 id="622"
 BoundingBox="0 0 540 719.75"
 HeaderPosition="36"
 FooterPosition="36"
 PrintTrimMarks="yes"
 HeightPages="1"
 WidthPages="1"
><group
 id="319"
 BoundingBox="135.90 57.27 419.75 385.02"
 Z="288"
><fragment
 id="234"
 BoundingBox="135.90 57.27 419.75 385.02"
 Z="227"
><n
 id="219"
 p="242.55 200.78"
 Z="219"
 AS="N"
/><n
 id="221"
 p="277.81 180.42"
 Z="220"
 AS="N"
/><n
 id="223"
 p="313.08 200.78"
 Z="221"
 AS="N"
/><n
 id="225"
 p="313.08 241.50"
 Z="222"
 AS="N"
/><n
 id="227"
 p="277.81 261.87"
 Z="223"
 AS="N"
/><n
 id="229"
 p="242.55 241.50"
 Z="224"
 AS="N"
/><n
 id="231"
 p="172.02 200.78"
 Z="225"
 Element="16"
 NumHydrogens="0"
 NeedsClean="yes"
 AS="N"
><t
 p="162.58 211.91"
 BoundingBox="162.58 187.99 181.45 212.26"
 LabelJustification="Left"
><s font="3" size="28.25" color="0" face="96">S</s></t></n><n
 id="233"
 p="207.28 180.42"
 Z="226"
 Geometry="Tetrahedral"
 AS="S"
 BondOrdering="303 289 0 290"
/><n
 id="235"
 p="207.28 139.70"
 Z="228"
 Element="7"
 NumHydrogens="0"
 NeedsClean="yes"
 AS="N"
><t
 p="197.07 150.82"
 BoundingBox="197.07 127.31 217.49 150.82"
 LabelJustification="Left"
><s font="3" size="28.25" color="0" face="96">N</s></t></n><n
 id="237"
 p="172.02 119.33"
 Z="229"
 AS="N"
/><n
 id="239"
 p="136.75 139.70"
 Z="230"
 AS="N"
/><n
 id="241"
 p="136.75 180.42"
 Z="231"
 AS="N"
/><n
 id="243"
 p="172.02 78.61"
 Z="232"
 Element="8"
 NumHydrogens="0"
 NeedsClean="yes"
 AS="N"
><t
 p="161.02 89.74"
 BoundingBox="161.02 65.82 183.01 90.09"
 LabelJustification="Left"
><s font="3" size="28.25" color="0" face="96">O</s></t></n><n
 id="245"
 p="242.55 119.33"
 Z="233"
 AS="N"
/><n
 id="247"
 p="242.55 78.61"
 Z="234"
 AS="N"
/><n
 id="249"
 p="277.81 58.25"
 Z="235"
 AS="N"
/><n
 id="251"
 p="313.08 78.61"
 Z="236"
 AS="N"
/><n
 id="253"
 p="313.08 119.33"
 Z="237"
 AS="N"
/><n
 id="255"
 p="277.81 139.70"
 Z="238"
 AS="N"
/><n
 id="257"
 p="383.63 241.50"
 Z="239"
 Element="16"
 NumHydrogens="0"
 NeedsClean="yes"
 AS="N"
><t
 p="374.20 252.63"
 BoundingBox="374.20 228.71 393.07 252.98"
 LabelJustification="Left"
><s font="3" size="28.25" color="0" face="96">S</s></t></n><n
 id="259"
 p="348.34 261.87"
 Z="240"
 Geometry="Tetrahedral"
 AS="S"
 BondOrdering="318 304 0 305"
/><n
 id="261"
 p="348.34 302.59"
 Z="241"
 Element="7"
 NumHydrogens="0"
 NeedsClean="yes"
 AS="N"
><t
 p="338.13 313.71"
 BoundingBox="338.13 290.21 358.55 313.71"
 LabelJustification="Left"
><s font="3" size="28.25" color="0" face="96">N</s></t></n><n
 id="263"
 p="383.63 322.95"
 Z="242"
 AS="N"
/><n
 id="265"
 p="418.90 302.59"
 Z="243"
 AS="N"
/><n
 id="267"
 p="418.90 261.87"
 Z="244"
 AS="N"
/><n
 id="269"
 p="383.63 363.67"
 Z="245"
 Element="8"
 NumHydrogens="0"
 NeedsClean="yes"
 AS="N"
><t
 p="372.64 374.80"
 BoundingBox="372.64 350.88 394.63 375.15"
 LabelJustification="Left"
><s font="3" size="28.25" color="0" face="96">O</s></t></n><n
 id="271"
 p="313.08 322.95"
 Z="246"
 AS="N"
/><n
 id="273"
 p="313.08 363.67"
 Z="247"
 AS="N"
/><n
 id="275"
 p="277.81 384.04"
 Z="248"
 AS="N"
/><n
 id="277"
 p="242.55 363.67"
 Z="249"
 AS="N"
/><n
 id="279"
 p="242.55 322.95"
 Z="250"
 AS="N"
/><n
 id="281"
 p="277.81 302.59"
 Z="251"
 AS="N"
/><b
 id="283"
 Z="252"
 B="219"
 E="221"
 BS="N"
/><b
 id="284"
 Z="253"
 B="221"
 E="223"
 Order="2"
 BS="N"
 BondCircularOrdering="0 283 285 0"
/><b
 id="285"
 Z="254"
 B="223"
 E="225"
 BS="N"
/><b
 id="286"
 Z="255"
 B="225"
 E="227"
 Order="2"
 BS="N"
 BondCircularOrdering="318 285 287 0"
/><b
 id="287"
 Z="256"
 B="227"
 E="229"
 BS="N"
/><b
 id="288"
 Z="257"
 B="219"
 E="229"
 Order="2"
 BS="N"
 BondCircularOrdering="283 303 0 287"
/><b
 id="289"
 Z="258"
 B="231"
 E="233"
 BS="N"
/><b
 id="290"
 Z="259"
 B="233"
 E="235"
 BS="N"
/><b
 id="291"
 Z="260"
 B="235"
 E="237"
 BS="N"
/><b
 id="292"
 Z="261"
 B="237"
 E="239"
 BS="N"
/><b
 id="293"
 Z="262"
 B="239"
 E="241"
 BS="N"
/><b
 id="294"
 Z="263"
 B="231"
 E="241"
 BS="N"
/><b
 id="295"
 Z="264"
 B="237"
 E="243"
 Order="2"
 BS="N"
/><b
 id="296"
 Z="265"
 B="245"
 E="247"
 BS="N"
/><b
 id="297"
 Z="266"
 B="247"
 E="249"
 Order="2"
 BS="N"
 BondCircularOrdering="0 296 298 0"
/><b
 id="298"
 Z="267"
 B="249"
 E="251"
 BS="N"
/><b
 id="299"
 Z="268"
 B="251"
 E="253"
 Order="2"
 BS="N"
 BondCircularOrdering="0 298 300 0"
/><b
 id="300"
 Z="269"
 B="253"
 E="255"
 BS="N"
/><b
 id="301"
 Z="270"
 B="245"
 E="255"
 Order="2"
 BS="N"
 BondCircularOrdering="296 302 0 300"
/><b
 id="302"
 Z="271"
 B="235"
 E="245"
 BS="N"
/><b
 id="303"
 Z="272"
 B="233"
 E="219"
 Display="WedgedHashBegin"
 BS="N"
/><b
 id="304"
 Z="273"
 B="257"
 E="259"
 BS="N"
/><b
 id="305"
 Z="274"
 B="259"
 E="261"
 BS="N"
/><b
 id="306"
 Z="275"
 B="261"
 E="263"
 BS="N"
/><b
 id="307"
 Z="276"
 B="263"
 E="265"
 BS="N"
/><b
 id="308"
 Z="277"
 B="265"
 E="267"
 BS="N"
/><b
 id="309"
 Z="278"
 B="257"
 E="267"
 BS="N"
/><b
 id="310"
 Z="279"
 B="263"
 E="269"
 Order="2"
 BS="N"
/><b
 id="311"
 Z="280"
 B="271"
 E="273"
 BS="N"
/><b
 id="312"
 Z="281"
 B="273"
 E="275"
 Order="2"
 BS="N"
 BondCircularOrdering="0 311 313 0"
/><b
 id="313"
 Z="282"
 B="275"
 E="277"
 BS="N"
/><b
 id="314"
 Z="283"
 B="277"
 E="279"
 Order="2"
 BS="N"
 BondCircularOrdering="0 313 315 0"
/><b
 id="315"
 Z="284"
 B="279"
 E="281"
 BS="N"
/><b
 id="316"
 Z="285"
 B="271"
 E="281"
 Order="2"
 BS="N"
 BondCircularOrdering="311 317 0 315"
/><b
 id="317"
 Z="286"
 B="261"
 E="271"
 BS="N"
/><b
 id="318"
 Z="287"
 B="259"
 E="225"
 Display="WedgedHashBegin"
 BS="N"
/></fragment></group></page></CDXML>
