# Supplementary material for: Synthesis and crystal structure of racemic (R*,R*)-2,2′-(1,4-phenyl­ene)bis­(3-phenyl-2,3,5,6-tetra­hydro-4H-1,3-thia­zin-4-one)
Source: Acta Crystallogr E Crystallogr Commun. 2021 Nov 9;77(Pt 12):1263–6. doi: 10.1107/S2056989021011592 (PMC8647733; doi:10.1107/S2056989021011592)
Supplement: Supplementary file 3 [file e-77-01263-Isup4.hkl]

data_I                                                                          
_shelx_title ' ljs60_auto in Pbca No61' 
_shelx_refln_list_code          4                                               
_shelx_F_calc_maximum      338.38                                               
_exptl_crystal_F_000      1936.00                                               
_reflns_d_resolution_high  0.7974                                               
                                                                                
loop_                                                                           
 _space_group_symop_operation_xyz                                               
 'x, y, z'                                                                      
 '-x+1/2, -y, z+1/2'                                                            
 'x+1/2, -y+1/2, -z'                                                            
 '-x, y+1/2, -z+1/2'                                                            
 '-x, -y, -z'                                                                   
 'x-1/2, y, -z-1/2'                                                             
 '-x-1/2, y-1/2, z'                                                             
 'x, -y-1/2, z-1/2'                                                             
                                                                                
_cell_length_a     9.6963                                                       
_cell_length_b    17.6307                                                       
_cell_length_c    25.7044                                                       
_cell_angle_alpha  90.000                                                       
_cell_angle_beta   90.000                                                       
_cell_angle_gamma  90.000                                                       
                                                                                
_shelx_F_squared_multiplier     1.000                                           
                                                                                
loop_                                                                           
 _refln_index_h                                                                 
 _refln_index_k                                                                 
 _refln_index_l                                                                 
 _refln_F_squared_calc                                                          
 _refln_F_squared_meas                                                          
 _refln_F_squared_sigma                                                         
 _refln_observed_status                                                         
   2   0   0      58408.19      60757.91       560.25 o                         
   4   0   0      39421.27      38608.32       385.14 o                         
   6   0   0        252.21        277.99        21.49 o                         
   8   0   0       1458.34       1398.65        56.75 o                         
  10   0   0       4361.97       4291.58       353.13 o                         
   2   1   0        127.15        120.44         9.20 o                         
   4   1   0       2597.02       2522.84        36.54 o                         
   6   1   0       1709.69       1626.30        36.38 o                         
   8   1   0        468.72        481.10        24.25 o                         
  10   1   0       4486.74       3900.23       351.68 o                         
   0   2   0      13212.01      11105.09       285.46 o                         
   2   2   0       4411.08       4154.32       174.25 o                         
   4   2   0      18120.35      17663.43       178.55 o                         
   6   2   0       6345.05       5956.07        91.14 o                         
   8   2   0       1960.37       2023.92       101.25 o                         
  10   2   0       1163.51       1274.10        58.22 o                         
   2   3   0        192.67        288.01        22.69 o                         
   4   3   0       2127.30       2162.66       320.89 o                         
   6   3   0          2.12         15.61         6.39 o                         
   8   3   0       6086.39       5726.87        87.04 o                         
  10   3   0        325.43        293.44        23.48 o                         
   0   4   0         75.84         91.47         4.44 o                         
   2   4   0     114501.57     119637.65       638.89 o                         
   4   4   0       1012.10       1184.09        39.28 o                         
   6   4   0       3450.56       3360.39        57.17 o                         
   8   4   0       3619.65       3595.00        74.71 o                         
  10   4   0        463.38        504.64        24.22 o                         
   2   5   0       4727.46       4497.51        60.72 o                         
   4   5   0      11033.16      11547.31       158.20 o                         
   6   5   0       1212.69       1038.79        31.46 o                         
   8   5   0       4169.41       3894.19       258.24 o                         
  10   5   0         54.16         62.13        10.83 o                         
   0   6   0         87.62        102.30         4.30 o                         
   2   6   0       8123.28       6899.63        83.48 o                         
   4   6   0        110.62        166.51        12.17 o                         
   6   6   0       4096.78       3904.41       182.01 o                         
   8   6   0        291.41        274.35        18.93 o                         
  10   6   0        122.45        110.18        25.09 o                         
   2   7   0        798.12        658.73        32.46 o                         
   4   7   0       7691.51       8067.50        98.05 o                         
   6   7   0        139.52        205.07        52.67 o                         
   8   7   0       1181.82       1184.92        37.59 o                         
  10   7   0          6.24          4.35         6.72 o                         
   0   8   0       4723.97       5279.47       102.96 o                         
   2   8   0       1164.06       1100.42        42.00 o                         
   4   8   0       1122.91       1075.86        46.96 o                         
   6   8   0         81.48        115.56        37.03 o                         
   8   8   0        247.91        231.21        24.52 o                         
  10   8   0        302.45        354.99        21.92 o                         
   2   9   0       8789.63      10498.09       118.23 o                         
   4   9   0       2004.98       2321.03        74.30 o                         
   6   9   0       2307.57       2562.82        80.98 o                         
   8   9   0         25.33         43.22        11.51 o                         
  10   9   0         72.31         63.37        10.96 o                         
   0  10   0       1230.17       1161.62        51.92 o                         
   2  10   0       1652.89       2043.09        49.46 o                         
   4  10   0       7614.50       7255.55       443.14 o                         
   6  10   0         16.69         20.42        12.02 o                         
   8  10   0         39.73         58.61        13.04 o                         
  10  10   0        820.54        867.66        55.76 o                         
   2  11   0       3161.07       3138.92        66.68 o                         
   4  11   0       2351.37       2392.54       255.27 o                         
   6  11   0       1204.98       1045.94        38.92 o                         
   8  11   0         73.58         73.01        15.04 o                         
  10  11   0       2024.46       2134.52        51.73 o                         
   0  12   0       3108.41       3054.05        98.63 o                         
   2  12   0        636.76        609.97        24.98 o                         
   4  12   0       5259.01       5033.72        93.20 o                         
   6  12   0        436.51        425.84        80.33 o                         
   8  12   0         55.81         88.93        16.27 o                         
  10  12   0          3.79          3.75         5.98 o                         
   2  13   0        299.80        275.48        22.16 o                         
   4  13   0       1373.40       1376.29       218.82 o                         
   6  13   0         72.13         76.20        17.46 o                         
   8  13   0         16.95         15.68        10.63 o                         
   0  14   0         70.58        102.56        16.89 o                         
   2  14   0        713.78        708.18        29.67 o                         
   4  14   0        287.92        328.76        80.98 o                         
   6  14   0        307.89        227.69        25.81 o                         
   8  14   0        432.23        484.19        27.74 o                         
   2  15   0       2091.28       2014.30        58.89 o                         
   4  15   0      11940.07      12361.62       227.63 o                         
   6  15   0        144.38        160.59        21.24 o                         
   8  15   0        505.56        551.53        27.04 o                         
   0  16   0        428.21        363.20        28.87 o                         
   2  16   0       2676.12       2574.43        73.98 o                         
   4  16   0        147.58        166.11        31.00 o                         
   6  16   0        286.19        299.63        21.61 o                         
   8  16   0         19.56         16.70         7.30 o                         
   2  17   0        619.15        632.26        28.93 o                         
   4  17   0         55.04         41.21         9.44 o                         
   6  17   0        942.59        967.30        30.98 o                         
   0  18   0        426.18        447.13        29.66 o                         
   2  18   0        162.38        134.66        14.27 o                         
   4  18   0         14.16         19.18         6.97 o                         
   6  18   0          1.08          9.85         5.75 o                         
   2  19   0        215.78        197.55        14.81 o                         
   4  19   0        244.54        256.44        25.71 o                         
   6  19   0         40.27         49.70         8.22 o                         
   0  20   0        212.69        152.36        19.44 o                         
   2  20   0       1762.89       1801.03        36.14 o                         
   4  20   0          9.02          3.60         4.66 o                         
   1   1   1       5896.00       5627.54        82.31 o                         
   2   1   1      12961.10      12557.77       121.01 o                         
   3   1   1      11274.46      11132.61       122.47 o                         
   4   1   1        119.60        104.25         9.88 o                         
   5   1   1        757.84        671.65        16.67 o                         
   6   1   1        868.63        903.31        21.94 o                         
   7   1   1        277.55        308.46        23.10 o                         
   8   1   1       3249.24       3342.65        51.84 o                         
   9   1   1        504.18        537.19        16.66 o                         
  10   1   1         64.20         88.82        16.64 o                         
  11   1   1        458.02        370.58        26.58 o                         
   0   2   1       1709.75       1419.39        12.04 o                         
   1   2   1      15466.26      14971.27        57.01 o                         
   2   2   1      24810.58      25597.29       160.82 o                         
   3   2   1       4350.59       4384.49        64.97 o                         
   4   2   1        714.07        565.94        15.15 o                         
   5   2   1        540.99        511.57        28.25 o                         
   6   2   1        387.64        363.62        14.15 o                         
   7   2   1       2318.80       2291.43        40.50 o                         
   8   2   1        494.07        517.22        47.46 o                         
   9   2   1        793.83        822.79        32.00 o                         
  10   2   1        362.98        324.17        22.76 o                         
  11   2   1         35.64         47.33         5.80 o                         
   1   3   1      19665.94      20307.35       193.81 o                         
   2   3   1       5889.25       5593.20        45.56 o                         
   3   3   1       6420.78       6322.09        71.65 o                         
   4   3   1      17662.93      18096.10       105.94 o                         
   5   3   1        299.09        415.75        22.04 o                         
   6   3   1       6589.57       6402.94        82.12 o                         
   7   3   1        158.76        165.78        10.11 o                         
   8   3   1        182.45        165.27         9.68 o                         
   9   3   1       1463.49       1564.83        35.23 o                         
  10   3   1        516.47        599.95        20.58 o                         
  11   3   1        823.96        858.43        33.55 o                         
   0   4   1        435.94        337.43         6.95 o                         
   1   4   1      22901.23      22097.23       100.12 o                         
   2   4   1       1416.97       1469.59        86.40 o                         
   3   4   1         77.00         45.95         4.07 o                         
   4   4   1       3309.74       2970.55        65.22 o                         
   5   4   1        113.67         84.92        10.22 o                         
   6   4   1        302.95        314.09        21.87 o                         
   7   4   1       1315.84       1199.79        20.28 o                         
   8   4   1        366.22        358.08        17.50 o                         
   9   4   1         27.06         32.13         7.73 o                         
  10   4   1        165.98        190.88        11.28 o                         
  11   4   1          1.02          9.62         3.99 o                         
   1   5   1       7261.12       7619.17        73.71 o                         
   2   5   1       2916.08       2708.12        42.22 o                         
   3   5   1       5339.61       5322.75        75.88 o                         
   4   5   1        223.43        213.18        17.08 o                         
   5   5   1       1194.20       1374.67        34.03 o                         
   6   5   1        957.50        871.86        21.77 o                         
   7   5   1        447.37        422.37        34.27 o                         
   8   5   1          0.07         13.66         5.56 o                         
   9   5   1        362.75        357.40        25.90 o                         
  10   5   1         22.68         17.92         5.65 o                         
  11   5   1         43.29         80.93         7.47 o                         
   0   6   1          8.69         15.22         2.76 o                         
   1   6   1       2339.42       2336.90        65.85 o                         
   2   6   1       3714.60       3343.31        35.07 o                         
   3   6   1       1239.80       1362.47        78.51 o                         
   4   6   1        361.01        467.89        49.98 o                         
   5   6   1        251.00        290.50        13.64 o                         
   6   6   1         47.46         47.42         6.21 o                         
   7   6   1        272.71        275.64        18.36 o                         
   8   6   1        293.22        318.23        21.56 o                         
   9   6   1        356.66        291.29        15.14 o                         
  10   6   1        190.40        205.33        12.70 o                         
  11   6   1         65.64         68.17         6.76 o                         
   1   7   1        697.76        724.92        15.50 o                         
   2   7   1        683.57        549.40        63.08 o                         
   3   7   1        324.04        383.05        18.39 o                         
   4   7   1       1906.50       2114.07       117.54 o                         
   5   7   1          0.92          1.46         4.10 o                         
   6   7   1        137.48        109.34        10.21 o                         
   7   7   1        660.50        619.30        22.53 o                         
   8   7   1       1738.01       1887.97        46.22 o                         
   9   7   1        173.13        156.33        22.73 o                         
  10   7   1          4.28          1.91         4.71 o                         
  11   7   1          5.54          3.46         3.28 o                         
   0   8   1        174.93        268.81        20.74 o                         
   1   8   1       2573.67       2869.33        76.08 o                         
   2   8   1       4342.69       4109.78       104.16 o                         
   3   8   1       1057.14        972.29        21.14 o                         
   4   8   1       2358.22       2452.94        51.51 o                         
   5   8   1        918.71        798.69        24.49 o                         
   6   8   1       3377.82       3246.60        83.56 o                         
   7   8   1        728.24        688.44        23.95 o                         
   8   8   1        489.63        546.43        25.02 o                         
   9   8   1         15.29         16.07         7.94 o                         
  10   8   1         19.34         18.05         4.74 o                         
  11   8   1         62.12         79.67         7.58 o                         
   1   9   1        544.92        619.80        20.92 o                         
   2   9   1        981.94        810.76        24.56 o                         
   3   9   1        220.16        196.48        10.40 o                         
   4   9   1        818.39        932.74        32.81 o                         
   5   9   1        132.72        142.99        39.76 o                         
   6   9   1          1.47          8.03         7.45 o                         
   7   9   1        516.08        520.18        25.38 o                         
   8   9   1       1688.71       1757.68        44.26 o                         
   9   9   1         36.04         31.33         5.90 o                         
  10   9   1         15.58         16.89         4.61 o                         
  11   9   1        621.89        583.53        15.50 o                         
   0  10   1      13288.66      13826.39       192.57 o                         
   1  10   1       1080.85       1198.78        63.48 o                         
   2  10   1      12938.41      12529.50        90.27 o                         
   3  10   1         82.04         24.62         5.68 o                         
   4  10   1        469.91        434.19        23.98 o                         
   5  10   1       3797.75       3496.17        75.00 o                         
   6  10   1       1195.57       1192.54        46.13 o                         
   7  10   1         30.25         26.44         7.12 o                         
   8  10   1         67.46         83.26         8.31 o                         
   9  10   1        469.89        466.82        28.18 o                         
  10  10   1        237.14        191.69        41.69 o                         
   1  11   1        690.51        740.71        19.38 o                         
   2  11   1         39.59         30.56         6.41 o                         
   3  11   1        543.14        558.24        38.90 o                         
   4  11   1       2282.83       2327.77        41.63 o                         
   5  11   1         27.86         20.31         6.09 o                         
   6  11   1        136.19         62.00         9.47 o                         
   7  11   1          8.81          7.51         5.74 o                         
   8  11   1        581.72        396.82        21.97 o                         
   9  11   1        208.58        254.17        10.96 o                         
  10  11   1        316.34        365.74        14.79 o                         
   0  12   1       6475.63       6366.67       105.07 o                         
   1  12   1        331.24        363.55        12.82 o                         
   2  12   1       3088.51       3031.97        54.91 o                         
   3  12   1         54.90         58.91         6.42 o                         
   4  12   1       1378.36       1648.74        50.28 o                         
   5  12   1        260.77        251.84        16.76 o                         
   6  12   1        427.32        448.24        21.21 o                         
   7  12   1         61.92         46.23         6.96 o                         
   8  12   1        537.91        603.40        24.32 o                         
   9  12   1         40.33         40.81         7.90 o                         
  10  12   1        257.36        234.85        10.81 o                         
   1  13   1        812.34        798.17        21.60 o                         
   2  13   1       1633.08       1792.75        41.68 o                         
   3  13   1        807.35        822.53        21.20 o                         
   4  13   1        441.79        368.07        20.63 o                         
   5  13   1          4.83          8.35         6.07 o                         
   6  13   1       2338.66       2038.43        81.27 o                         
   7  13   1          3.31         10.25         7.51 o                         
   8  13   1          8.99          7.71         7.02 o                         
   9  13   1         64.78         72.95         8.62 o                         
   0  14   1      12089.20      11823.87       126.55 o                         
   1  14   1        894.17        990.28        27.03 o                         
   2  14   1       1007.57        989.67        24.77 o                         
   3  14   1       1590.60       1586.26        68.73 o                         
   4  14   1       3837.25       3990.68        95.82 o                         
   5  14   1        385.17        373.03        22.16 o                         
   6  14   1        848.65        856.41        71.57 o                         
   7  14   1        331.85        369.54        20.09 o                         
   8  14   1       1114.51       1182.42        31.06 o                         
   9  14   1         29.70         20.02         9.20 o                         
   1  15   1        441.70        394.00        14.52 o                         
   2  15   1         55.49         84.64        15.94 o                         
   3  15   1        509.89        557.24        31.77 o                         
   4  15   1         54.54        121.92        26.72 o                         
   5  15   1         17.75         11.49         8.89 o                         
   6  15   1        165.67        212.69        17.05 o                         
   7  15   1          2.86          4.11         5.90 o                         
   8  15   1         56.25         56.33         8.15 o                         
   0  16   1       1400.03       1399.19        38.57 o                         
   1  16   1        990.72        949.22        22.21 o                         
   2  16   1        514.84        479.61        22.80 o                         
   3  16   1          9.42         13.47         9.96 o                         
   4  16   1          7.64         18.67         6.81 o                         
   5  16   1        119.64        109.08        10.14 o                         
   6  16   1         22.13         31.15         6.17 o                         
   7  16   1        599.06        608.75        41.73 o                         
   8  16   1        171.19        212.23        23.23 o                         
   1  17   1        105.85         98.45        11.54 o                         
   2  17   1         10.18         12.71         5.63 o                         
   3  17   1        163.54        168.05        10.91 o                         
   4  17   1        273.62        268.75        26.43 o                         
   5  17   1          8.03          9.12         4.77 o                         
   6  17   1          0.01          0.67         4.52 o                         
   7  17   1        250.80        267.76        15.82 o                         
   0  18   1       1436.50       1344.94        35.23 o                         
   1  18   1        713.28        635.36        17.10 o                         
   2  18   1       1728.61       1861.52        33.26 o                         
   3  18   1         69.50         71.18         9.53 o                         
   4  18   1        431.11        410.27        13.95 o                         
   5  18   1         24.69         47.71         5.77 o                         
   6  18   1       1072.05       1111.28        81.90 o                         
   7  18   1        561.93        531.01        20.81 o                         
   1  19   1        185.52        208.46        11.20 o                         
   2  19   1          9.74         16.61         5.76 o                         
   3  19   1        211.38        206.75         9.96 o                         
   4  19   1        387.94        392.73        26.52 o                         
   5  19   1         22.59         32.41         4.93 o                         
   6  19   1        108.66         56.87         8.23 o                         
   0  20   1        442.68        451.74        18.62 o                         
   1  20   1         58.23         49.94         5.58 o                         
   2  20   1       1984.62       2175.98        34.36 o                         
   3  20   1         70.05         69.82        11.50 o                         
   4  20   1         11.14         13.22         5.16 o                         
   5  20   1        223.24        227.24        14.63 o                         
   1  21   1         58.95         56.08         5.79 o                         
   2  21   1         28.22         22.83         8.26 o                         
   0   0   2       5718.26       5860.40        35.30 o                         
   1   0   2       1486.38       1259.56        17.27 o                         
   2   0   2       3839.46       3816.50        31.99 o                         
   3   0   2      36528.00      35980.41       376.61 o                         
   4   0   2       1899.75       1667.59        28.34 o                         
   5   0   2       8413.45       9019.76        90.66 o                         
   6   0   2       2058.96       1893.29        50.16 o                         
   7   0   2      22950.58      22598.98       202.54 o                         
   8   0   2       3427.93       3545.43        65.47 o                         
   9   0   2        558.99        632.18        23.39 o                         
  10   0   2        903.21        967.20        74.34 o                         
  11   0   2        212.35        149.40        11.58 o                         
   1   1   2         34.21         36.42         1.74 o                         
   2   1   2      43391.10      44241.71       196.44 o                         
   3   1   2      10092.95       9590.89       180.58 o                         
   4   1   2        248.58        298.06        31.28 o                         
   5   1   2        531.34        467.34        17.00 o                         
   6   1   2       1705.89       1733.64        26.57 o                         
   7   1   2       2535.38       2387.93        40.23 o                         
   8   1   2        571.96        543.37        33.01 o                         
   9   1   2         28.26         38.77         7.34 o                         
  10   1   2        784.03        705.96        20.16 o                         
  11   1   2         43.00         57.67        20.03 o                         
   0   2   2      31272.50      29732.19       201.50 o                         
   1   2   2      36379.72      37468.00       151.78 o                         
   2   2   2      19222.32      18798.93       109.70 o                         
   3   2   2       1492.70       1600.64        21.09 o                         
   4   2   2       6579.98       6106.81       132.53 o                         
   5   2   2       1243.14       1155.31        22.76 o                         
   6   2   2       9107.39       8616.02        98.28 o                         
   7   2   2         97.01        110.58         9.11 o                         
   8   2   2        725.73        723.55        20.75 o                         
   9   2   2        985.82       1024.97        24.95 o                         
  10   2   2        171.08        164.65        11.98 o                         
  11   2   2        629.11        668.51        23.58 o                         
   1   3   2       4555.69       4322.08        28.34 o                         
   2   3   2       3145.22       2878.83        81.61 o                         
   3   3   2        833.73        947.09        17.17 o                         
   4   3   2       1611.78       1664.62        34.95 o                         
   5   3   2       1267.67       1184.41        28.70 o                         
   6   3   2        143.72        208.85        19.65 o                         
   7   3   2        914.86        876.72        33.86 o                         
   8   3   2        517.58        501.77        18.13 o                         
   9   3   2         73.44         89.84        10.09 o                         
  10   3   2        288.24        306.19        19.25 o                         
  11   3   2         26.70         28.10         7.21 o                         
   0   4   2        532.12        482.71        13.25 o                         
   1   4   2        310.51        272.72        23.50 o                         
   2   4   2         97.87        201.76         6.59 o                         
   3   4   2        148.91        193.66         6.05 o                         
   4   4   2        569.96        487.93        16.80 o                         
   5   4   2       4252.79       3913.82        58.24 o                         
   6   4   2       2682.27       2463.16        33.17 o                         
   7   4   2         16.17         36.33         5.07 o                         
   8   4   2        697.32        701.55        23.30 o                         
   9   4   2         93.82        140.72        11.79 o                         
  10   4   2        211.74        264.71        20.87 o                         
  11   4   2        492.48        477.61        20.67 o                         
   1   5   2      33953.41      32885.26       195.20 o                         
   2   5   2        792.83        961.02        78.63 o                         
   3   5   2       4871.67       5293.68        43.16 o                         
   4   5   2       1385.47       1331.50        58.83 o                         
   5   5   2       3672.84       3599.33        54.58 o                         
   6   5   2         14.46         14.40         4.41 o                         
   7   5   2        356.48        346.48        15.95 o                         
   8   5   2        996.79        967.26        37.90 o                         
   9   5   2        190.28        153.81        10.85 o                         
  10   5   2         82.23         88.85        10.26 o                         
  11   5   2        473.48        562.37        64.88 o                         
   0   6   2      27037.99      27241.20       138.94 o                         
   1   6   2         74.67         96.10         3.50 o                         
   2   6   2       9306.39       8807.49        84.36 o                         
   3   6   2        225.20        287.51        32.80 o                         
   4   6   2      16190.23      16090.84       117.58 o                         
   5   6   2         16.08         18.06         5.15 o                         
   6   6   2        246.61        214.52        13.38 o                         
   7   6   2        895.40        915.95        26.31 o                         
   8   6   2       1055.94       1091.81        49.95 o                         
   9   6   2        487.02        557.69        19.81 o                         
  10   6   2        234.37        238.94        11.66 o                         
  11   6   2        498.77        556.52        19.46 o                         
   1   7   2      13659.98      13823.77       151.86 o                         
   2   7   2         42.34         47.22        14.44 o                         
   3   7   2          7.50          5.61         3.51 o                         
   4   7   2        457.97        529.31        55.19 o                         
   5   7   2        607.53        719.53        36.23 o                         
   6   7   2        314.14        283.20        15.07 o                         
   7   7   2         83.07         79.62         9.29 o                         
   8   7   2        736.90        755.77        24.65 o                         
   9   7   2        715.89        605.72        41.69 o                         
  10   7   2         23.38         31.83         8.09 o                         
  11   7   2        340.34        364.22        16.44 o                         
   0   8   2       2852.81       2762.41        72.78 o                         
   1   8   2       5306.90       6118.59       131.19 o                         
   2   8   2        242.70        162.98        13.81 o                         
   3   8   2       2695.36       2599.48        35.45 o                         
   4   8   2        932.88        839.63        87.16 o                         
   5   8   2         42.62         29.41         8.66 o                         
   6   8   2        151.69         88.44        11.65 o                         
   7   8   2        222.03        190.16        13.28 o                         
   8   8   2         35.05         47.00        10.33 o                         
   9   8   2         49.12         18.46        11.11 o                         
  10   8   2        194.90        213.06        10.61 o                         
  11   8   2        104.02        100.27         8.06 o                         
   1   9   2       1698.78       1657.17        24.93 o                         
   2   9   2       1120.86       1172.88        55.91 o                         
   3   9   2        949.89        919.80        21.85 o                         
   4   9   2        649.04        786.60        37.87 o                         
   5   9   2        293.38        372.79        21.26 o                         
   6   9   2         85.47        106.38        13.41 o                         
   7   9   2        139.49        158.87        12.56 o                         
   8   9   2         41.65         39.40         7.47 o                         
   9   9   2        255.81        313.41        32.74 o                         
  10   9   2         63.23         72.77        11.30 o                         
  11   9   2          1.51         11.64         6.38 o                         
   0  10   2       5582.46       5680.26       313.09 o                         
   1  10   2         19.61         14.40         4.89 o                         
   2  10   2       6828.36       7094.53       147.71 o                         
   3  10   2       1736.36       1758.45        24.09 o                         
   4  10   2       1604.04       1663.47       137.63 o                         
   5  10   2        467.43        495.44        76.22 o                         
   6  10   2        614.27        535.32        26.61 o                         
   7  10   2        821.99        775.55        29.90 o                         
   8  10   2         80.11         73.74        13.68 o                         
   9  10   2        889.08        850.91        89.09 o                         
  10  10   2        402.84        406.34        25.60 o                         
   1  11   2       2560.11       2299.82        46.35 o                         
   2  11   2        816.44        820.67        37.93 o                         
   3  11   2       6096.13       6244.84        56.59 o                         
   4  11   2         40.61         41.38         8.73 o                         
   5  11   2         69.44         65.00         7.31 o                         
   6  11   2        753.97        725.50        64.20 o                         
   7  11   2         18.92         21.62        13.32 o                         
   8  11   2         20.83         27.02         6.59 o                         
   9  11   2        154.59        142.15        15.92 o                         
  10  11   2         13.34         19.33         6.11 o                         
   0  12   2         39.74         53.42         9.22 o                         
   1  12   2        724.12        635.06        18.04 o                         
   2  12   2        190.07        184.52        10.10 o                         
   3  12   2       2058.70       2004.97        77.83 o                         
   4  12   2       1461.17       1352.68        41.93 o                         
   5  12   2       4494.64       4276.68        71.58 o                         
   6  12   2         61.79         35.22         9.60 o                         
   7  12   2        824.91        887.23        33.85 o                         
   8  12   2         65.59         57.31        10.13 o                         
   9  12   2        323.50        360.27        16.89 o                         
  10  12   2         76.51         55.07         6.45 o                         
   1  13   2        368.40        343.08        14.51 o                         
   2  13   2         47.84         44.28         7.25 o                         
   3  13   2         24.06         44.88         6.38 o                         
   4  13   2          7.84          9.61         6.06 o                         
   5  13   2          1.29          3.17         6.63 o                         
   6  13   2        279.64        280.51        32.20 o                         
   7  13   2         18.46         31.72         7.19 o                         
   8  13   2          0.14          0.02         6.69 o                         
   9  13   2        296.73        277.06        19.33 o                         
   0  14   2       1353.39       1411.68        37.21 o                         
   1  14   2       1482.58       1498.59        33.60 o                         
   2  14   2       1126.50       1088.89        28.28 o                         
   3  14   2       2537.03       2235.93        63.41 o                         
   4  14   2         63.96         56.53        12.77 o                         
   5  14   2        307.51        321.24        21.76 o                         
   6  14   2          1.08          8.98         7.85 o                         
   7  14   2         68.94        100.32        12.69 o                         
   8  14   2         49.15         45.73         8.46 o                         
   9  14   2          3.58          4.88         4.88 o                         
   1  15   2        787.61        900.08        43.95 o                         
   2  15   2        102.46        120.00         9.85 o                         
   3  15   2       4760.18       4736.13        69.40 o                         
   4  15   2        177.51        193.16        15.87 o                         
   5  15   2        110.67        109.76        14.39 o                         
   6  15   2         16.96         16.78         6.50 o                         
   7  15   2        120.41        126.79        11.94 o                         
   8  15   2         70.63         70.88         8.63 o                         
   0  16   2         41.43         43.04         9.08 o                         
   1  16   2        968.81        939.30        27.07 o                         
   2  16   2        592.88        586.24        29.69 o                         
   3  16   2          8.56         25.68        11.49 o                         
   4  16   2         76.53         83.64        16.69 o                         
   5  16   2        712.57        806.63        24.76 o                         
   6  16   2         28.78         30.14         8.70 o                         
   7  16   2        676.54        814.35        46.88 o                         
   8  16   2         25.51         16.28         6.23 o                         
   1  17   2       1696.95       1646.07        49.36 o                         
   2  17   2          2.74          6.28         4.85 o                         
   3  17   2         52.48         60.05         7.59 o                         
   4  17   2         25.84         18.24         5.62 o                         
   5  17   2        802.28        914.26        26.01 o                         
   6  17   2          3.42         10.23         4.58 o                         
   7  17   2         15.61         10.84         5.66 o                         
   0  18   2        118.39        131.68        12.29 o                         
   1  18   2         15.33         30.78         5.69 o                         
   2  18   2        371.04        372.15        21.75 o                         
   3  18   2        649.50        714.33        25.48 o                         
   4  18   2        224.72        232.25        21.65 o                         
   5  18   2         52.61         54.54         6.55 o                         
   6  18   2         41.63         25.61         9.08 o                         
   1  19   2        161.66        161.50         9.88 o                         
   2  19   2          5.29          2.47         4.30 o                         
   3  19   2         48.49         37.16         5.93 o                         
   4  19   2          3.26          0.22         3.95 o                         
   5  19   2          4.11          4.43         3.59 o                         
   0  20   2          4.75          7.16         4.60 o                         
   1  20   2         10.48         11.05         3.87 o                         
   2  20   2         98.77        106.27         9.74 o                         
   3  20   2        348.33        371.27        11.88 o                         
   4  20   2          0.65          5.62         7.07 o                         
   5  20   2        390.33        305.50        16.60 o                         
   1  21   2         36.36         49.61         7.79 o                         
   2  21   2         86.60         78.89         8.00 o                         
   3  21   2        592.42        553.43        23.67 o                         
   1   1   3       7192.95       6831.23        57.59 o                         
   2   1   3      14061.65      13491.10       170.53 o                         
   3   1   3       5702.54       5376.47        33.53 o                         
   4   1   3        486.45        514.97        29.06 o                         
   5   1   3      17512.88      17142.42       103.12 o                         
   6   1   3        464.38        416.36        42.00 o                         
   7   1   3        641.75        639.52        20.52 o                         
   8   1   3        199.22        195.11        13.60 o                         
   9   1   3        249.53        282.57        13.57 o                         
  10   1   3        374.98        316.15        17.36 o                         
  11   1   3        534.68        418.80        55.77 o                         
   0   2   3        854.25        692.98        17.57 o                         
   1   2   3      34107.62      33758.93       140.53 o                         
   2   2   3       2425.26       2065.58        89.00 o                         
   3   2   3        257.89        296.05        18.00 o                         
   4   2   3       7069.41       7652.10       158.97 o                         
   5   2   3       5173.83       4569.25       103.15 o                         
   6   2   3       1179.49       1145.22        24.81 o                         
   7   2   3       1990.03       1936.76        31.32 o                         
   8   2   3        792.43        832.25        60.09 o                         
   9   2   3        578.99        604.83        17.18 o                         
  10   2   3          9.20          7.29         5.59 o                         
  11   2   3        276.93        212.64        26.20 o                         
   1   3   3       1329.18       1239.71        14.68 o                         
   2   3   3       3358.40       3120.89        25.81 o                         
   3   3   3      24455.96      24639.98       116.00 o                         
   4   3   3       3218.53       3297.75        82.46 o                         
   5   3   3        981.40        935.86        25.31 o                         
   6   3   3         15.75         25.79         5.05 o                         
   7   3   3        706.34        677.02        26.12 o                         
   8   3   3         91.68         69.70         7.39 o                         
   9   3   3         98.08         99.05        16.22 o                         
  10   3   3        358.45        371.79        14.42 o                         
  11   3   3        386.99        398.36        15.83 o                         
   0   4   3       3916.68       3951.61        23.72 o                         
   1   4   3       9407.61       9352.36       107.57 o                         
   2   4   3      18089.44      17966.24        82.07 o                         
   3   4   3        827.70       1124.48        13.66 o                         
   4   4   3       5048.44       5230.90       106.02 o                         
   5   4   3        171.13        246.08        13.14 o                         
   6   4   3        109.34        110.57        13.48 o                         
   7   4   3       2048.22       1912.86        28.76 o                         
   8   4   3          9.21         16.69         8.80 o                         
   9   4   3        502.43        535.37        20.73 o                         
  10   4   3        203.27        233.08        14.93 o                         
  11   4   3        242.09        286.48        11.78 o                         
   1   5   3       7771.82       7116.57       162.95 o                         
   2   5   3       1909.18       1913.77        18.13 o                         
   3   5   3        335.77        239.50        12.90 o                         
   4   5   3         49.01         51.08         6.04 o                         
   5   5   3         94.39        109.04         8.21 o                         
   6   5   3         83.07        108.97         7.80 o                         
   7   5   3        242.14        205.07        18.22 o                         
   8   5   3        154.94        156.66        16.16 o                         
   9   5   3         82.97         89.02         8.93 o                         
  10   5   3         25.87         23.69         5.71 o                         
  11   5   3        352.39        431.54        12.55 o                         
   0   6   3      11120.54      10519.91        77.44 o                         
   1   6   3       2553.29       2518.45        64.64 o                         
   2   6   3      10486.32      10042.05       139.25 o                         
   3   6   3       2631.51       2668.62        69.24 o                         
   4   6   3        978.23       1092.91        38.46 o                         
   5   6   3        805.44        812.32        40.22 o                         
   6   6   3        554.96        660.47        25.74 o                         
   7   6   3       1001.08        940.97        26.64 o                         
   8   6   3        116.68        144.77        13.67 o                         
   9   6   3         10.01          5.37         5.32 o                         
  10   6   3        364.45        370.39        49.26 o                         
  11   6   3        180.60        159.13        15.03 o                         
   1   7   3       3022.28       3321.76        59.12 o                         
   2   7   3       1325.96       1374.50        31.83 o                         
   3   7   3        781.28        706.19        25.86 o                         
   4   7   3       1437.20       1469.23        83.75 o                         
   5   7   3         16.71         22.16         6.30 o                         
   6   7   3        998.46       1083.22        36.11 o                         
   7   7   3        123.39        115.56        11.00 o                         
   8   7   3        671.26        618.81        19.99 o                         
   9   7   3         10.16         11.87        10.24 o                         
  10   7   3          1.31         10.03         4.57 o                         
  11   7   3         82.79         53.41        13.55 o                         
   0   8   3        948.60        859.92        39.99 o                         
   1   8   3      10378.91      10959.40        61.42 o                         
   2   8   3       3087.98       3344.04        72.27 o                         
   3   8   3        459.59        494.26        63.04 o                         
   4   8   3       6425.32       5932.67        86.10 o                         
   5   8   3       2181.31       2000.64        39.58 o                         
   6   8   3       1186.32       1222.26        39.27 o                         
   7   8   3       1050.82       1038.21        51.69 o                         
   8   8   3       1005.46       1151.74        35.84 o                         
   9   8   3       1440.97       1425.81        60.92 o                         
  10   8   3        236.99        232.02        28.37 o                         
  11   8   3         97.81        104.89        12.26 o                         
   1   9   3       7942.99       8278.27        78.84 o                         
   2   9   3         76.24         91.94         7.67 o                         
   3   9   3       3822.55       3766.33       100.03 o                         
   4   9   3       1505.16       1736.45        57.17 o                         
   5   9   3         25.43         34.22         9.97 o                         
   6   9   3        594.38        574.57        27.57 o                         
   7   9   3        107.21         79.39         9.56 o                         
   8   9   3         23.59         29.06         7.45 o                         
   9   9   3        140.59        153.72        14.04 o                         
  10   9   3        112.59        126.64        11.66 o                         
  11   9   3        348.36        326.53        16.83 o                         
   0  10   3        602.17       1086.01       193.64 o                         
   1  10   3        229.55        263.06        11.62 o                         
   2  10   3         18.50         20.73         4.67 o                         
   3  10   3         46.06         35.19        10.37 o                         
   4  10   3       2135.15       1954.82        34.39 o                         
   5  10   3       6034.37       6219.42       150.25 o                         
   6  10   3       1989.33       2118.19        52.56 o                         
   7  10   3        213.99        253.74        18.29 o                         
   8  10   3       1221.08       1242.77        36.26 o                         
   9  10   3        252.16        282.46        13.86 o                         
  10  10   3        362.56        406.00        19.54 o                         
   1  11   3        411.10        445.19        15.55 o                         
   2  11   3        510.20        530.82        21.41 o                         
   3  11   3         30.75         42.58         5.50 o                         
   4  11   3       2450.67       2645.71        81.71 o                         
   5  11   3        663.42        494.93        26.80 o                         
   6  11   3          0.82          2.91         5.12 o                         
   7  11   3         99.45         61.37        17.38 o                         
   8  11   3         12.28          6.47         5.05 o                         
   9  11   3          5.83          7.48         5.01 o                         
  10  11   3         12.07         18.06         5.61 o                         
   0  12   3       5622.59       5475.03        78.32 o                         
   1  12   3        635.79        679.44        17.70 o                         
   2  12   3        856.88        834.00        25.11 o                         
   3  12   3        417.15        434.78        16.36 o                         
   4  12   3        849.07        928.17        55.25 o                         
   5  12   3         20.10         34.10        11.93 o                         
   6  12   3       2782.21       2942.17        94.00 o                         
   7  12   3        748.06        790.18        30.52 o                         
   8  12   3        427.43        474.33        21.32 o                         
   9  12   3        397.54        380.29        17.05 o                         
  10  12   3        214.35        206.81         9.79 o                         
   1  13   3       1135.92       1058.78        37.37 o                         
   2  13   3        787.21        834.20        23.63 o                         
   3  13   3       5613.08       5520.21        63.02 o                         
   4  13   3       2768.79       2785.72        92.01 o                         
   5  13   3         25.70         36.54        14.65 o                         
   6  13   3          4.58         16.37        12.62 o                         
   7  13   3         56.75         50.89        10.52 o                         
   8  13   3        159.37        212.57        14.45 o                         
   9  13   3         66.20         83.12         8.76 o                         
   0  14   3        904.77        873.44        29.10 o                         
   1  14   3        186.32        230.38        11.59 o                         
   2  14   3        952.83        939.46        23.15 o                         
   3  14   3       4368.52       4847.72        97.05 o                         
   4  14   3        173.35        177.35        15.44 o                         
   5  14   3        331.35        320.09        29.66 o                         
   6  14   3        145.80        192.17        16.97 o                         
   7  14   3       1628.76       1783.93        43.47 o                         
   8  14   3        386.64        473.44        19.56 o                         
   9  14   3        113.17         76.49         7.45 o                         
   1  15   3       1065.09        980.35        23.67 o                         
   2  15   3        522.45        584.38        57.85 o                         
   3  15   3       2046.98       2169.81        41.09 o                         
   4  15   3         36.64         58.33        28.79 o                         
   5  15   3         63.22         50.78        11.43 o                         
   6  15   3         39.69         37.84        10.19 o                         
   7  15   3          0.03          3.83         8.59 o                         
   8  15   3        377.27        396.10        12.46 o                         
   0  16   3        544.47        596.61        25.05 o                         
   1  16   3       2694.42       2483.01        51.87 o                         
   2  16   3       1588.00       1673.70        47.02 o                         
   3  16   3          1.22          2.40         8.78 o                         
   4  16   3        535.78        569.81        22.27 o                         
   5  16   3          3.88          9.65         6.03 o                         
   6  16   3        643.42        729.75        20.98 o                         
   7  16   3          3.63          4.21         4.41 o                         
   8  16   3        440.34        451.39        44.81 o                         
   1  17   3          1.30          7.83         6.29 o                         
   2  17   3        166.20        216.61        13.79 o                         
   3  17   3         38.34         39.96         6.50 o                         
   4  17   3         70.71         97.67        13.86 o                         
   5  17   3         92.62         85.07        10.22 o                         
   6  17   3          4.23         11.14         4.48 o                         
   7  17   3        164.36        143.13        13.86 o                         
   0  18   3       1241.42       1226.32        33.16 o                         
   1  18   3        407.24        390.62        13.38 o                         
   2  18   3        136.46        122.65         9.28 o                         
   3  18   3        597.95        635.18        23.65 o                         
   4  18   3        318.31        384.94        16.60 o                         
   5  18   3        874.33       1011.13        33.63 o                         
   6  18   3        213.71        267.17        11.33 o                         
   1  19   3        115.73        121.66         8.47 o                         
   2  19   3         14.06         12.62         5.09 o                         
   3  19   3         19.99         19.02         5.15 o                         
   4  19   3         29.09         33.36         5.16 o                         
   5  19   3        431.49        460.15        14.36 o                         
   0  20   3        763.29        800.89        32.07 o                         
   1  20   3         28.89         35.93         5.35 o                         
   2  20   3         22.95         22.59         4.78 o                         
   3  20   3         67.76         77.41         7.38 o                         
   4  20   3        815.30        703.40        30.71 o                         
   1  21   3         86.94         72.55        19.29 o                         
   2  21   3        331.29        339.01        66.82 o                         
   3  21   3        248.09        247.18        15.63 o                         
   0   0   4      30889.61      30802.45       264.82 o                         
   1   0   4       5068.21       4983.02        64.90 o                         
   2   0   4       8372.36       8423.68        64.41 o                         
   3   0   4       5804.26       5558.41        39.48 o                         
   4   0   4         76.61         84.35         4.92 o                         
   5   0   4       3736.37       3611.96        69.12 o                         
   6   0   4       8463.62       8628.33       151.88 o                         
   7   0   4       4447.39       4393.35       212.36 o                         
   8   0   4      16293.95      16623.74       167.57 o                         
   9   0   4        924.81       1009.15        63.49 o                         
  10   0   4        139.47        147.78        12.89 o                         
  11   0   4        239.35        229.87        13.21 o                         
   1   1   4       7559.08       7700.66       126.30 o                         
   2   1   4       1013.59       1125.91        11.42 o                         
   3   1   4       8908.41       8713.51        55.04 o                         
   4   1   4       4877.12       4512.90        44.07 o                         
   5   1   4       2917.61       3171.62        45.31 o                         
   6   1   4        794.65        769.37        23.73 o                         
   7   1   4       1855.54       1809.10        40.28 o                         
   8   1   4        283.89        288.27        15.83 o                         
   9   1   4          7.99         12.69         5.81 o                         
  10   1   4          7.98          4.84         4.54 o                         
  11   1   4         24.40         28.49         7.49 o                         
   0   2   4        394.29        305.68         6.00 o                         
   1   2   4        175.64        170.90        11.21 o                         
   2   2   4       8676.08       8441.88        72.61 o                         
   3   2   4        809.03        898.65        57.02 o                         
   4   2   4          7.26         66.49         4.87 o                         
   5   2   4        253.63        226.32        12.06 o                         
   6   2   4        260.69        199.63         9.43 o                         
   7   2   4        296.59        315.50        11.68 o                         
   8   2   4       1698.43       1754.45        29.41 o                         
   9   2   4          6.08         22.84         5.83 o                         
  10   2   4         71.43         81.30         8.08 o                         
  11   2   4         42.52         55.81         6.60 o                         
   1   3   4       1833.21       1693.69        16.74 o                         
   2   3   4       1491.46       1574.53        58.41 o                         
   3   3   4       7365.89       7682.10        89.98 o                         
   4   3   4        207.64        280.26        19.54 o                         
   5   3   4        307.90        331.17        15.14 o                         
   6   3   4        568.67        643.14        21.67 o                         
   7   3   4         21.97         33.90         5.62 o                         
   8   3   4         20.20         28.98         5.52 o                         
   9   3   4        404.58        455.47        23.26 o                         
  10   3   4        185.96        174.21        23.69 o                         
  11   3   4        102.67         90.97         8.76 o                         
   0   4   4      30422.28      30860.46       328.50 o                         
   1   4   4        225.43        224.70        10.76 o                         
   2   4   4       6078.71       6072.61        55.89 o                         
   3   4   4       1071.66       1132.19        24.93 o                         
   4   4   4      12795.83      12809.80       102.19 o                         
   5   4   4       1553.73       1565.66        21.57 o                         
   6   4   4       3580.07       3364.22        47.84 o                         
   7   4   4         43.43         63.25        10.08 o                         
   8   4   4        156.27        151.18        12.13 o                         
   9   4   4          2.78          6.60         6.24 o                         
  10   4   4        931.84       1055.55        23.61 o                         
  11   4   4          9.77         13.43         4.09 o                         
   1   5   4       1899.46       2143.37        47.69 o                         
   2   5   4         55.64         83.69         3.71 o                         
   3   5   4         56.18        109.79         5.51 o                         
   4   5   4       5754.49       5623.42        92.24 o                         
   5   5   4       1105.47       1146.38        27.14 o                         
   6   5   4       3176.47       3148.25       117.60 o                         
   7   5   4         83.83         85.85        12.79 o                         
   8   5   4        928.82        912.89        24.02 o                         
   9   5   4          4.09          9.21         5.56 o                         
  10   5   4       1962.03       1946.02       103.72 o                         
  11   5   4         52.26         56.29         8.73 o                         
   0   6   4      12737.89      11591.71        65.66 o                         
   1   6   4        413.06        408.26        22.68 o                         
   2   6   4        483.06        567.41        45.21 o                         
   3   6   4        125.56        181.47        19.25 o                         
   4   6   4       2619.92       2105.17       103.08 o                         
   5   6   4       1578.09       1408.52        30.05 o                         
   6   6   4        206.15        189.21        13.22 o                         
   7   6   4        127.86        134.36        12.20 o                         
   8   6   4         42.04         57.87         7.92 o                         
   9   6   4         39.22         41.15         7.88 o                         
  10   6   4        733.11        883.99        23.67 o                         
  11   6   4         12.59         23.31         4.87 o                         
   1   7   4       2626.84       2479.35        53.70 o                         
   2   7   4        490.10        397.01        15.41 o                         
   3   7   4       2084.08       2173.53       244.09 o                         
   4   7   4       1168.76       1426.60       116.43 o                         
   5   7   4         28.54         30.10         6.42 o                         
   6   7   4       2993.59       2890.22        48.14 o                         
   7   7   4        332.77        280.98        16.38 o                         
   8   7   4        752.98        827.39        29.64 o                         
   9   7   4          8.29         12.26        10.47 o                         
  10   7   4        853.32        873.14        43.35 o                         
  11   7   4        291.62        332.85        24.30 o                         
   0   8   4         67.49        110.37         7.72 o                         
   1   8   4       7060.79       7197.10        58.66 o                         
   2   8   4      13115.18      13745.54       110.88 o                         
   3   8   4       1100.10       1195.88        78.10 o                         
   4   8   4       4116.61       4214.89       147.33 o                         
   5   8   4        552.46        618.60        39.00 o                         
   6   8   4       2901.77       2889.66        43.69 o                         
   7   8   4        645.83        651.75        23.52 o                         
   8   8   4       2113.43       2074.01        48.48 o                         
   9   8   4          1.81         10.29         6.37 o                         
  10   8   4        124.74        135.86         8.52 o                         
  11   8   4         99.80         87.95        10.85 o                         
   1   9   4        474.90        673.04        58.88 o                         
   2   9   4         12.38         38.17        10.44 o                         
   3   9   4       2129.03       2090.08        64.65 o                         
   4   9   4         42.82         79.12        10.34 o                         
   5   9   4         28.79         22.22         7.62 o                         
   6   9   4         25.24         16.46         6.75 o                         
   7   9   4         35.74         54.12         8.30 o                         
   8   9   4         85.48        108.06        12.42 o                         
   9   9   4         32.78         43.67         7.35 o                         
  10   9   4          0.09          1.97         3.85 o                         
   0  10   4      12494.50      12777.77       126.51 o                         
   1  10   4       1221.51       1278.96        20.62 o                         
   2  10   4       2894.92       2759.87        33.29 o                         
   3  10   4       1431.70       1384.88        23.85 o                         
   4  10   4        163.90        238.42        17.52 o                         
   5  10   4        183.48        209.69        19.14 o                         
   6  10   4        615.61        549.06        30.00 o                         
   7  10   4        739.98        728.74        27.45 o                         
   8  10   4        213.49        213.79        25.09 o                         
   9  10   4          6.80          7.50         4.68 o                         
  10  10   4          4.57          6.05         4.39 o                         
   1  11   4        744.93        706.31        19.71 o                         
   2  11   4        298.93        411.11        15.09 o                         
   3  11   4        533.33        503.67        15.11 o                         
   4  11   4       2733.83       2766.75        52.73 o                         
   5  11   4        514.61        484.87        27.67 o                         
   6  11   4          7.08          6.63         5.74 o                         
   7  11   4         16.52         30.61         9.00 o                         
   8  11   4        232.82        227.69        12.06 o                         
   9  11   4        125.26         99.45        10.31 o                         
  10  11   4        794.00        853.64        20.93 o                         
   0  12   4        535.41        476.64        22.00 o                         
   1  12   4        428.32        412.86        22.90 o                         
   2  12   4        721.11        615.83        26.23 o                         
   3  12   4       1074.35       1036.70        54.99 o                         
   4  12   4        102.16         89.69        17.81 o                         
   5  12   4        117.87        114.78        11.92 o                         
   6  12   4        839.91        836.09        33.67 o                         
   7  12   4       1831.98       1837.04        46.47 o                         
   8  12   4          1.91          7.37         5.59 o                         
   9  12   4          8.54         12.88         6.55 o                         
  10  12   4         61.29         37.65         7.98 o                         
   1  13   4        256.96        259.71        10.98 o                         
   2  13   4          6.02         22.31         6.44 o                         
   3  13   4        287.82        340.37        34.97 o                         
   4  13   4         98.71        118.84        12.88 o                         
   5  13   4         38.75         30.03         8.41 o                         
   6  13   4         57.08         39.64        15.96 o                         
   7  13   4          0.22          0.61         5.59 o                         
   8  13   4         54.26         84.99        10.41 o                         
   9  13   4          2.55          5.63         5.44 o                         
   0  14   4         86.51         60.53         9.73 o                         
   1  14   4       1209.42       1186.95        30.26 o                         
   2  14   4       1250.16       1251.64        38.27 o                         
   3  14   4       2120.52       1980.03        59.23 o                         
   4  14   4         40.45         41.27         9.33 o                         
   5  14   4         30.43         29.10        15.12 o                         
   6  14   4          1.05          4.84         7.89 o                         
   7  14   4          8.11         12.75         8.44 o                         
   8  14   4          1.26          9.27         6.13 o                         
   9  14   4          7.55          5.97         4.46 o                         
   1  15   4        110.75        123.85        15.55 o                         
   2  15   4          9.27         23.92         5.64 o                         
   3  15   4         17.50         20.63         8.61 o                         
   4  15   4       1559.46       1487.92        76.43 o                         
   5  15   4       1041.46       1061.60        92.53 o                         
   6  15   4          6.34         10.22         6.26 o                         
   7  15   4        128.92        120.97        11.56 o                         
   8  15   4        108.82        123.38         7.47 o                         
   0  16   4        833.08        765.72        40.55 o                         
   1  16   4       1040.38       1054.45        59.01 o                         
   2  16   4       1233.12       1310.05        56.03 o                         
   3  16   4          6.78          6.90         9.27 o                         
   4  16   4         71.70         64.55         8.97 o                         
   5  16   4        506.40        542.61        19.97 o                         
   6  16   4        271.40        281.60        34.77 o                         
   7  16   4         67.12         77.49         6.88 o                         
   8  16   4        157.50        180.87        27.33 o                         
   1  17   4        420.43        408.20        16.24 o                         
   2  17   4        282.87        284.07        15.33 o                         
   3  17   4         41.09         47.00         7.99 o                         
   4  17   4        192.79        196.13        12.90 o                         
   5  17   4        110.67        114.94         9.94 o                         
   6  17   4        179.18        191.89        10.11 o                         
   7  17   4         88.02        115.22        27.15 o                         
   0  18   4        244.85        266.06        16.04 o                         
   1  18   4        757.58        780.77        19.63 o                         
   2  18   4         20.41         10.68         5.32 o                         
   3  18   4        227.47        245.17        12.77 o                         
   4  18   4          4.15          6.48         4.75 o                         
   5  18   4         20.52         10.31         4.23 o                         
   6  18   4         49.13         55.57         5.97 o                         
   1  19   4          4.84          5.93         4.79 o                         
   2  19   4          3.28          1.76         4.55 o                         
   3  19   4         79.44         86.56         7.40 o                         
   4  19   4        407.53        404.13        14.18 o                         
   5  19   4         54.61         50.58         6.13 o                         
   0  20   4        316.26        291.16        27.80 o                         
   1  20   4          2.38          0.76         3.94 o                         
   2  20   4        171.68        169.93        11.88 o                         
   3  20   4        154.40        166.18         9.35 o                         
   4  20   4        901.84        919.77        24.47 o                         
   1  21   4        142.71        137.96        12.30 o                         
   2  21   4         72.77         61.26         7.41 o                         
   1   1   5      10505.63      10697.69        66.07 o                         
   2   1   5       4774.47       4584.63        60.80 o                         
   3   1   5        214.08        206.25        11.37 o                         
   4   1   5          3.13         35.89         7.57 o                         
   5   1   5        281.29        268.31        17.65 o                         
   6   1   5        333.83        295.55        15.90 o                         
   7   1   5          9.23         16.65         5.02 o                         
   8   1   5       3391.23       3540.10        45.30 o                         
   9   1   5          9.97         10.65         5.83 o                         
  10   1   5         85.56         84.28         7.12 o                         
  11   1   5          0.04          3.27         3.68 o                         
   0   2   5      41568.89      42160.57       157.49 o                         
   1   2   5       7860.68       7919.29        54.61 o                         
   2   2   5      69820.99      73060.45       250.01 o                         
   3   2   5        826.70        854.04        11.67 o                         
   4   2   5       1351.53       1570.65        54.93 o                         
   5   2   5         24.95         36.32         6.17 o                         
   6   2   5        122.01        138.75        12.82 o                         
   7   2   5        808.96        729.97        17.34 o                         
   8   2   5       1068.30       1034.81        23.58 o                         
   9   2   5        806.01        866.47        31.05 o                         
  10   2   5        245.99        276.73        12.74 o                         
  11   2   5        198.29        152.27        11.68 o                         
   1   3   5        658.25        755.53         9.98 o                         
   2   3   5       7882.69       7626.52        61.97 o                         
   3   3   5       2313.17       2426.40        24.49 o                         
   4   3   5      20112.82      21064.05       144.68 o                         
   5   3   5       1580.71       1675.89        28.02 o                         
   6   3   5       1626.19       1510.05        24.29 o                         
   7   3   5        817.40        797.15        25.69 o                         
   8   3   5       1921.88       1913.16        35.08 o                         
   9   3   5         65.83         72.16         9.58 o                         
  10   3   5        509.13        577.44        23.13 o                         
  11   3   5         70.84         63.33         9.04 o                         
   0   4   5      49465.42      50310.43       218.49 o                         
   1   4   5       1515.63       1436.32        17.93 o                         
   2   4   5        115.64        168.11        14.84 o                         
   3   4   5       1001.25       1090.35        32.49 o                         
   4   4   5        233.43        200.59        10.97 o                         
   5   4   5        332.79        257.28        13.80 o                         
   6   4   5       3134.64       3180.94        92.01 o                         
   7   4   5         50.24         63.89         8.81 o                         
   8   4   5        356.70        414.04        21.96 o                         
   9   4   5        229.28        246.79        17.96 o                         
  10   4   5          4.72         14.95         5.47 o                         
  11   4   5         10.83         16.74         4.11 o                         
   1   5   5      17541.65      17585.70       155.74 o                         
   2   5   5        146.63        219.34        11.15 o                         
   3   5   5         43.77         65.10         5.13 o                         
   4   5   5      11554.53      11878.45        92.44 o                         
   5   5   5        394.01        378.17        24.74 o                         
   6   5   5          9.45         33.40         6.47 o                         
   7   5   5        322.29        281.74        25.25 o                         
   8   5   5         72.31         60.10         8.06 o                         
   9   5   5        188.79        210.98        15.68 o                         
  10   5   5         21.31         19.77         5.55 o                         
  11   5   5         69.43         76.08         7.08 o                         
   0   6   5      11666.93      10817.67        98.83 o                         
   1   6   5         40.90         84.76         7.25 o                         
   2   6   5       1706.79       1688.52        27.75 o                         
   3   6   5       2404.69       2496.31        69.60 o                         
   4   6   5       7539.12       7605.58        90.51 o                         
   5   6   5          0.51          6.21         4.59 o                         
   6   6   5        245.08        254.41        18.31 o                         
   7   6   5        207.00        171.68        11.01 o                         
   8   6   5        257.97        319.12        22.67 o                         
   9   6   5          6.67         13.95         8.15 o                         
  10   6   5        984.41       1182.79        41.92 o                         
  11   6   5          2.63         10.94         4.20 o                         
   1   7   5         30.87         74.18         4.25 o                         
   2   7   5        249.47        205.25         8.26 o                         
   3   7   5         97.43        145.55        31.15 o                         
   4   7   5       5784.77       5756.37        57.62 o                         
   5   7   5        183.61        144.07        11.39 o                         
   6   7   5       2078.55       2191.12        79.44 o                         
   7   7   5         18.94         10.60         5.26 o                         
   8   7   5        765.24        750.32        41.56 o                         
   9   7   5         30.34         56.54        15.69 o                         
  10   7   5       1086.58       1173.06        30.54 o                         
  11   7   5         29.69         43.49         9.40 o                         
   0   8   5       1859.34       1526.74        25.82 o                         
   1   8   5        123.77         97.63        13.66 o                         
   2   8   5       3308.93       2966.34        70.53 o                         
   3   8   5         29.60         12.36         5.71 o                         
   4   8   5       4221.66       4234.89        77.41 o                         
   5   8   5         61.61         46.70         7.09 o                         
   6   8   5       1366.28       1376.26        86.53 o                         
   7   8   5       1763.17       1659.96        45.61 o                         
   8   8   5          0.97         29.89         8.98 o                         
   9   8   5         15.53          8.41         5.87 o                         
  10   8   5        281.86        292.08        55.12 o                         
  11   8   5        169.62        205.12        14.34 o                         
   1   9   5        299.62        299.24        17.10 o                         
   2   9   5         34.80         64.35        10.32 o                         
   3   9   5       3543.25       3624.56       101.08 o                         
   4   9   5          2.64          8.86         4.90 o                         
   5   9   5        625.62        571.26        38.78 o                         
   6   9   5       1769.42       1859.97        40.10 o                         
   7   9   5         58.15         52.48        24.28 o                         
   8   9   5        985.96        950.77        31.87 o                         
   9   9   5          5.48         10.86         6.12 o                         
  10   9   5        398.89        405.94        22.69 o                         
   0  10   5        230.63        577.00        25.56 o                         
   1  10   5        125.24        199.68        12.20 o                         
   2  10   5        912.60       1004.89        25.38 o                         
   3  10   5        153.83        185.10        11.34 o                         
   4  10   5       4185.60       3884.85        57.44 o                         
   5  10   5        664.53        605.48        22.59 o                         
   6  10   5       2198.32       2328.83        50.83 o                         
   7  10   5         11.55         18.75        13.05 o                         
   8  10   5       1314.05       1132.77        54.08 o                         
   9  10   5         81.44         69.72        10.68 o                         
  10  10   5         92.77         84.48         6.00 o                         
   1  11   5         24.18         37.12         5.97 o                         
   2  11   5         64.21         92.96        11.06 o                         
   3  11   5         50.55         78.13        12.55 o                         
   4  11   5       4584.79       4473.90       142.17 o                         
   5  11   5         35.26         29.45         7.29 o                         
   6  11   5        235.48        245.95        19.04 o                         
   7  11   5         79.66         56.61        10.92 o                         
   8  11   5        149.08        173.69        36.84 o                         
   9  11   5         27.96         28.82         5.94 o                         
  10  11   5          0.25          8.41         7.22 o                         
   0  12   5        105.53        122.20        14.83 o                         
   1  12   5        195.26        162.61         8.47 o                         
   2  12   5       3118.62       3193.15        55.71 o                         
   3  12   5        264.05        225.46        23.22 o                         
   4  12   5         11.93         26.94         8.89 o                         
   5  12   5        300.37        310.03        18.25 o                         
   6  12   5        707.83        877.55        75.25 o                         
   7  12   5         20.58         20.06         6.53 o                         
   8  12   5        497.81        611.38        23.62 o                         
   9  12   5        283.16        323.27        15.35 o                         
   1  13   5        226.76        235.67        17.00 o                         
   2  13   5        147.76        185.17        16.74 o                         
   3  13   5        220.34        133.19        16.42 o                         
   4  13   5        751.76        817.16        30.45 o                         
   5  13   5        171.45        144.77        18.40 o                         
   6  13   5       2929.34       2810.98        99.79 o                         
   7  13   5        156.79        162.39        50.42 o                         
   8  13   5        810.05       1065.35        41.81 o                         
   9  13   5        526.31        509.01        17.04 o                         
   0  14   5        504.01        465.69        21.28 o                         
   1  14   5       2437.00       2530.62        36.81 o                         
   2  14   5       3944.55       3927.31        47.01 o                         
   3  14   5         89.66         70.42        14.73 o                         
   4  14   5         46.85         43.17        10.45 o                         
   5  14   5          3.63          1.14        12.25 o                         
   6  14   5       1832.56       1885.16        48.66 o                         
   7  14   5          0.15         -0.97         5.46 o                         
   8  14   5        535.08        546.86        19.65 o                         
   9  14   5          7.79          8.78         4.27 o                         
   1  15   5         40.69         39.37         6.29 o                         
   2  15   5        174.25        227.98        33.67 o                         
   3  15   5         26.39         27.99         8.86 o                         
   4  15   5        142.46        161.95        15.96 o                         
   5  15   5        271.40        275.89        29.11 o                         
   6  15   5         99.04        104.21        10.32 o                         
   7  15   5         24.32         30.95         7.50 o                         
   8  15   5        373.29        425.49        39.53 o                         
   0  16   5       1947.68       1975.14        84.22 o                         
   1  16   5        104.47         91.96        13.34 o                         
   2  16   5        701.20        693.30        54.22 o                         
   3  16   5         51.08         46.24        12.64 o                         
   4  16   5       1486.32       1602.51        78.05 o                         
   5  16   5          6.63         11.86         5.96 o                         
   6  16   5       1770.52       2190.31        42.58 o                         
   7  16   5          1.45          4.45         3.85 o                         
   8  16   5        596.36        496.67        20.55 o                         
   1  17   5        237.79        237.71        17.34 o                         
   2  17   5        273.46        264.02        34.50 o                         
   3  17   5        601.14        649.33        23.80 o                         
   4  17   5        226.00        229.02        24.71 o                         
   5  17   5         28.22         32.83         6.13 o                         
   6  17   5        346.40        259.05        17.62 o                         
   7  17   5         27.06         22.41         5.21 o                         
   0  18   5       7683.84       7699.17       109.08 o                         
   1  18   5        107.41        126.10         9.42 o                         
   2  18   5        176.77        152.36        10.90 o                         
   3  18   5        447.98        473.92        16.81 o                         
   4  18   5       2567.54       2739.49        43.43 o                         
   5  18   5        231.57        209.03        10.01 o                         
   6  18   5        277.95        268.00        11.39 o                         
   1  19   5         35.29         34.14         7.02 o                         
   2  19   5        136.88        133.53        10.55 o                         
   3  19   5          2.71          3.42         4.13 o                         
   4  19   5        483.57        487.15        42.62 o                         
   5  19   5          0.91          1.56         4.01 o                         
   0  20   5       1895.62       1949.09        68.86 o                         
   1  20   5        243.35        274.34        11.99 o                         
   2  20   5        167.34        180.72         9.19 o                         
   3  20   5        241.63        266.94        15.55 o                         
   4  20   5        304.09        359.68        42.35 o                         
   1  21   5        302.30        267.49        22.77 o                         
   2  21   5        221.66        219.77        17.66 o                         
   0   0   6      64360.07      62349.76       413.44 o                         
   1   0   6      28624.75      27821.44       156.11 o                         
   2   0   6       3345.18       3077.28        27.39 o                         
   3   0   6       4226.41       4561.00        46.84 o                         
   4   0   6       4522.73       4750.19        88.81 o                         
   5   0   6         13.47         43.67         6.91 o                         
   6   0   6         93.10         56.30         8.59 o                         
   7   0   6       4132.82       4073.05       113.14 o                         
   8   0   6       2310.06       2204.93        62.28 o                         
   9   0   6        505.97        490.91        24.02 o                         
  10   0   6         11.37         13.80         6.22 o                         
  11   0   6         15.65         18.09         5.64 o                         
   1   1   6       5117.86       5172.96        34.98 o                         
   2   1   6       2650.05       2639.24        59.58 o                         
   3   1   6        278.22        283.26        10.61 o                         
   4   1   6       1718.57       1499.28        44.73 o                         
   5   1   6          9.66         10.11         3.91 o                         
   6   1   6       2829.62       3007.39        36.16 o                         
   7   1   6        111.00        128.13         7.78 o                         
   8   1   6          6.79         18.62         5.20 o                         
   9   1   6         21.60         29.10         7.65 o                         
  10   1   6          1.11          5.02         4.78 o                         
  11   1   6        121.13        141.91         9.12 o                         
   0   2   6       5989.34       6255.44        40.87 o                         
   1   2   6       7099.18       7071.14        42.98 o                         
   2   2   6      30594.55      30713.68       151.62 o                         
   3   2   6        250.37        296.53         9.96 o                         
   4   2   6       2913.04       2803.92       104.49 o                         
   5   2   6       1985.25       1957.11        29.76 o                         
   6   2   6       3457.04       3333.02        44.24 o                         
   7   2   6          8.52         24.33         4.67 o                         
   8   2   6       2753.00       2750.17        37.98 o                         
   9   2   6       1714.09       1772.43        32.64 o                         
  10   2   6        201.00        178.80        15.44 o                         
  11   2   6         13.27         18.55         4.23 o                         
   1   3   6        557.23        702.47        30.69 o                         
   2   3   6       1668.25       1751.52        54.25 o                         
   3   3   6        492.76        556.19        13.08 o                         
   4   3   6        975.76        977.05        44.11 o                         
   5   3   6        151.82        147.29         7.64 o                         
   6   3   6        402.08        454.92        11.90 o                         
   7   3   6          3.82          9.51         4.20 o                         
   8   3   6          0.58         11.38         5.41 o                         
   9   3   6        213.61        243.36        12.92 o                         
  10   3   6       1229.42       1134.53        76.90 o                         
  11   3   6          3.71          8.60         3.66 o                         
   0   4   6       2718.98       2714.57        28.61 o                         
   1   4   6         10.62         16.75         2.41 o                         
   2   4   6         59.23         93.36         9.38 o                         
   3   4   6        576.08        538.62         8.12 o                         
   4   4   6       3240.63       2781.93        44.79 o                         
   5   4   6       1740.83       1840.59        30.94 o                         
   6   4   6       2038.36       1767.55        36.77 o                         
   7   4   6        647.67        642.41        19.14 o                         
   8   4   6        577.13        537.33        20.81 o                         
   9   4   6        434.95        457.14        18.29 o                         
  10   4   6        270.49        294.58        15.23 o                         
  11   4   6        193.45        176.92         8.31 o                         
   1   5   6       4660.58       4532.97        27.99 o                         
   2   5   6       3440.50       3327.25        46.96 o                         
   3   5   6        416.53        498.81        24.71 o                         
   4   5   6        108.09        223.27        30.03 o                         
   5   5   6        205.42        196.33        13.37 o                         
   6   5   6       3370.30       3438.55        49.21 o                         
   7   5   6        518.88        491.11        31.83 o                         
   8   5   6        993.46       1028.65        25.42 o                         
   9   5   6        632.80        656.15        40.24 o                         
  10   5   6        148.74        142.70        11.14 o                         
  11   5   6        273.69        246.75        15.71 o                         
   0   6   6        183.14         77.18         3.71 o                         
   1   6   6       8108.91       8329.81        73.12 o                         
   2   6   6          2.62          6.40         2.61 o                         
   3   6   6       2880.40       3085.73       113.00 o                         
   4   6   6       8643.64       8834.96       149.26 o                         
   5   6   6         47.94         34.89         5.47 o                         
   6   6   6       1862.12       1872.16        59.11 o                         
   7   6   6        335.20        327.29        16.27 o                         
   8   6   6       2310.49       2321.24        46.87 o                         
   9   6   6         75.55         71.95        17.43 o                         
  10   6   6       1524.69       1719.65        45.97 o                         
  11   6   6        464.40        490.35        22.13 o                         
   1   7   6       3568.89       3355.89        99.25 o                         
   2   7   6       1613.98       1754.83        29.32 o                         
   3   7   6       1547.44       1570.21        37.06 o                         
   4   7   6        159.56        177.95        25.20 o                         
   5   7   6        391.18        353.49        26.62 o                         
   6   7   6       1015.96       1006.52        27.69 o                         
   7   7   6         92.58         80.21         8.58 o                         
   8   7   6         18.47         25.29         7.67 o                         
   9   7   6        720.44        654.86        22.60 o                         
  10   7   6         39.18         35.24         8.02 o                         
  11   7   6          0.90          4.21         6.87 o                         
   0   8   6       4300.54       4387.98        38.61 o                         
   1   8   6       4894.34       5359.96       108.89 o                         
   2   8   6       3086.64       2928.10        95.17 o                         
   3   8   6        171.92        120.15        15.23 o                         
   4   8   6       1490.27       1347.97        30.52 o                         
   5   8   6         12.03         10.62         5.83 o                         
   6   8   6         29.68         54.22         8.34 o                         
   7   8   6        121.73        142.15        10.66 o                         
   8   8   6        691.06        658.58        22.84 o                         
   9   8   6          0.42          0.82         5.48 o                         
  10   8   6        612.52        684.32        19.63 o                         
  11   8   6         46.36         30.18         7.12 o                         
   1   9   6       1572.62       1827.47        31.84 o                         
   2   9   6       1991.58       1921.94        26.84 o                         
   3   9   6        309.63        389.00        16.21 o                         
   4   9   6        260.65        260.74        17.54 o                         
   5   9   6       1202.05       1231.74        36.17 o                         
   6   9   6        213.70        191.06        16.76 o                         
   7   9   6         99.49        108.81        12.01 o                         
   8   9   6         50.69         72.98         9.13 o                         
   9   9   6         86.40         83.41         8.91 o                         
  10   9   6          0.09          3.75         4.26 o                         
   0  10   6          2.68         32.87         5.63 o                         
   1  10   6         16.00         13.34         3.43 o                         
   2  10   6        222.84        193.08         8.52 o                         
   3  10   6         41.92         63.62         9.03 o                         
   4  10   6        279.62        320.21        24.84 o                         
   5  10   6        577.61        587.18        29.29 o                         
   6  10   6        540.26        450.98        34.70 o                         
   7  10   6        391.45        420.67        22.22 o                         
   8  10   6          4.37         12.44        10.51 o                         
   9  10   6        254.25        249.45        13.75 o                         
  10  10   6         22.04         23.27         5.77 o                         
   1  11   6        765.40        716.71        15.69 o                         
   2  11   6       1686.43       1441.63        25.53 o                         
   3  11   6       3516.07       3568.55        48.58 o                         
   4  11   6        317.77        292.09        16.95 o                         
   5  11   6       1561.41       1492.05        36.28 o                         
   6  11   6         34.64         42.91         7.99 o                         
   7  11   6         55.74         47.98         8.60 o                         
   8  11   6        542.99        558.94        38.95 o                         
   9  11   6         22.47         11.69         5.06 o                         
  10  11   6         38.40         42.59         8.42 o                         
   0  12   6       2255.79       2259.64        66.45 o                         
   1  12   6        221.77        284.13        14.87 o                         
   2  12   6        642.89        646.74        25.86 o                         
   3  12   6       2195.26       2153.42        57.34 o                         
   4  12   6         28.90         25.89         9.83 o                         
   5  12   6       1217.44       1184.83        38.56 o                         
   6  12   6        884.39        857.85        28.60 o                         
   7  12   6        160.33        159.30        18.07 o                         
   8  12   6          5.14         13.08         6.02 o                         
   9  12   6        181.40        187.97        11.84 o                         
   1  13   6         10.14         17.03         4.71 o                         
   2  13   6        130.40         98.39         7.86 o                         
   3  13   6       2093.95       2262.18        74.31 o                         
   4  13   6       1883.32       1903.91        64.39 o                         
   5  13   6        590.88        531.04        30.30 o                         
   6  13   6         74.82         92.70        12.67 o                         
   7  13   6         62.77         69.09         9.89 o                         
   8  13   6        127.24        116.23        13.10 o                         
   9  13   6         34.34         31.37         5.96 o                         
   0  14   6          2.24          1.06         5.98 o                         
   1  14   6         34.30         38.22         6.57 o                         
   2  14   6        195.73        239.65        24.41 o                         
   3  14   6       1263.41       1276.63        31.19 o                         
   4  14   6        920.08        870.68        37.75 o                         
   5  14   6        984.50       1027.74        62.33 o                         
   6  14   6       1011.22       1039.72        35.17 o                         
   7  14   6         17.76         23.79         5.60 o                         
   8  14   6        195.38        207.21        22.95 o                         
   1  15   6         18.95         25.71         6.03 o                         
   2  15   6          1.71          4.98         4.98 o                         
   3  15   6       1806.42       1861.52        62.20 o                         
   4  15   6       3279.75       3294.07        65.99 o                         
   5  15   6         83.39        108.60        15.97 o                         
   6  15   6         10.65         17.74         6.19 o                         
   7  15   6         30.07         26.55         4.83 o                         
   8  15   6        519.60        514.93        43.37 o                         
   0  16   6        233.12        242.81        35.38 o                         
   1  16   6       1028.67        988.50        46.80 o                         
   2  16   6       1360.49       1193.96        59.94 o                         
   3  16   6         36.32         54.07        13.36 o                         
   4  16   6        274.06        256.70        15.96 o                         
   5  16   6        183.39        198.87        12.84 o                         
   6  16   6         11.91          1.51         7.29 o                         
   7  16   6        140.29        181.35        15.97 o                         
   1  17   6        110.55        102.60         9.67 o                         
   2  17   6        192.90        204.53        14.84 o                         
   3  17   6        395.85        448.51        19.14 o                         
   4  17   6          3.03          6.46         4.97 o                         
   5  17   6        159.21        140.58        12.84 o                         
   6  17   6        158.28        158.41        11.69 o                         
   7  17   6          3.03          0.28         6.50 o                         
   0  18   6         52.91         82.23        17.23 o                         
   1  18   6         33.84         27.26         5.81 o                         
   2  18   6        160.08        180.50        13.07 o                         
   3  18   6        259.48        273.14        14.84 o                         
   4  18   6         11.66         12.28         4.66 o                         
   5  18   6        170.82        168.45         7.56 o                         
   6  18   6         41.74         32.07         5.58 o                         
   1  19   6        690.98        716.61        25.60 o                         
   2  19   6         26.74         32.47         6.63 o                         
   3  19   6        175.66        200.05        13.32 o                         
   4  19   6         66.61         80.49         6.40 o                         
   5  19   6         86.58         88.59         7.09 o                         
   0  20   6        465.18        434.68        31.90 o                         
   1  20   6         71.22         78.16         6.37 o                         
   2  20   6          2.72          3.55         3.62 o                         
   3  20   6         96.55         99.70         9.80 o                         
   4  20   6          8.77         19.81         7.12 o                         
   1  21   6        342.81        337.83        15.97 o                         
   1   1   7       2076.55       2329.82        12.11 o                         
   2   1   7        599.60        617.13        15.31 o                         
   3   1   7        505.71        580.85        13.51 o                         
   4   1   7       2632.95       2790.07        40.84 o                         
   5   1   7        612.88        584.69        15.19 o                         
   6   1   7        810.81        890.19        24.03 o                         
   7   1   7          0.38          6.44         4.03 o                         
   8   1   7         77.41         85.33         7.06 o                         
   9   1   7         14.93         13.92         5.73 o                         
  10   1   7          4.63          8.46         4.98 o                         
  11   1   7         44.81         44.11         7.53 o                         
   0   2   7       3182.43       3269.69        29.91 o                         
   1   2   7       1292.19       1334.35        10.71 o                         
   2   2   7      10645.53      10703.90       147.96 o                         
   3   2   7         27.89         58.66         6.02 o                         
   4   2   7       1103.26       1166.69        28.20 o                         
   5   2   7       5284.26       4897.97        98.73 o                         
   6   2   7         13.09         24.67         4.15 o                         
   7   2   7       1342.16       1275.63        33.02 o                         
   8   2   7         22.99         42.88         8.95 o                         
   9   2   7       1262.26       1349.92        31.80 o                         
  10   2   7         19.60         39.23         7.51 o                         
  11   2   7        180.18        189.38         8.77 o                         
   1   3   7       2573.74       2437.93        45.29 o                         
   2   3   7        246.79        313.53        19.11 o                         
   3   3   7       4582.03       4218.66        43.62 o                         
   4   3   7        375.80        368.03        28.95 o                         
   5   3   7        773.52        861.26        13.55 o                         
   6   3   7        516.10        529.27        16.60 o                         
   7   3   7         32.29         40.48         5.81 o                         
   8   3   7          9.95         18.76         6.44 o                         
   9   3   7        348.06        335.69        17.17 o                         
  10   3   7         32.25         34.76         7.47 o                         
  11   3   7        963.29        946.69        26.76 o                         
   0   4   7        961.35        986.14         9.74 o                         
   1   4   7       6600.33       6471.63        48.90 o                         
   2   4   7        797.95        774.52        37.37 o                         
   3   4   7        158.26        108.19         8.92 o                         
   4   4   7       3313.43       3229.55        58.24 o                         
   5   4   7         39.33         78.18         6.91 o                         
   6   4   7         14.19         20.29         5.31 o                         
   7   4   7       1897.43       1961.94        42.65 o                         
   8   4   7       1714.51       1777.48        52.02 o                         
   9   4   7       2417.69       2249.77       100.27 o                         
  10   4   7        274.07        245.36        14.16 o                         
  11   4   7        222.77        261.09        11.16 o                         
   1   5   7        556.15        467.11         8.02 o                         
   2   5   7       1391.84       1454.93        37.47 o                         
   3   5   7       3603.74       3457.37        24.75 o                         
   4   5   7        457.91        527.36        36.79 o                         
   5   5   7         17.04         30.93         5.58 o                         
   6   5   7         19.45         19.57         5.10 o                         
   7   5   7          4.49          4.75         5.23 o                         
   8   5   7         20.48         33.30         6.70 o                         
   9   5   7         49.58         37.08        13.54 o                         
  10   5   7         22.25         40.65         7.46 o                         
  11   5   7        342.26        379.15        15.68 o                         
   0   6   7       2899.33       2744.07        58.12 o                         
   1   6   7       1892.48       1909.36        57.49 o                         
   2   6   7        498.31        503.95        23.77 o                         
   3   6   7        496.76        500.88        37.13 o                         
   4   6   7        699.61        648.33        20.51 o                         
   5   6   7         26.35         37.98         5.68 o                         
   6   6   7        207.28        232.03        11.84 o                         
   7   6   7        951.25       1020.69        28.08 o                         
   8   6   7        337.02        358.65        17.86 o                         
   9   6   7          1.36         -0.84        10.62 o                         
  10   6   7       1094.06       1101.41       166.89 o                         
  11   6   7        244.10        256.78        15.20 o                         
   1   7   7       6966.00       6556.11       164.55 o                         
   2   7   7       1810.61       1858.29        29.14 o                         
   3   7   7       6117.23       6580.48        68.04 o                         
   4   7   7       1094.57       1260.55        58.61 o                         
   5   7   7         37.43         45.50         6.35 o                         
   6   7   7          0.94          3.56         4.71 o                         
   7   7   7        438.94        451.32        17.04 o                         
   8   7   7          3.30          7.22         6.40 o                         
   9   7   7        382.76        454.75        21.28 o                         
  10   7   7         10.85         15.39         6.92 o                         
  11   7   7         22.86         25.71         7.02 o                         
   0   8   7       2293.81       1945.74        67.24 o                         
   1   8   7       1008.39       1110.57        20.52 o                         
   2   8   7       3045.33       3004.50        40.46 o                         
   3   8   7       1485.97       1212.85        54.26 o                         
   4   8   7       1405.93       1319.97        36.13 o                         
   5   8   7       4397.37       4295.79        65.23 o                         
   6   8   7       1626.75       1593.83        32.05 o                         
   7   8   7       2474.34       2485.20        86.68 o                         
   8   8   7         91.00         75.02         9.42 o                         
   9   8   7        288.82        354.85        29.23 o                         
  10   8   7        577.21        473.08       126.93 o                         
   1   9   7       5370.79       5307.43        60.74 o                         
   2   9   7        588.58        625.50        30.13 o                         
   3   9   7        109.30         85.37        10.20 o                         
   4   9   7         22.26         32.75         6.61 o                         
   5   9   7       1417.01       1515.93        62.54 o                         
   6   9   7         66.48         86.63        14.29 o                         
   7   9   7         32.43         20.57         6.61 o                         
   8   9   7        368.90        296.60        29.53 o                         
   9   9   7        384.55        414.91        19.15 o                         
  10   9   7        184.82        146.17         8.83 o                         
   0  10   7       2573.39       2579.56        44.90 o                         
   1  10   7         15.33         36.23         4.50 o                         
   2  10   7       3726.03       3581.63        40.25 o                         
   3  10   7       2985.58       2693.17       112.15 o                         
   4  10   7         63.68         60.77         9.44 o                         
   5  10   7       2332.04       1995.24        50.02 o                         
   6  10   7        749.92        580.69        22.48 o                         
   7  10   7         32.45         55.83        14.40 o                         
   8  10   7         35.91         20.61         7.24 o                         
   9  10   7        104.71        103.76         7.78 o                         
  10  10   7         10.42         14.60         7.38 o                         
   1  11   7         11.74         26.19         3.95 o                         
   2  11   7         49.44         96.97         8.43 o                         
   3  11   7       3925.80       3720.97        73.79 o                         
   4  11   7        121.82        133.09         8.87 o                         
   5  11   7        472.21        431.93        31.67 o                         
   6  11   7        177.86        156.48        12.57 o                         
   7  11   7          0.03          6.92         5.05 o                         
   8  11   7          1.38          9.42         5.15 o                         
   9  11   7        284.60        279.04        10.64 o                         
  10  11   7        140.36        135.02        11.65 o                         
   0  12   7       1614.82       1608.42        39.81 o                         
   1  12   7       1015.46       1042.68        23.01 o                         
   2  12   7       2660.61       2629.86        34.67 o                         
   3  12   7         34.42         30.73        11.73 o                         
   4  12   7        673.03        699.40        27.31 o                         
   5  12   7        289.23        277.43        32.50 o                         
   6  12   7        990.57        708.74        51.54 o                         
   7  12   7         52.00         40.42         8.79 o                         
   8  12   7       1335.91       1363.27        49.63 o                         
   9  12   7        357.13        351.75        21.76 o                         
   1  13   7       3234.50       3357.60       101.53 o                         
   2  13   7        413.36        431.92        18.62 o                         
   3  13   7       1538.88       1324.84        87.19 o                         
   4  13   7       1703.37       1803.17        44.83 o                         
   5  13   7        154.01        145.81        13.45 o                         
   6  13   7        249.97        234.23        17.95 o                         
   7  13   7         78.49         85.87         8.04 o                         
   8  13   7        144.19        171.27        12.14 o                         
   9  13   7        140.50        111.12        11.76 o                         
   0  14   7          5.87         15.94         7.93 o                         
   1  14   7        631.94        657.34        21.30 o                         
   2  14   7          8.02          8.67         4.66 o                         
   3  14   7         74.88         61.69         8.19 o                         
   4  14   7        246.10        254.54        27.33 o                         
   5  14   7        928.42        937.66        43.54 o                         
   6  14   7         41.02         63.38         9.33 o                         
   7  14   7        315.84        290.88        18.98 o                         
   8  14   7        167.52        147.37         8.98 o                         
   1  15   7       1065.33       1054.79        30.36 o                         
   2  15   7       1247.85       1387.80        44.66 o                         
   3  15   7        413.56        434.86        39.67 o                         
   4  15   7        765.17        761.73        32.31 o                         
   5  15   7          8.91         13.24         5.03 o                         
   6  15   7          1.98          7.57         4.53 o                         
   7  15   7        404.22        426.33        15.15 o                         
   8  15   7         22.59         30.68         5.63 o                         
   0  16   7       2665.95       2414.50       103.61 o                         
   1  16   7        992.99        893.34        41.30 o                         
   2  16   7        513.66        626.15        94.89 o                         
   3  16   7        545.95        520.91        40.22 o                         
   4  16   7       1761.85       1748.90        36.08 o                         
   5  16   7       1560.58       1581.34        76.10 o                         
   6  16   7       1519.05       1588.47        65.32 o                         
   7  16   7        155.24        146.84        16.53 o                         
   1  17   7        111.44        134.10        13.15 o                         
   2  17   7         27.79          6.52         6.99 o                         
   3  17   7        156.58        108.38        15.25 o                         
   4  17   7        375.73        295.64        21.51 o                         
   5  17   7          0.08          5.76         4.37 o                         
   6  17   7        219.40        201.42        12.11 o                         
   7  17   7         73.85         75.71         9.23 o                         
   0  18   7        234.79        229.33        13.58 o                         
   1  18   7         70.76         81.12        12.50 o                         
   2  18   7         41.94         29.37         6.76 o                         
   3  18   7        585.51        670.60        21.91 o                         
   4  18   7        104.57         92.51         8.71 o                         
   5  18   7          0.92          2.86         3.53 o                         
   6  18   7        132.47        119.53        11.63 o                         
   1  19   7        281.11        322.18        14.44 o                         
   2  19   7        133.76        122.21         8.51 o                         
   3  19   7        731.72        674.41        16.88 o                         
   4  19   7          2.33          1.00         4.53 o                         
   5  19   7         54.56         62.36         6.98 o                         
   0  20   7         28.42          1.95         9.42 o                         
   1  20   7         10.80          3.72         4.24 o                         
   2  20   7        179.09        182.39        10.84 o                         
   3  20   7        575.70        625.10        23.32 o                         
   4  20   7        213.84        219.84        15.01 o                         
   1  21   7          1.06          1.00         4.48 o                         
   0   0   8      75539.80      76722.70       722.32 o                         
   1   0   8       3269.73       3487.38        19.06 o                         
   2   0   8          9.63         16.88         3.10 o                         
   3   0   8       6029.04       5790.16        34.63 o                         
   4   0   8        237.68        170.12         6.90 o                         
   5   0   8       1332.04       1214.96        29.10 o                         
   6   0   8        466.50        525.66        21.31 o                         
   7   0   8       2842.27       2658.11        58.30 o                         
   8   0   8         59.42         64.99        17.07 o                         
   9   0   8       1187.19       1220.87        93.14 o                         
  10   0   8       1731.12       1629.60       182.43 o                         
  11   0   8         23.97         34.79        10.32 o                         
   1   1   8       4190.47       4385.49        34.21 o                         
   2   1   8       2479.54       2516.81        44.13 o                         
   3   1   8       4910.58       4722.95        32.97 o                         
   4   1   8        321.74        310.19        14.84 o                         
   5   1   8         12.27         14.31         2.99 o                         
   6   1   8        263.52        292.56        10.83 o                         
   7   1   8       2324.64       2251.04        47.18 o                         
   8   1   8        676.11        692.24        21.82 o                         
   9   1   8        136.62        140.76         9.55 o                         
  10   1   8        597.11        615.87        21.06 o                         
  11   1   8        217.79        231.61        10.93 o                         
   0   2   8      49194.15      49709.11       153.74 o                         
   1   2   8        779.11        821.08        11.48 o                         
   2   2   8        245.32        205.27        13.55 o                         
   3   2   8       1469.32       1459.80        18.14 o                         
   4   2   8        681.47        484.86         9.89 o                         
   5   2   8       1255.82       1109.76        55.60 o                         
   6   2   8          6.64         27.91         4.81 o                         
   7   2   8        195.58        212.33        18.62 o                         
   8   2   8        243.57        250.07        12.96 o                         
   9   2   8       1652.29       1803.06        39.94 o                         
  10   2   8        770.55        815.43        24.20 o                         
  11   2   8         12.43         13.69         3.80 o                         
   1   3   8       1680.90       1715.07        14.20 o                         
   2   3   8        669.87        712.92         7.80 o                         
   3   3   8       3189.04       3212.19        21.55 o                         
   4   3   8       1910.87       2008.55        81.01 o                         
   5   3   8        709.13        683.17        27.16 o                         
   6   3   8         59.68         71.35         6.93 o                         
   7   3   8        260.65        260.31        11.70 o                         
   8   3   8       1526.93       1523.99        30.84 o                         
   9   3   8          0.32          6.10         6.57 o                         
  10   3   8        669.96        713.75        22.58 o                         
  11   3   8          0.08          6.91         3.37 o                         
   0   4   8          6.68         14.70         3.24 o                         
   1   4   8          1.73         18.91         2.63 o                         
   2   4   8       4453.50       4170.13        42.81 o                         
   3   4   8       4478.43       4453.27        31.94 o                         
   4   4   8       4064.74       4089.25        49.65 o                         
   5   4   8         30.79         43.74         4.88 o                         
   6   4   8        822.43        748.90        21.43 o                         
   7   4   8        863.35        842.69        22.05 o                         
   8   4   8       2569.27       2470.99        39.92 o                         
   9   4   8          5.75         24.53         7.54 o                         
  10   4   8        127.90        138.81        10.94 o                         
  11   4   8        345.42        375.31        15.44 o                         
   1   5   8      11681.56      11603.09        82.47 o                         
   2   5   8        238.18        360.43        23.45 o                         
   3   5   8         33.96         43.45         4.50 o                         
   4   5   8        770.20        773.46        27.37 o                         
   5   5   8       1679.47       1738.82        43.99 o                         
   6   5   8        179.24        191.71        10.63 o                         
   7   5   8        258.75        309.03        18.60 o                         
   8   5   8        718.98        684.75        26.20 o                         
   9   5   8          3.52          5.39         6.56 o                         
  10   5   8        160.22        162.16        11.31 o                         
  11   5   8        135.59        161.64        40.61 o                         
   0   6   8        562.75        666.08        33.57 o                         
   1   6   8         14.50         29.15         4.29 o                         
   2   6   8       2516.95       2287.29        53.45 o                         
   3   6   8        554.25        532.84        29.39 o                         
   4   6   8         27.77         55.00        11.86 o                         
   5   6   8         12.47         20.29         5.51 o                         
   6   6   8       1311.70       1228.37        35.38 o                         
   7   6   8       4276.90       4582.22        56.02 o                         
   8   6   8        321.79        359.97        22.10 o                         
   9   6   8          8.62         12.90        14.49 o                         
  10   6   8        397.87        493.21        21.21 o                         
  11   6   8        774.87        806.22        28.97 o                         
   1   7   8       1956.98       1721.98        34.02 o                         
   2   7   8       1968.73       1907.50        23.88 o                         
   3   7   8       9656.18       9367.04        76.69 o                         
   4   7   8       1402.13       1410.00        61.03 o                         
   5   7   8         50.90         56.68         6.92 o                         
   6   7   8        558.58        540.21        20.47 o                         
   7   7   8          4.21         14.24         5.86 o                         
   8   7   8          2.42          5.64         6.35 o                         
   9   7   8        252.00        255.88        15.63 o                         
  10   7   8          1.73          5.24         5.93 o                         
  11   7   8         10.70         10.40         5.90 o                         
   0   8   8       4173.05       4174.97        44.90 o                         
   1   8   8       3870.40       4080.43        38.53 o                         
   2   8   8        610.03        533.51        23.02 o                         
   3   8   8        808.82        760.85        26.94 o                         
   4   8   8        771.14        844.04        21.60 o                         
   5   8   8       1019.30       1048.84        26.77 o                         
   6   8   8       1481.94       1545.08        37.50 o                         
   7   8   8        890.71        901.47        24.11 o                         
   8   8   8        102.44        111.64        10.63 o                         
   9   8   8       1640.04       1563.49        53.01 o                         
  10   8   8        546.12        566.53        35.25 o                         
   1   9   8          4.49         18.55         4.14 o                         
   2   9   8         12.58          9.69         3.09 o                         
   3   9   8       1212.57       1114.71        33.88 o                         
   4   9   8         11.07         20.66         5.85 o                         
   5   9   8        247.67        268.15        19.58 o                         
   6   9   8         14.25         24.26         6.92 o                         
   7   9   8        118.12         88.34        13.49 o                         
   8   9   8         65.84         48.83        14.82 o                         
   9   9   8        114.82         92.65        18.22 o                         
  10   9   8         17.41         18.78         3.97 o                         
   0  10   8        505.54        514.53        20.52 o                         
   1  10   8          1.58          7.53         2.85 o                         
   2  10   8        886.34        849.41        46.96 o                         
   3  10   8       2301.72       2390.87        93.73 o                         
   4  10   8       3689.07       3635.55        47.61 o                         
   5  10   8       2256.42       2335.88        63.42 o                         
   6  10   8        321.98        366.09        42.78 o                         
   7  10   8        751.72        674.10        73.93 o                         
   8  10   8          6.62         10.25         5.64 o                         
   9  10   8        690.95        654.57        31.61 o                         
  10  10   8        214.87        163.14        13.85 o                         
   1  11   8       2301.25       2176.16        39.53 o                         
   2  11   8         35.52         23.29         5.11 o                         
   3  11   8        798.06        747.70        52.22 o                         
   4  11   8       1495.13       1289.50        39.26 o                         
   5  11   8        349.63        262.33        14.90 o                         
   6  11   8        109.64         92.48        13.33 o                         
   7  11   8         60.57         42.88         7.72 o                         
   8  11   8         79.66         57.33         6.79 o                         
   9  11   8         40.94         43.83         8.08 o                         
   0  12   8        112.13        151.38        17.71 o                         
   1  12   8       4909.35       5041.86        75.15 o                         
   2  12   8          0.22          2.19         3.34 o                         
   3  12   8        712.60        734.26        22.23 o                         
   4  12   8       2204.18       2045.20        86.88 o                         
   5  12   8        600.61        581.12        27.75 o                         
   6  12   8       1217.83       1164.67        65.52 o                         
   7  12   8       1444.16       1401.60        62.74 o                         
   8  12   8        217.29        214.12        14.92 o                         
   9  12   8         48.31         55.01        10.26 o                         
   1  13   8        165.47        157.48        10.26 o                         
   2  13   8         39.00         48.84         8.41 o                         
   3  13   8       1422.79       1554.19        55.32 o                         
   4  13   8       1641.49       1706.05        55.10 o                         
   5  13   8       1093.97       1103.05        42.97 o                         
   6  13   8         13.08         28.39         8.21 o                         
   7  13   8          7.16          9.87         5.53 o                         
   8  13   8        335.34        338.54        13.64 o                         
   0  14   8       1679.37       1727.37        46.50 o                         
   1  14   8       1555.46       1448.68        32.42 o                         
   2  14   8         75.37         93.59        16.84 o                         
   3  14   8        829.42        853.57        54.28 o                         
   4  14   8         42.84         43.44        12.85 o                         
   5  14   8          6.10         11.74         6.84 o                         
   6  14   8        118.37        132.53        18.08 o                         
   7  14   8         61.86         68.92         8.02 o                         
   8  14   8         13.13         13.06         5.85 o                         
   1  15   8        334.75        347.28        21.47 o                         
   2  15   8          6.57         -2.42        14.29 o                         
   3  15   8         68.53         75.89        15.52 o                         
   4  15   8        128.48        131.48        12.04 o                         
   5  15   8        405.37        388.04        15.07 o                         
   6  15   8        232.21        269.32        13.72 o                         
   7  15   8          2.44          3.71         3.85 o                         
   0  16   8       1929.54       1880.38       138.38 o                         
   1  16   8         14.79         17.58         6.65 o                         
   2  16   8        129.68         93.43        15.43 o                         
   3  16   8          1.67         11.09         7.29 o                         
   4  16   8         32.02         59.52         9.43 o                         
   5  16   8       2003.57       1915.08        43.07 o                         
   6  16   8          2.88          6.12         4.22 o                         
   1  17   8        868.94        903.75        22.78 o                         
   2  17   8        679.36        699.08        24.71 o                         
   3  17   8        365.19        364.81        17.54 o                         
   4  17   8        131.99        136.90        12.17 o                         
   5  17   8        369.66        391.56        19.61 o                         
   6  17   8        234.92        217.60        12.58 o                         
   0  18   8         36.62         36.86         6.70 o                         
   1  18   8        247.37        248.49        12.69 o                         
   2  18   8         32.97         45.40         7.76 o                         
   3  18   8        107.50        117.99         8.54 o                         
   4  18   8        136.96        131.27         8.33 o                         
   5  18   8          0.91          1.98         4.29 o                         
   6  18   8         15.61         13.20         5.47 o                         
   1  19   8         62.31         43.84         5.72 o                         
   2  19   8        405.32        407.65        13.62 o                         
   3  19   8        308.44        292.09        25.13 o                         
   4  19   8         99.96         78.23         7.65 o                         
   5  19   8        113.06         90.85        10.25 o                         
   0  20   8        143.71        147.34        18.88 o                         
   1  20   8         84.90         69.50        11.42 o                         
   2  20   8        835.12        804.23        29.04 o                         
   3  20   8        443.09        434.74        14.35 o                         
   4  20   8        172.55        160.78        12.23 o                         
   1   1   9        584.60        472.64        23.40 o                         
   2   1   9        901.94        971.65        30.58 o                         
   3   1   9       1552.58       1680.73        33.51 o                         
   4   1   9       2432.45       2474.08        55.52 o                         
   5   1   9       2569.94       2486.61        30.42 o                         
   6   1   9        644.01        721.98        35.52 o                         
   7   1   9        881.27        925.16        28.29 o                         
   8   1   9         81.50         68.38         9.67 o                         
   9   1   9         23.24         23.93         5.99 o                         
  10   1   9         86.12         90.20        11.97 o                         
  11   1   9          1.43          4.08         4.96 o                         
   0   2   9       9863.14      10064.58        96.42 o                         
   1   2   9       6600.18       6843.10        35.71 o                         
   2   2   9       1508.36       1427.24        23.53 o                         
   3   2   9       6679.85       6904.11        64.29 o                         
   4   2   9       1278.09       1272.75        17.35 o                         
   5   2   9       4494.50       4715.87        48.20 o                         
   6   2   9         88.02         98.02         9.67 o                         
   7   2   9       5621.22       5672.83        70.60 o                         
   8   2   9       2445.56       2523.20        65.16 o                         
   9   2   9        624.92        706.22        55.79 o                         
  10   2   9        452.66        549.62        61.00 o                         
  11   2   9        103.42         98.37         9.35 o                         
   1   3   9        552.05        509.11         9.72 o                         
   2   3   9        251.38        234.87        11.56 o                         
   3   3   9         14.03         55.43         3.64 o                         
   4   3   9       5698.34       5541.28        87.05 o                         
   5   3   9        593.99        554.22        15.83 o                         
   6   3   9       2926.17       2867.86        38.98 o                         
   7   3   9         85.88         76.00         9.50 o                         
   8   3   9       1078.58       1073.12        31.18 o                         
   9   3   9         42.76         36.12        10.46 o                         
  10   3   9        706.20        787.44        37.57 o                         
  11   3   9         90.01        116.51         9.74 o                         
   0   4   9       4536.36       4042.65        46.69 o                         
   1   4   9       3696.27       3759.96        61.33 o                         
   2   4   9       1085.07       1170.01        21.77 o                         
   3   4   9        384.63        509.16        16.89 o                         
   4   4   9        750.03        629.77        21.80 o                         
   5   4   9         26.29         29.98         5.76 o                         
   6   4   9        175.18        179.04        15.58 o                         
   7   4   9        105.35        141.72        18.75 o                         
   8   4   9        235.98        277.27        17.48 o                         
   9   4   9        375.67        356.13        32.81 o                         
  10   4   9        229.80        245.43        18.73 o                         
  11   4   9         64.91         98.29        12.33 o                         
   1   5   9       3855.22       4072.87        98.92 o                         
   2   5   9        427.63        351.04        19.95 o                         
   3   5   9        794.72       1029.86        15.02 o                         
   4   5   9       1514.48       1781.23        48.39 o                         
   5   5   9        167.42        196.09         9.10 o                         
   6   5   9        555.75        520.34        27.27 o                         
   7   5   9        446.30        433.63        16.27 o                         
   8   5   9        412.36        411.79        22.38 o                         
   9   5   9        119.00        140.85        21.72 o                         
  10   5   9          1.97          0.10         5.07 o                         
  11   5   9         11.36         11.89         6.75 o                         
   0   6   9       1832.69       1894.45        19.89 o                         
   1   6   9        474.47        509.53        11.73 o                         
   2   6   9       4979.35       4921.04        43.81 o                         
   3   6   9       4020.21       4343.85        92.79 o                         
   4   6   9        490.62        565.99        16.23 o                         
   5   6   9       2996.62       3024.97        52.34 o                         
   6   6   9        349.43        363.40        13.24 o                         
   7   6   9       1419.34       1550.77        42.51 o                         
   8   6   9        380.12        406.30        18.19 o                         
   9   6   9        886.58        875.62        42.32 o                         
  10   6   9          0.47          2.83         6.07 o                         
  11   6   9         26.24         46.49         8.22 o                         
   1   7   9         38.72         53.93         7.43 o                         
   2   7   9        592.65        607.98        25.24 o                         
   3   7   9        742.92        644.43        21.19 o                         
   4   7   9       1132.71       1067.39        26.17 o                         
   5   7   9         41.76         63.99         9.29 o                         
   6   7   9        499.58        488.80        37.67 o                         
   7   7   9         61.32         44.81         7.13 o                         
   8   7   9       1295.58       1275.67        41.44 o                         
   9   7   9         35.16         31.76        16.41 o                         
  10   7   9        214.16        190.89        55.90 o                         
  11   7   9          2.16          8.05         5.15 o                         
   0   8   9       1383.36       1419.59        28.46 o                         
   1   8   9       1057.13       1109.54        23.98 o                         
   2   8   9       6714.85       5958.45        49.38 o                         
   3   8   9        236.38        149.25        15.22 o                         
   4   8   9        654.80        711.01        29.96 o                         
   5   8   9          8.59         29.93         7.95 o                         
   6   8   9       1222.56       1179.68        35.48 o                         
   7   8   9        194.28        205.46        22.51 o                         
   8   8   9        223.58        217.87        26.35 o                         
   9   8   9          6.66         20.45        11.47 o                         
  10   8   9         13.49         12.81         6.64 o                         
   1   9   9       3215.43       3174.68        50.64 o                         
   2   9   9          2.44         17.23         3.19 o                         
   3   9   9        354.45        326.93        14.48 o                         
   4   9   9       2270.90       2302.43        42.14 o                         
   5   9   9         28.71         32.23         8.54 o                         
   6   9   9        135.75         99.51        21.33 o                         
   7   9   9        533.19        509.58        34.11 o                         
   8   9   9       1366.18       1367.02       151.50 o                         
   9   9   9          6.04          6.19         6.12 o                         
  10   9   9         45.19         40.49         5.29 o                         
   0  10   9       6428.70       7166.18        84.66 o                         
   1  10   9         37.94         57.45         6.97 o                         
   2  10   9       4568.69       4399.73        40.62 o                         
   3  10   9       1225.69       1192.16        25.31 o                         
   4  10   9       2920.66       2992.06        59.56 o                         
   5  10   9        860.50        926.73        42.46 o                         
   6  10   9       2439.91       2536.69       163.55 o                         
   7  10   9        672.17        603.21        28.39 o                         
   8  10   9        519.99        531.73        20.50 o                         
   9  10   9          0.42          2.54         4.72 o                         
   1  11   9        527.64        538.85        20.52 o                         
   2  11   9         17.81         21.27         4.73 o                         
   3  11   9        991.12       1003.72        25.42 o                         
   4  11   9        996.72       1115.09        56.24 o                         
   5  11   9        354.49        355.16        32.28 o                         
   6  11   9        865.56       1016.62        50.04 o                         
   7  11   9        145.78        183.84        14.70 o                         
   8  11   9        304.14        262.46        17.35 o                         
   9  11   9        220.01        199.47        13.07 o                         
   0  12   9       4702.10       4461.82        84.23 o                         
   1  12   9        174.40        139.79         9.43 o                         
   2  12   9         44.02         65.56         6.10 o                         
   3  12   9       1465.90       1656.31        76.89 o                         
   4  12   9        689.03        756.56        24.65 o                         
   5  12   9         26.53         43.69         8.53 o                         
   6  12   9         35.95         27.13         7.43 o                         
   7  12   9         14.64         16.74         5.18 o                         
   8  12   9        163.75        174.85        14.16 o                         
   9  12   9        433.93        377.63        15.31 o                         
   1  13   9       2492.16       2420.15        41.42 o                         
   2  13   9        371.91        350.89        32.43 o                         
   3  13   9       2739.84       2967.20        63.66 o                         
   4  13   9       1132.29       1242.96        78.97 o                         
   5  13   9        646.01        669.95        51.51 o                         
   6  13   9        261.20        311.52        18.94 o                         
   7  13   9         83.23         78.94         8.70 o                         
   8  13   9         97.19        113.48        11.03 o                         
   0  14   9       8866.33       8376.38       133.52 o                         
   1  14   9        162.09        173.55        11.52 o                         
   2  14   9       1239.91       1311.61        43.77 o                         
   3  14   9        784.21        737.92        38.22 o                         
   4  14   9        578.12        599.07        36.48 o                         
   5  14   9        543.39        537.30        42.92 o                         
   6  14   9        211.77        234.33        14.07 o                         
   7  14   9        222.39        184.50         9.68 o                         
   8  14   9        246.11        156.19        10.46 o                         
   1  15   9        228.01        223.58        24.56 o                         
   2  15   9         37.44         33.06        17.10 o                         
   3  15   9       1298.65       1452.42        42.76 o                         
   4  15   9          8.02         20.88         7.37 o                         
   5  15   9         15.70         16.23         5.91 o                         
   6  15   9        313.87        301.87        13.23 o                         
   7  15   9         34.54         55.33        13.54 o                         
   0  16   9         25.12         23.22         7.45 o                         
   1  16   9       1457.27       1480.77        36.38 o                         
   2  16   9        141.91        122.03        12.03 o                         
   3  16   9        126.30        141.58        13.82 o                         
   4  16   9          3.54          5.64         6.29 o                         
   5  16   9        714.13        778.35        21.83 o                         
   6  16   9         24.95         28.61         5.55 o                         
   1  17   9        197.12        133.35        13.47 o                         
   2  17   9          3.55          4.08         5.77 o                         
   3  17   9         56.78         32.25         6.99 o                         
   4  17   9          1.89          2.96         4.95 o                         
   5  17   9         39.27         16.31         6.53 o                         
   6  17   9         43.48         44.37         6.55 o                         
   0  18   9         16.47         10.23         5.07 o                         
   1  18   9        182.35        208.97        11.43 o                         
   2  18   9       2604.33       2769.65        38.69 o                         
   3  18   9        215.98        224.19        12.30 o                         
   4  18   9          4.74          8.05         4.38 o                         
   5  18   9         33.29         34.65         8.87 o                         
   1  19   9         22.16         17.00         6.01 o                         
   2  19   9         34.55         56.29         8.86 o                         
   3  19   9          2.80          8.45         5.84 o                         
   4  19   9         11.52         13.15         4.48 o                         
   5  19   9        110.82        123.72        10.81 o                         
   0  20   9        401.71        407.37        28.10 o                         
   1  20   9         99.42         82.20         9.19 o                         
   2  20   9        549.83        598.51        25.77 o                         
   3  20   9         12.09         17.47         9.01 o                         
   0   0  10     106467.45     109127.05      1025.57 o                         
   1   0  10       2641.12       2948.38        46.08 o                         
   2   0  10       2424.31       2423.05        21.57 o                         
   3   0  10         18.00         14.30         4.50 o                         
   4   0  10      13684.75      13033.66        75.02 o                         
   5   0  10        192.54        234.20        25.21 o                         
   6   0  10       6606.06       6505.93        98.85 o                         
   7   0  10        493.67        491.91        75.35 o                         
   8   0  10        286.62        279.74        20.58 o                         
   9   0  10        714.32        655.87        61.22 o                         
  10   0  10       1878.51       1725.82       378.46 o                         
  11   0  10        203.78        203.74        17.96 o                         
   1   1  10        226.67        256.52        17.70 o                         
   2   1  10       7715.19       7815.14        67.62 o                         
   3   1  10         21.14         42.20         7.80 o                         
   4   1  10       4214.88       4196.74        65.94 o                         
   5   1  10        232.08        250.01        11.16 o                         
   6   1  10       3136.86       3117.15       101.04 o                         
   7   1  10          4.57         10.02         5.84 o                         
   8   1  10         10.49         14.92         6.01 o                         
   9   1  10         34.14         37.23         7.34 o                         
  10   1  10        928.65       1022.66        32.23 o                         
  11   1  10         18.93         18.21         5.83 o                         
   0   2  10      16074.91      16310.64        82.04 o                         
   1   2  10         14.12         21.29         2.44 o                         
   2   2  10         30.52         31.91         4.38 o                         
   3   2  10       1037.61        994.49        32.19 o                         
   4   2  10       6509.05       6682.13        64.34 o                         
   5   2  10       1624.76       1760.45        32.10 o                         
   6   2  10       3342.86       3310.60        56.89 o                         
   7   2  10       2068.73       2006.28        40.71 o                         
   8   2  10       2223.99       2119.12        46.54 o                         
   9   2  10        534.33        453.17        34.99 o                         
  10   2  10        870.72        977.46        36.93 o                         
  11   2  10        168.13        201.58        13.08 o                         
   1   3  10        110.56         99.20         5.81 o                         
   2   3  10       6449.97       6981.57        67.20 o                         
   3   3  10       1928.81       1858.09        21.99 o                         
   4   3  10       5520.33       5674.62        71.16 o                         
   5   3  10       2480.84       2435.64        68.95 o                         
   6   3  10         61.02         74.38         8.90 o                         
   7   3  10         15.95         29.07         6.22 o                         
   8   3  10        357.84        347.22        18.30 o                         
   9   3  10         62.81         56.35        15.48 o                         
  10   3  10        144.77        150.21        11.03 o                         
  11   3  10          0.92          3.65         6.43 o                         
   0   4  10       5767.56       6164.66        39.21 o                         
   1   4  10        460.88        441.66        30.63 o                         
   2   4  10       8562.15       8079.52       125.43 o                         
   3   4  10       1640.29       1672.32        15.65 o                         
   4   4  10       1074.58        999.23        23.98 o                         
   5   4  10        879.02        831.67        15.74 o                         
   6   4  10       1132.55       1038.88        28.58 o                         
   7   4  10        135.32        177.44        13.82 o                         
   8   4  10        142.45        148.79        15.73 o                         
   9   4  10          8.46          0.81         9.43 o                         
  10   4  10          3.76          3.36         5.08 o                         
  11   4  10        131.32        158.35        14.40 o                         
   1   5  10          2.83         13.70         3.35 o                         
   2   5  10      15335.97      16045.47       172.21 o                         
   3   5  10       4243.61       4609.09       344.21 o                         
   4   5  10       4239.61       4175.95        38.43 o                         
   5   5  10         12.26         51.02        11.80 o                         
   6   5  10       3541.10       3503.92        45.67 o                         
   7   5  10         93.33        109.42        16.35 o                         
   8   5  10       5858.28       5936.67       143.51 o                         
   9   5  10        136.38        122.76        18.64 o                         
  10   5  10         30.91         34.59         6.68 o                         
  11   5  10        265.04        269.36        16.96 o                         
   0   6  10        135.93        154.20         5.93 o                         
   1   6  10        112.66         93.35        12.28 o                         
   2   6  10       7745.00       6933.63        78.72 o                         
   3   6  10        769.37        860.71        27.18 o                         
   4   6  10         36.13         47.31         5.79 o                         
   5   6  10         65.95         76.99         6.67 o                         
   6   6  10       1010.01       1004.86        24.74 o                         
   7   6  10        469.82        518.78        18.01 o                         
   8   6  10         83.35         64.10         9.88 o                         
   9   6  10        288.54        368.96        23.73 o                         
  10   6  10          1.56         -1.28         5.52 o                         
  11   6  10         41.26         22.05         6.65 o                         
   1   7  10       3366.60       3622.20        99.08 o                         
   2   7  10        121.17        121.53        21.82 o                         
   3   7  10        104.55        130.24         8.86 o                         
   4   7  10       1150.65       1248.98        25.67 o                         
   5   7  10        347.61        392.19        40.54 o                         
   6   7  10       2442.15       2654.62        36.70 o                         
   7   7  10        520.80        579.80        26.49 o                         
   8   7  10       1010.14        987.02        46.47 o                         
   9   7  10        476.78        484.89        22.59 o                         
  10   7  10        174.15        182.88        12.28 o                         
   0   8  10        326.15        243.10        14.87 o                         
   1   8  10          5.25         29.38         8.31 o                         
   2   8  10        267.56        362.21        24.33 o                         
   3   8  10         35.13         34.32         5.98 o                         
   4   8  10         40.33         31.63         6.21 o                         
   5   8  10        238.69        236.47        16.44 o                         
   6   8  10        943.23       1032.21        22.86 o                         
   7   8  10       1362.80       1204.28        39.45 o                         
   8   8  10          1.65          3.94         9.22 o                         
   9   8  10        703.71        751.69        26.84 o                         
  10   8  10        313.06        288.43        11.77 o                         
   1   9  10        476.63        547.68        34.35 o                         
   2   9  10         17.24         58.69         5.75 o                         
   3   9  10        588.11        539.51        19.69 o                         
   4   9  10        921.09        958.06        32.50 o                         
   5   9  10        176.56        135.74        11.91 o                         
   6   9  10       2548.59       2672.88        46.22 o                         
   7   9  10          8.35         12.43        11.12 o                         
   8   9  10          8.18         14.33        15.49 o                         
   9   9  10          9.73         11.84         5.00 o                         
  10   9  10        451.62        353.89        22.10 o                         
   0  10  10       3462.66       3659.14       122.23 o                         
   1  10  10        460.04        485.00        16.38 o                         
   2  10  10       1873.76       1983.92        34.69 o                         
   3  10  10          1.32          8.89         4.81 o                         
   4  10  10       5408.03       5278.85        99.30 o                         
   5  10  10       1071.18       1000.91        28.33 o                         
   6  10  10         45.61         60.35        10.47 o                         
   7  10  10       1060.73       1084.38        34.91 o                         
   8  10  10         54.21         62.38        14.67 o                         
   9  10  10          0.24          1.97         3.61 o                         
   1  11  10         85.53         87.91        10.37 o                         
   2  11  10         10.10         27.49         4.41 o                         
   3  11  10        251.56        356.41        40.75 o                         
   4  11  10        247.96        340.86        26.17 o                         
   5  11  10         22.28         38.27         5.98 o                         
   6  11  10       2844.21       2810.64        55.88 o                         
   7  11  10        173.20        160.25        14.64 o                         
   8  11  10        812.01        818.51        23.47 o                         
   9  11  10         98.43        113.29        10.07 o                         
   0  12  10       3860.71       3912.49        77.96 o                         
   1  12  10       1424.41       1469.12        30.67 o                         
   2  12  10        413.10        424.32        26.78 o                         
   3  12  10        562.96        533.78        43.05 o                         
   4  12  10        129.64         85.87        22.64 o                         
   5  12  10        429.00        462.77        64.17 o                         
   6  12  10       1159.80       1138.33        41.80 o                         
   7  12  10         29.13         20.89         6.23 o                         
   8  12  10         73.05         76.61        13.31 o                         
   9  12  10         92.12         51.46        10.24 o                         
   1  13  10         32.01         30.83         5.35 o                         
   2  13  10        148.12        170.00        13.87 o                         
   3  13  10        239.80        232.30        22.53 o                         
   4  13  10        300.76        263.66        23.09 o                         
   5  13  10        362.49        374.68        39.56 o                         
   6  13  10         11.12         11.80         7.48 o                         
   7  13  10        253.33        231.55        20.93 o                         
   8  13  10        277.86        208.27        12.98 o                         
   0  14  10       5092.60       5249.65       111.42 o                         
   1  14  10       1061.14        954.89        24.76 o                         
   2  14  10          9.73         12.16         6.97 o                         
   3  14  10         20.61         32.14        12.19 o                         
   4  14  10        631.48        609.52        34.84 o                         
   5  14  10          2.45         15.16         5.89 o                         
   6  14  10       1057.22       1099.70        30.69 o                         
   7  14  10        300.97        266.94        26.94 o                         
   8  14  10        745.70        774.14        34.77 o                         
   1  15  10          9.84         13.85        10.87 o                         
   2  15  10         36.64         59.66        12.76 o                         
   3  15  10        178.71        217.89        18.10 o                         
   4  15  10       2793.58       2554.63       115.85 o                         
   5  15  10        515.26        524.61        30.72 o                         
   6  15  10        144.00        168.54        11.82 o                         
   7  15  10        310.10        285.92        24.33 o                         
   0  16  10        535.16        503.93        22.42 o                         
   1  16  10         66.58         90.17        10.26 o                         
   2  16  10       1086.83       1128.47        38.48 o                         
   3  16  10        660.97        761.76        47.48 o                         
   4  16  10        335.84        310.76        20.98 o                         
   5  16  10        314.91        304.29        24.57 o                         
   6  16  10         10.60          7.29         6.55 o                         
   1  17  10         15.99         16.71         5.30 o                         
   2  17  10        256.44        284.13        26.43 o                         
   3  17  10        255.81        260.11        13.86 o                         
   4  17  10         42.56         47.57         9.54 o                         
   5  17  10         11.30         12.61         6.18 o                         
   6  17  10        699.02        662.14        34.24 o                         
   0  18  10        247.54        244.86        17.42 o                         
   1  18  10         15.82         15.86         5.55 o                         
   2  18  10         45.86         40.55         6.81 o                         
   3  18  10         28.10         38.19         7.25 o                         
   4  18  10         88.67         99.42         9.02 o                         
   5  18  10         38.71         32.21         6.51 o                         
   1  19  10         62.04         57.72         7.55 o                         
   2  19  10        118.72         92.47        10.83 o                         
   3  19  10         82.32         84.88         7.92 o                         
   4  19  10          7.24          4.03         3.69 o                         
   0  20  10        227.50        207.61        19.77 o                         
   1  20  10        563.31        555.53        21.57 o                         
   2  20  10         96.95         65.50         8.26 o                         
   3  20  10         53.48         54.10         8.17 o                         
   1   1  11         29.30         34.53         2.24 o                         
   2   1  11         67.06         59.73         4.71 o                         
   3   1  11         36.27         26.29         5.01 o                         
   4   1  11         13.34         18.41         3.20 o                         
   5   1  11         40.03         33.77         4.84 o                         
   6   1  11        193.62        221.30        14.71 o                         
   7   1  11        224.12        207.48        13.69 o                         
   8   1  11         35.62         53.98        11.13 o                         
   9   1  11         87.81         76.61        20.93 o                         
  10   1  11        208.35        219.87        15.60 o                         
  11   1  11         54.97         68.52         8.05 o                         
   0   2  11      11300.00      11830.82       129.62 o                         
   1   2  11         53.74         51.85         5.24 o                         
   2   2  11      17166.12      17909.70       108.60 o                         
   3   2  11       1282.13       1157.65        54.24 o                         
   4   2  11         33.52         31.35         5.59 o                         
   5   2  11         79.30         47.65         5.74 o                         
   6   2  11        747.03        732.94        20.52 o                         
   7   2  11        138.28        210.53        17.20 o                         
   8   2  11        141.44        147.87        21.00 o                         
   9   2  11        406.57        403.68        33.07 o                         
  10   2  11        167.62        223.16        21.31 o                         
  11   2  11          1.15          4.79         5.01 o                         
   1   3  11        835.51        771.38        17.09 o                         
   2   3  11        590.57        677.53        27.78 o                         
   3   3  11       2450.95       2292.43        23.60 o                         
   4   3  11       1330.05       1451.18        39.89 o                         
   5   3  11        350.12        300.50        12.48 o                         
   6   3  11        294.98        291.52        16.36 o                         
   7   3  11        198.32        209.32        18.12 o                         
   8   3  11          3.97          6.37         7.98 o                         
   9   3  11        118.63        110.36        13.36 o                         
  10   3  11        129.88        124.43        10.07 o                         
  11   3  11        481.54        498.92        23.57 o                         
   0   4  11      47606.62      50757.76       322.30 o                         
   1   4  11        103.45        128.19         4.53 o                         
   2   4  11        661.12        708.09        26.45 o                         
   3   4  11        752.66        876.33        14.60 o                         
   4   4  11        662.14        588.11        33.58 o                         
   5   4  11         11.26         29.31         7.47 o                         
   6   4  11       1311.45       1334.49        40.71 o                         
   7   4  11        530.94        544.17        22.51 o                         
   8   4  11        617.11        743.37        31.13 o                         
   9   4  11         27.53         29.30         7.70 o                         
  10   4  11        121.35        106.76        18.87 o                         
  11   4  11         87.22        110.94        11.88 o                         
   1   5  11       2883.72       2945.38        35.17 o                         
   2   5  11          2.76         10.64         2.86 o                         
   3   5  11        601.91        695.63        25.02 o                         
   4   5  11         68.02         87.83         5.36 o                         
   5   5  11        393.67        422.22        15.33 o                         
   6   5  11        688.63        716.64        24.58 o                         
   7   5  11        316.69        339.57        18.13 o                         
   8   5  11          1.11         28.94         9.48 o                         
   9   5  11        120.29        119.96        11.02 o                         
  10   5  11          0.69         -1.07         5.57 o                         
  11   5  11          6.08          5.30         5.32 o                         
   0   6  11       8709.82       8863.87        95.21 o                         
   1   6  11       1578.56       1548.62        50.92 o                         
   2   6  11        635.77        746.51        17.16 o                         
   3   6  11        956.21       1029.88        36.68 o                         
   4   6  11         28.10         22.03         2.99 o                         
   5   6  11        241.63        228.72        15.72 o                         
   6   6  11         14.58         14.71         5.59 o                         
   7   6  11         42.65         41.32         8.79 o                         
   8   6  11          5.19         12.39         6.67 o                         
   9   6  11         47.76         52.57        14.53 o                         
  10   6  11        202.28        189.28        25.08 o                         
   1   7  11        858.59        958.62        32.83 o                         
   2   7  11          2.57         18.24         2.88 o                         
   3   7  11        405.59        401.52        51.59 o                         
   4   7  11         64.35         44.07         7.73 o                         
   5   7  11          1.37          7.40         4.33 o                         
   6   7  11         46.90         41.80         6.18 o                         
   7   7  11         43.70         31.25         9.25 o                         
   8   7  11        717.84        704.30        31.80 o                         
   9   7  11         14.41         14.05         6.90 o                         
  10   7  11         73.88         57.34         7.70 o                         
   0   8  11        805.05       1023.88        75.69 o                         
   1   8  11        829.60        774.69        17.15 o                         
   2   8  11      10646.96      10402.80       107.24 o                         
   3   8  11        821.45        925.25        31.49 o                         
   4   8  11          2.38         16.45         7.61 o                         
   5   8  11       1370.59       1354.05        46.34 o                         
   6   8  11       1713.02       1783.78        50.55 o                         
   7   8  11         32.99         52.30        14.97 o                         
   8   8  11        276.94        316.54        20.51 o                         
   9   8  11        857.47        831.36        57.49 o                         
  10   8  11         97.64         86.27        10.39 o                         
   1   9  11       5045.87       5348.13        42.47 o                         
   2   9  11        434.47        564.90        20.76 o                         
   3   9  11        332.06        297.40        18.89 o                         
   4   9  11       1058.84       1023.87        94.39 o                         
   5   9  11        154.32        159.44        15.47 o                         
   6   9  11         18.78         29.78         6.12 o                         
   7   9  11       1331.61       1377.34        40.76 o                         
   8   9  11        309.95        332.22        19.39 o                         
   9   9  11         22.16         21.50         5.24 o                         
  10   9  11          0.05          3.14         6.45 o                         
   0  10  11         10.14         11.80         5.58 o                         
   1  10  11        432.58        397.97        21.89 o                         
   2  10  11         93.69         73.03         5.60 o                         
   3  10  11        693.48        784.63        47.81 o                         
   4  10  11        557.60        702.80        32.18 o                         
   5  10  11       3538.18       3499.95        68.79 o                         
   6  10  11       3154.09       3182.55        50.60 o                         
   7  10  11        166.44        179.02        19.21 o                         
   8  10  11        250.11        332.46        31.96 o                         
   9  10  11        427.82        463.07        15.35 o                         
   1  11  11          0.96          4.11         3.16 o                         
   2  11  11        181.06        178.88        21.15 o                         
   3  11  11        946.28       1057.21        36.00 o                         
   4  11  11       1097.80       1100.28        43.10 o                         
   5  11  11       1017.73       1053.45        78.39 o                         
   6  11  11        392.42        312.71        20.90 o                         
   7  11  11          2.63          3.42         4.53 o                         
   8  11  11        332.39        286.68        13.44 o                         
   9  11  11         45.01         53.95        12.36 o                         
   0  12  11       5384.74       5104.58       371.71 o                         
   1  12  11        332.10        322.42        12.73 o                         
   2  12  11       1162.17       1137.60        26.18 o                         
   3  12  11          5.83         10.51         5.33 o                         
   4  12  11       1977.23       2181.74        52.88 o                         
   5  12  11       2338.09       2453.00        65.67 o                         
   6  12  11        650.27        549.06        60.15 o                         
   7  12  11       2162.36       1932.19        77.40 o                         
   8  12  11        286.55        191.56        22.48 o                         
   9  12  11         38.24         29.44         8.82 o                         
   1  13  11       1271.99       1328.23        29.02 o                         
   2  13  11       7490.62       7343.28       127.03 o                         
   3  13  11        604.68        564.95        27.83 o                         
   4  13  11       3212.16       3243.91       144.46 o                         
   5  13  11         24.48         40.18         9.06 o                         
   6  13  11        786.24        771.98        24.96 o                         
   7  13  11        369.13        385.51        33.21 o                         
   8  13  11        325.38        338.08        25.99 o                         
   0  14  11        698.78        675.73        33.64 o                         
   1  14  11         14.78         18.72         8.42 o                         
   2  14  11        108.72         96.10        24.95 o                         
   3  14  11       2316.40       2435.10       105.69 o                         
   4  14  11        798.75        834.62       125.10 o                         
   5  14  11         16.50         26.54        12.51 o                         
   6  14  11        815.60        833.45        24.65 o                         
   7  14  11        738.13        701.30        40.80 o                         
   8  14  11        544.08        424.59        24.97 o                         
   1  15  11          2.75         11.41        12.05 o                         
   3  15  11        604.73        633.98        33.51 o                         
   4  15  11        717.25        727.98        43.68 o                         
   5  15  11        130.54        105.78        16.42 o                         
   6  15  11          9.97         16.34         7.08 o                         
   7  15  11         46.03         44.31        11.77 o                         
   0  16  11       1637.64       1727.77        82.42 o                         
   1  16  11        121.53        103.89        16.82 o                         
   2  16  11       1360.96       1402.12        56.93 o                         
   3  16  11       1899.28       1992.07        53.17 o                         
   4  16  11        725.28        698.29        41.21 o                         
   5  16  11        126.66        161.36        19.14 o                         
   6  16  11          5.42          3.95         6.53 o                         
   1  17  11        246.10        248.53        16.49 o                         
   2  17  11         42.56         32.72        10.15 o                         
   3  17  11         15.56         11.72         6.41 o                         
   4  17  11         12.68          8.60         5.52 o                         
   5  17  11         21.73         21.17         5.44 o                         
   6  17  11         15.63         18.58         4.96 o                         
   0  18  11        205.82        174.97        16.97 o                         
   1  18  11        745.44        723.61        35.92 o                         
   2  18  11        187.79        200.65        14.10 o                         
   3  18  11         82.36         84.12         9.58 o                         
   4  18  11         72.02         82.19        11.97 o                         
   5  18  11       1128.06       1231.28        28.93 o                         
   1  19  11          3.33          3.94         4.73 o                         
   2  19  11          3.98          1.07         5.01 o                         
   3  19  11         80.32         76.35         7.29 o                         
   4  19  11        269.39        186.38        14.56 o                         
   0  20  11         70.70         50.88        10.92 o                         
   1  20  11         12.63          9.48         5.08 o                         
   0   0  12       5434.07       5117.14        50.13 o                         
   1   0  12        764.66        812.41        23.65 o                         
   2   0  12       6441.47       6360.66        54.61 o                         
   3   0  12      19786.29      19558.23       167.70 o                         
   4   0  12       3029.14       2903.07        40.79 o                         
   5   0  12        111.05        143.41        31.99 o                         
   6   0  12       4922.59       4943.68        78.93 o                         
   7   0  12      15666.84      15341.20       282.00 o                         
   8   0  12        854.83        792.48        45.08 o                         
   9   0  12          9.76         13.53        10.16 o                         
  10   0  12         19.70         12.73         5.92 o                         
  11   0  12       2077.04       2185.32        53.10 o                         
   1   1  12       4364.37       4901.92       156.43 o                         
   2   1  12       2740.76       2895.94        23.42 o                         
   3   1  12       4131.54       4276.07        55.36 o                         
   4   1  12        795.38        775.59        15.13 o                         
   5   1  12         28.35         35.59         9.93 o                         
   6   1  12        778.42        727.12        27.24 o                         
   7   1  12        322.65        348.03        15.54 o                         
   8   1  12        883.77        921.81        51.43 o                         
   9   1  12        401.46        362.01        23.67 o                         
  10   1  12         60.80         46.90         7.02 o                         
  11   1  12         95.80        101.24        10.41 o                         
   0   2  12       8741.21       9382.89       106.30 o                         
   1   2  12       4006.60       4137.54        48.05 o                         
   2   2  12        648.47        794.21        38.44 o                         
   3   2  12       7148.29       7312.67        86.75 o                         
   4   2  12        748.36        692.13        23.88 o                         
   5   2  12       1268.47       1249.80        22.01 o                         
   6   2  12       1987.79       1983.35        50.99 o                         
   7   2  12       4719.26       4704.18       133.91 o                         
   8   2  12        533.99        522.05        26.45 o                         
   9   2  12         64.90         72.29        11.42 o                         
  10   2  12         24.47         29.56         7.21 o                         
  11   2  12       1128.02       1171.63        36.97 o                         
   1   3  12        553.30        579.78        23.64 o                         
   2   3  12       2010.78       2053.33        23.83 o                         
   3   3  12       1634.59       1814.40        46.91 o                         
   4   3  12        814.74        827.63        15.07 o                         
   5   3  12         94.62         87.25         6.13 o                         
   6   3  12         31.01         43.45         6.72 o                         
   7   3  12         64.45         79.95        10.34 o                         
   8   3  12          1.07          1.60         8.34 o                         
   9   3  12        306.38        312.01        23.67 o                         
  10   3  12        175.57        173.73        16.28 o                         
  11   3  12        327.31        395.95        20.34 o                         
   0   4  12       1955.51       1810.34        62.46 o                         
   1   4  12       1898.38       1871.71        49.42 o                         
   2   4  12       1398.61       1338.62        18.26 o                         
   3   4  12       1108.60       1131.14        25.48 o                         
   4   4  12       1914.07       1815.13        71.54 o                         
   5   4  12       7917.89       7527.76        70.70 o                         
   6   4  12        253.63        237.95        17.72 o                         
   7   4  12        155.88        194.80        16.13 o                         
   8   4  12         75.88         83.90        10.58 o                         
   9   4  12        813.73        866.73        26.16 o                         
  10   4  12          1.30          7.35         4.93 o                         
  11   4  12          8.58          8.00         5.38 o                         
   1   5  12       6995.26       6798.09        58.15 o                         
   2   5  12         65.72         59.21         5.14 o                         
   3   5  12       1013.84        896.46        31.01 o                         
   4   5  12        365.33        373.40        11.57 o                         
   5   5  12       1002.75        913.71        27.14 o                         
   6   5  12        732.52        730.11        28.46 o                         
   7   5  12         36.83         59.43        10.56 o                         
   8   5  12        805.69        831.71        27.15 o                         
   9   5  12         90.41         88.91        10.00 o                         
  10   5  12        230.84        199.78        18.89 o                         
   0   6  12       1122.87       1205.68        42.68 o                         
   1   6  12       1952.80       1944.47        35.94 o                         
   2   6  12       6322.94       6651.60       100.99 o                         
   3   6  12        169.07        180.24        16.52 o                         
   4   6  12       1309.60       1285.39        24.72 o                         
   5   6  12       1229.18       1152.32        26.14 o                         
   6   6  12        562.28        529.16        32.29 o                         
   7   6  12       1507.53       1515.66        64.91 o                         
   8   6  12        112.08        108.07        36.14 o                         
   9   6  12       1341.61       1421.23        38.16 o                         
  10   6  12         11.37          0.93         6.57 o                         
   1   7  12       1975.62       1677.86        20.92 o                         
   2   7  12        802.44        887.04        42.65 o                         
   3   7  12       2098.65       2340.55        41.43 o                         
   4   7  12        723.05        770.30        17.40 o                         
   5   7  12         10.00          8.93         6.24 o                         
   6   7  12        553.62        561.89        19.17 o                         
   7   7  12         24.23         16.56         9.65 o                         
   8   7  12         89.78        108.59        21.93 o                         
   9   7  12          0.46          3.75         6.18 o                         
  10   7  12         61.73         64.81         9.53 o                         
   0   8  12         79.37         58.53         7.14 o                         
   1   8  12        248.68        230.81        40.18 o                         
   2   8  12        130.17        115.56        17.13 o                         
   3   8  12        232.27        221.11        17.63 o                         
   4   8  12         72.19         85.40        12.90 o                         
   5   8  12        102.14         74.80        16.18 o                         
   6   8  12        260.16        289.58        22.50 o                         
   7   8  12         46.89         65.34        11.04 o                         
   8   8  12         49.69         33.44         8.81 o                         
   9   8  12          3.44         19.92         8.33 o                         
  10   8  12          8.84         30.64         9.06 o                         
   1   9  12        475.06        412.55        15.38 o                         
   2   9  12         52.23         63.55         5.81 o                         
   3   9  12        558.53        525.32        20.06 o                         
   4   9  12        312.79        314.28        22.97 o                         
   5   9  12        400.38        418.92        19.36 o                         
   6   9  12       1346.85       1323.03        46.88 o                         
   7   9  12          1.08          8.14        10.33 o                         
   8   9  12         28.56         12.16         5.45 o                         
   9   9  12        162.08        145.44         8.38 o                         
  10   9  12         94.96         82.37        10.83 o                         
   0  10  12        204.85        256.85        19.41 o                         
   1  10  12        213.52        164.56        18.16 o                         
   2  10  12        907.79        894.60        23.51 o                         
   3  10  12       2129.62       1983.37        47.12 o                         
   4  10  12       4032.24       4062.48       125.16 o                         
   5  10  12       3803.77       3961.72       223.56 o                         
   6  10  12        677.91        707.33        42.89 o                         
   7  10  12       1078.43       1034.57        35.46 o                         
   8  10  12        224.95        249.81        13.99 o                         
   9  10  12        557.00        425.07        18.63 o                         
   1  11  12       1698.46       1549.46        86.88 o                         
   2  11  12        309.28        338.84        25.72 o                         
   3  11  12        289.33        314.49        17.79 o                         
   4  11  12        723.98        849.26        28.50 o                         
   5  11  12          3.73          2.18         6.73 o                         
   6  11  12        116.29        108.06        15.42 o                         
   7  11  12        726.05        684.09        25.85 o                         
   8  11  12         14.29          3.67         4.85 o                         
   9  11  12       1159.80       1162.07        43.35 o                         
   0  12  12        184.61        194.05        63.84 o                         
   1  12  12       2746.62       2605.46        65.01 o                         
   2  12  12       1081.80        934.92        34.56 o                         
   3  12  12       1582.00       1471.24        51.79 o                         
   4  12  12         23.90         37.99        12.40 o                         
   5  12  12        110.28        104.37        15.53 o                         
   6  12  12         69.45         75.93        13.57 o                         
   7  12  12       3430.68       3077.59       216.13 o                         
   8  12  12          9.45         16.84        10.29 o                         
   9  12  12          0.82          6.48         6.28 o                         
   1  13  12         37.57         44.46         7.95 o                         
   2  13  12        583.68        518.15        55.76 o                         
   3  13  12         36.23         42.75         7.48 o                         
   4  13  12        169.89        206.06        20.46 o                         
   5  13  12        634.00        580.34        24.73 o                         
   6  13  12          0.02          1.57         6.75 o                         
   7  13  12        376.68        443.39        34.69 o                         
   8  13  12         59.09         40.99        11.26 o                         
   0  14  12        109.45         83.98        13.52 o                         
   1  14  12        869.09        919.02        27.00 o                         
   2  14  12        538.44        523.37        29.56 o                         
   3  14  12         15.33         37.45        11.80 o                         
   4  14  12        506.14        504.98        23.09 o                         
   5  14  12        633.15        591.50        22.86 o                         
   6  14  12        302.77        360.27        24.05 o                         
   7  14  12        367.17        269.32        25.36 o                         
   8  14  12         19.99         46.68         9.80 o                         
   1  15  12        591.02        613.68        41.52 o                         
   2  15  12          0.89          5.69         8.49 o                         
   3  15  12        565.40        596.29        42.44 o                         
   4  15  12          8.58          7.29         6.12 o                         
   5  15  12        322.23        351.71        28.92 o                         
   6  15  12        126.70        113.64        11.79 o                         
   7  15  12          0.79          1.01         7.18 o                         
   0  16  12       1486.68       1551.58        76.02 o                         
   1  16  12          3.83          1.64         8.82 o                         
   2  16  12        481.73        442.59        24.51 o                         
   3  16  12         99.37        116.97        14.09 o                         
   4  16  12         48.66         34.64         8.86 o                         
   5  16  12        550.90        533.24        30.76 o                         
   6  16  12        393.75        373.04        21.40 o                         
   1  17  12        857.71        883.60        28.40 o                         
   2  17  12         36.17         48.95         8.65 o                         
   3  17  12        489.40        563.36        21.30 o                         
   4  17  12         84.07         97.26         9.13 o                         
   5  17  12         46.51         33.38         7.30 o                         
   6  17  12         11.18          3.44         4.25 o                         
   0  18  12          9.23         13.31        10.26 o                         
   1  18  12          9.02         11.66         5.61 o                         
   2  18  12         96.31         91.94        15.14 o                         
   3  18  12        115.31        103.83         7.12 o                         
   4  18  12        140.00        128.28        11.10 o                         
   5  18  12         10.77          3.09         5.23 o                         
   1  19  12         19.70         28.93         5.42 o                         
   2  19  12          6.24          3.74         2.83 o                         
   3  19  12        274.69        234.81        13.18 o                         
   4  19  12         22.58         16.70         5.65 o                         
   1   1  13        503.09        442.62        13.88 o                         
   2   1  13         29.70         48.04         5.43 o                         
   3   1  13        103.15        116.70         7.36 o                         
   4   1  13         35.54         41.69         8.81 o                         
   5   1  13        528.72        533.70        15.12 o                         
   6   1  13          0.62          6.29         4.02 o                         
   7   1  13          1.27          3.57         5.83 o                         
   8   1  13          8.44         14.23         5.66 o                         
   9   1  13          1.47         11.48         5.17 o                         
  10   1  13        258.65        319.27        17.49 o                         
  11   1  13         74.65        101.61        11.49 o                         
   0   2  13      14912.92      14881.42       148.15 o                         
   1   2  13       1656.53       1760.65        12.13 o                         
   2   2  13       1243.25       1294.91        14.57 o                         
   3   2  13        122.80        161.78         8.86 o                         
   4   2  13         11.49         28.00         3.47 o                         
   5   2  13        881.39        804.17        23.02 o                         
   6   2  13        598.49        553.77        25.44 o                         
   7   2  13         88.44         85.65         8.81 o                         
   8   2  13        847.63        917.50        41.38 o                         
   9   2  13       1389.17       1339.60        40.13 o                         
  10   2  13         48.00         45.52         7.51 o                         
  11   2  13        179.14        278.95        16.82 o                         
   1   3  13       1282.90       1301.55        19.89 o                         
   2   3  13       1830.80       2398.15        43.94 o                         
   3   3  13        888.21        767.49        18.19 o                         
   4   3  13       1999.81       2005.16        24.92 o                         
   5   3  13        415.17        412.10        13.34 o                         
   6   3  13         18.69         13.49         5.04 o                         
   7   3  13        467.22        467.67        20.75 o                         
   8   3  13         16.48         22.19         7.45 o                         
   9   3  13         87.73         69.63        26.66 o                         
  10   3  13        417.84        433.23        15.89 o                         
   0   4  13        919.36       1094.12        18.84 o                         
   1   4  13          2.12         10.00         2.21 o                         
   2   4  13       2157.96       1941.49        19.19 o                         
   3   4  13        241.31        193.29        12.21 o                         
   4   4  13       1135.66       1210.36        17.81 o                         
   5   4  13         54.10         76.14         7.49 o                         
   6   4  13       1025.18       1032.89        48.55 o                         
   7   4  13       1675.64       1776.74        65.00 o                         
   8   4  13        708.49        666.36        30.99 o                         
   9   4  13        473.78        513.70        26.67 o                         
  10   4  13         43.12         46.53        23.31 o                         
   1   5  13          0.46          6.56         3.25 o                         
   2   5  13         12.27         15.40         5.01 o                         
   3   5  13          6.68          8.00         2.90 o                         
   4   5  13       1162.97       1178.21        43.64 o                         
   5   5  13       1898.80       2039.86        57.96 o                         
   6   5  13         18.22         22.84        12.82 o                         
   7   5  13         44.36         41.77         8.68 o                         
   8   5  13          2.59          7.08         8.00 o                         
   9   5  13         72.20         63.37         8.42 o                         
  10   5  13         10.96          8.77        12.73 o                         
   0   6  13       2408.92       2580.25        40.32 o                         
   1   6  13        376.90        391.51        12.96 o                         
   2   6  13        671.74        836.00        55.40 o                         
   3   6  13         28.25         41.68         4.31 o                         
   4   6  13       3714.47       3756.55        41.04 o                         
   5   6  13        331.08        456.32        20.35 o                         
   6   6  13       2211.69       2154.46        46.15 o                         
   7   6  13         31.13         28.00        10.15 o                         
   8   6  13        110.54         63.31        10.51 o                         
   9   6  13        469.16        443.20        50.12 o                         
  10   6  13         48.14         74.06        10.76 o                         
   1   7  13       4791.48       4968.63        48.90 o                         
   2   7  13         44.73         56.00         7.19 o                         
   3   7  13          5.68         14.96         5.38 o                         
   4   7  13        563.97        568.56        15.67 o                         
   5   7  13        354.58        342.70        18.38 o                         
   6   7  13        116.81         75.91         9.96 o                         
   7   7  13          0.20         -6.91        14.71 o                         
   8   7  13         94.40         71.42        10.80 o                         
   9   7  13          0.04         -0.73         5.63 o                         
  10   7  13          3.66          7.72         4.75 o                         
   0   8  13        566.83        562.73        26.18 o                         
   1   8  13       1935.71       1844.10        35.08 o                         
   2   8  13          2.19          8.97         3.48 o                         
   3   8  13         27.08         33.24         5.81 o                         
   4   8  13       1113.15       1061.08        33.57 o                         
   5   8  13       7099.88       7413.40       250.33 o                         
   6   8  13         87.42         84.11        12.59 o                         
   7   8  13        251.08        264.75        27.79 o                         
   8   8  13         55.93         55.68        14.09 o                         
   9   8  13        941.94       1045.94       124.67 o                         
  10   8  13        206.16        171.34        10.10 o                         
   1   9  13        849.80        923.80        23.24 o                         
   2   9  13        490.58        531.16        21.50 o                         
   3   9  13        490.27        504.97        38.08 o                         
   4   9  13        575.15        618.04        41.08 o                         
   5   9  13       1621.64       1513.66        46.99 o                         
   6   9  13          4.54          8.89         9.67 o                         
   7   9  13        638.80        653.52       143.70 o                         
   8   9  13         27.51         20.30        15.66 o                         
   9   9  13         40.85         36.51         7.19 o                         
   0  10  13       3591.98       3690.82        73.92 o                         
   1  10  13       6168.23       6389.19        61.43 o                         
   2  10  13        635.96        618.64        17.86 o                         
   3  10  13        283.13        321.95        43.41 o                         
   4  10  13       3230.30       3253.70        55.28 o                         
   5  10  13       3508.25       3687.06        73.53 o                         
   6  10  13         49.99         34.93         9.17 o                         
   7  10  13          3.30          9.61         9.43 o                         
   8  10  13        176.83        117.31        12.75 o                         
   9  10  13        247.37        217.02        20.83 o                         
   1  11  13         59.08         69.84        15.35 o                         
   2  11  13         31.75         38.29         7.95 o                         
   3  11  13       1078.24       1150.07        29.09 o                         
   4  11  13        795.75        755.48        24.21 o                         
   5  11  13          3.28         14.57         8.97 o                         
   6  11  13         60.28         53.04        18.48 o                         
   7  11  13        442.09        359.14        21.65 o                         
   8  11  13          2.55          5.76         5.31 o                         
   9  11  13          9.56         30.31         9.06 o                         
   0  12  13         28.57         23.67         9.20 o                         
   1  12  13        258.07        223.41        17.09 o                         
   2  12  13        312.06        323.60        18.14 o                         
   3  12  13       1271.10       1315.44        31.36 o                         
   4  12  13         17.27         21.00         8.38 o                         
   5  12  13        716.12        804.31        52.05 o                         
   6  12  13        715.39        773.39        32.01 o                         
   7  12  13        804.29        835.87       168.88 o                         
   8  12  13         90.56         85.52        15.34 o                         
   1  13  13       2381.36       2570.86        65.00 o                         
   2  13  13         76.12         65.36        11.27 o                         
   3  13  13         66.02         99.50        16.56 o                         
   4  13  13       1182.46       1176.68        44.48 o                         
   5  13  13        762.22        736.07        85.43 o                         
   6  13  13         86.17        114.64        13.25 o                         
   7  13  13        177.69        117.38        19.17 o                         
   8  13  13        239.26        191.93        18.36 o                         
   0  14  13        407.12        376.56        24.69 o                         
   1  14  13       2220.60       2179.12        59.94 o                         
   2  14  13       3149.24       3062.37        87.17 o                         
   3  14  13       2283.51       2298.48        73.99 o                         
   4  14  13        131.57        110.54        11.82 o                         
   5  14  13          4.92          8.24         7.89 o                         
   6  14  13        540.25        563.11        42.86 o                         
   7  14  13        667.12        616.97        35.08 o                         
   1  15  13        480.57        596.95        35.58 o                         
   2  15  13        331.78        357.51        25.59 o                         
   3  15  13       1014.71       1255.90        58.98 o                         
   4  15  13        142.22        126.80         9.36 o                         
   5  15  13        421.15        385.48        21.78 o                         
   6  15  13         47.64         15.74         6.72 o                         
   0  16  13        146.78        136.88        15.06 o                         
   1  16  13         64.96         72.83        10.27 o                         
   2  16  13          4.07          6.31         6.40 o                         
   3  16  13        449.23        474.27        20.47 o                         
   4  16  13         17.38         18.56        10.60 o                         
   5  16  13         17.80         13.33         8.78 o                         
   6  16  13         20.01          8.92         5.73 o                         
   1  17  13         17.18         22.46         6.62 o                         
   2  17  13         33.58         36.62        10.71 o                         
   3  17  13        287.62        275.01        13.41 o                         
   4  17  13         52.04         45.28         8.80 o                         
   5  17  13         27.69         14.73         5.73 o                         
   0  18  13       3028.73       3272.84        90.76 o                         
   1  18  13        231.82        256.54        13.54 o                         
   2  18  13         26.88         29.11         4.94 o                         
   3  18  13        326.56        353.56        13.19 o                         
   4  18  13        255.77        317.35        15.37 o                         
   1  19  13        414.71        380.10        20.18 o                         
   2  19  13         35.12         28.42         5.89 o                         
   3  19  13         64.74         70.44         9.29 o                         
   0   0  14       1881.26       1682.98        29.39 o                         
   1   0  14      29965.16      32996.33       306.83 o                         
   2   0  14      29743.32      30350.67       140.67 o                         
   3   0  14        669.41        622.32        19.37 o                         
   4   0  14         42.54         53.57         8.02 o                         
   5   0  14       3131.48       3285.07        81.88 o                         
   6   0  14          3.89         14.85         6.09 o                         
   7   0  14         86.98        111.38        19.99 o                         
   8   0  14        360.98        353.11        39.61 o                         
   9   0  14        341.00        326.74        23.86 o                         
  10   0  14        883.88       1071.18        43.17 o                         
   1   1  14          3.29         10.72         2.24 o                         
   2   1  14        117.67        119.50         7.16 o                         
   3   1  14          8.67          5.03         2.03 o                         
   4   1  14       2812.75       2746.10        27.33 o                         
   5   1  14        188.08        154.53        14.07 o                         
   6   1  14        194.63        204.64        12.24 o                         
   7   1  14        963.34        997.17        33.63 o                         
   8   1  14       1450.25       1306.20        48.92 o                         
   9   1  14        807.95        924.70        32.18 o                         
  10   1  14          8.36          3.14         4.12 o                         
   0   2  14       1152.19       1111.57        54.46 o                         
   1   2  14       5406.34       5270.22        42.53 o                         
   2   2  14       1277.75       1243.54        19.54 o                         
   3   2  14       2054.54       1935.92        20.44 o                         
   4   2  14        232.53        220.41         6.72 o                         
   5   2  14        446.10        424.48        19.92 o                         
   6   2  14        251.62        269.05        13.49 o                         
   7   2  14         23.47         19.05         5.95 o                         
   8   2  14        449.41        527.60        40.77 o                         
   9   2  14        137.07        120.92        12.73 o                         
  10   2  14         96.96         86.85         7.86 o                         
   1   3  14       1439.72       1464.19        74.13 o                         
   2   3  14        204.63        193.59        12.55 o                         
   3   3  14       1699.34       1699.72        16.76 o                         
   4   3  14         34.51         45.93         4.28 o                         
   5   3  14        551.26        561.89        40.59 o                         
   6   3  14        368.62        386.45        16.46 o                         
   7   3  14       2198.42       2250.78        47.24 o                         
   8   3  14        191.47        202.63        17.90 o                         
   9   3  14        286.07        304.16        21.58 o                         
  10   3  14        990.38        916.93        61.22 o                         
   0   4  14       3682.91       3703.37        46.87 o                         
   1   4  14       2175.50       2135.75        30.04 o                         
   2   4  14        200.76        217.50         6.48 o                         
   3   4  14       3666.31       3707.26        39.56 o                         
   4   4  14       2828.20       2780.51        74.77 o                         
   5   4  14       1006.24       1070.52        27.74 o                         
   6   4  14       2419.59       2310.91        58.52 o                         
   7   4  14        758.06        799.64        28.01 o                         
   8   4  14        631.30        666.04        43.12 o                         
   9   4  14        119.70        143.91        21.57 o                         
  10   4  14        228.75        193.84        31.34 o                         
   1   5  14        557.17        546.93        30.11 o                         
   2   5  14       2251.91       2452.64        54.01 o                         
   3   5  14        989.51       1019.85        18.21 o                         
   4   5  14       1312.58       1250.62        22.57 o                         
   5   5  14       3028.46       3037.90        67.86 o                         
   6   5  14       5540.64       5469.07       118.26 o                         
   7   5  14        309.18        323.98        33.51 o                         
   8   5  14        888.76        861.89        47.97 o                         
   9   5  14        200.66        211.42        18.01 o                         
  10   5  14        510.02        492.21        69.45 o                         
   0   6  14       3129.43       2984.59        45.04 o                         
   1   6  14       1257.24       1193.80        29.83 o                         
   2   6  14        813.90        935.94        15.42 o                         
   3   6  14        183.39        201.83        20.18 o                         
   4   6  14       2697.85       2810.51        71.73 o                         
   5   6  14       1386.44       1285.43        34.48 o                         
   6   6  14          0.34         10.23         6.46 o                         
   7   6  14       1006.39        910.26        55.23 o                         
   8   6  14         85.84         66.40        11.82 o                         
   9   6  14        489.70        510.13        32.25 o                         
  10   6  14        244.60        245.86        17.40 o                         
   1   7  14        969.27        896.71        20.02 o                         
   2   7  14       2166.18       2177.72        24.41 o                         
   3   7  14        158.14        148.61        14.71 o                         
   4   7  14         13.90         37.46         5.14 o                         
   5   7  14         91.60         78.03        10.15 o                         
   6   7  14       2795.94       2868.43        76.02 o                         
   7   7  14          2.72         18.59        10.62 o                         
   8   7  14         14.11         16.88        10.47 o                         
   9   7  14         43.77         53.98         8.76 o                         
  10   7  14        243.36        206.17        11.20 o                         
   0   8  14        499.65        422.29        20.73 o                         
   1   8  14       1076.54       1015.77        23.92 o                         
   2   8  14       3611.70       3561.17        45.10 o                         
   3   8  14        655.24        805.36        31.80 o                         
   4   8  14       2509.22       2646.48        40.66 o                         
   5   8  14          5.81          4.48         7.48 o                         
   6   8  14        927.38        942.68        47.56 o                         
   7   8  14          1.20          9.69        10.54 o                         
   8   8  14        430.03        393.80        28.63 o                         
   9   8  14         17.46         23.90        23.34 o                         
  10   8  14         46.69         60.11         9.20 o                         
   1   9  14         83.07        118.35        21.64 o                         
   2   9  14         10.03         15.36         4.85 o                         
   3   9  14        402.42        350.73        33.64 o                         
   4   9  14       4176.59       3972.97        60.72 o                         
   5   9  14         34.58         51.41         8.35 o                         
   6   9  14         23.46         24.14         8.71 o                         
   7   9  14         50.93         64.58        11.02 o                         
   8   9  14        126.90        167.78        62.33 o                         
   9   9  14        140.53        134.99        10.17 o                         
   0  10  14          3.58         13.99         7.42 o                         
   1  10  14       3379.53       3466.66        43.67 o                         
   2  10  14       1954.21       1945.44        41.30 o                         
   3  10  14       1849.36       1724.62        58.38 o                         
   4  10  14         41.33         49.59         9.10 o                         
   5  10  14        331.91        392.05        25.70 o                         
   6  10  14        832.97        796.41        27.53 o                         
   7  10  14        499.90        506.85        20.75 o                         
   8  10  14          2.89          0.60         4.36 o                         
   9  10  14         26.03         55.14        11.48 o                         
   1  11  14        543.56        453.83        45.24 o                         
   2  11  14       2931.38       2988.42        47.62 o                         
   3  11  14         69.26         54.99         9.44 o                         
   4  11  14         66.04         71.33         7.20 o                         
   5  11  14         46.84         32.49         7.89 o                         
   6  11  14        844.79        970.05        37.87 o                         
   7  11  14         28.49         34.68         7.82 o                         
   8  11  14        552.51        569.96        21.84 o                         
   9  11  14         77.22         56.15         9.76 o                         
   0  12  14        366.90        384.37        24.46 o                         
   1  12  14        342.59        323.90        16.14 o                         
   2  12  14       1407.41       1315.70        38.74 o                         
   3  12  14        580.10        547.31        20.20 o                         
   4  12  14         90.74        116.66        35.46 o                         
   5  12  14        931.00        841.65        42.80 o                         
   6  12  14        236.98        201.41        13.17 o                         
   7  12  14        275.61        291.25        54.73 o                         
   8  12  14         54.99         75.71        13.62 o                         
   1  13  14          0.01          5.09         5.44 o                         
   2  13  14        685.53        707.97        35.61 o                         
   3  13  14        494.71        486.89        32.11 o                         
   4  13  14        659.73        668.07        25.95 o                         
   5  13  14        239.57        224.72        18.81 o                         
   6  13  14        216.96        215.46        15.90 o                         
   7  13  14          2.09          4.06         9.51 o                         
   8  13  14         46.30         61.96        11.11 o                         
   0  14  14        723.33        721.20        42.38 o                         
   1  14  14        635.11        531.03        47.12 o                         
   2  14  14        924.75        918.95       104.44 o                         
   3  14  14        762.44        735.01        44.85 o                         
   4  14  14         34.81         40.19         6.34 o                         
   5  14  14         14.89         24.04         8.37 o                         
   6  14  14        520.60        484.95        45.64 o                         
   7  14  14          9.04          9.80         9.01 o                         
   1  15  14          0.39          2.54         8.92 o                         
   2  15  14        370.50        369.78        58.65 o                         
   3  15  14        553.03        549.07        43.18 o                         
   4  15  14        677.70        633.15        20.95 o                         
   5  15  14         18.29         22.99         8.00 o                         
   6  15  14       1248.93       1158.50        32.43 o                         
   0  16  14        973.76        987.56        35.16 o                         
   1  16  14         29.13         43.16         8.45 o                         
   2  16  14        243.84        268.00        15.73 o                         
   3  16  14          1.19          6.22         5.14 o                         
   4  16  14         14.45         15.32         7.23 o                         
   5  16  14        243.09        271.35        15.86 o                         
   6  16  14         32.01         40.09         7.11 o                         
   1  17  14         41.01         31.64         6.75 o                         
   2  17  14         10.00         11.98         4.47 o                         
   3  17  14         55.38         45.82         6.48 o                         
   4  17  14         39.48         35.08         7.56 o                         
   5  17  14        265.74        302.04        17.74 o                         
   0  18  14        180.87        212.42        22.23 o                         
   1  18  14        317.27        316.50        10.92 o                         
   2  18  14         13.14         19.52         3.98 o                         
   3  18  14         67.81         49.96        10.32 o                         
   4  18  14         41.73         34.96         7.68 o                         
   1  19  14         19.03         16.49         4.41 o                         
   2  19  14         11.94         14.13         5.54 o                         
   1   1  15         33.61         53.19         4.71 o                         
   2   1  15        525.76        482.29        29.27 o                         
   3   1  15       2281.49       2374.92        34.07 o                         
   4   1  15        516.11        590.47        15.75 o                         
   5   1  15        186.65        228.70        13.49 o                         
   6   1  15        537.62        569.69        17.50 o                         
   7   1  15          0.10         14.22         6.33 o                         
   8   1  15        508.03        525.70        25.95 o                         
   9   1  15        254.88        291.58        18.60 o                         
  10   1  15        205.52        206.37        13.63 o                         
   0   2  15       2158.02       2119.73        40.44 o                         
   1   2  15        274.23        242.86         5.83 o                         
   2   2  15       7661.26       7485.11        51.42 o                         
   3   2  15          8.91         12.02         2.27 o                         
   4   2  15        194.57        180.82         6.96 o                         
   5   2  15         27.09         28.20         4.84 o                         
   6   2  15        482.43        521.97        24.94 o                         
   7   2  15        122.85        110.35        20.67 o                         
   8   2  15         70.01         23.53        12.81 o                         
   9   2  15        116.25        126.33        10.70 o                         
  10   2  15         47.55         64.78         8.71 o                         
   1   3  15        189.53        216.30         5.25 o                         
   2   3  15       4325.16       4507.48        31.47 o                         
   3   3  15        980.11       1004.16        21.40 o                         
   4   3  15       2848.92       2898.13        44.31 o                         
   5   3  15         42.66         56.33         6.23 o                         
   6   3  15       1776.75       1784.44        52.36 o                         
   7   3  15         16.37         18.53        14.02 o                         
   8   3  15       1036.30       1043.90        52.97 o                         
   9   3  15          0.25          1.94         5.29 o                         
  10   3  15         78.73         77.14        12.15 o                         
   0   4  15       1031.94        898.36        22.36 o                         
   1   4  15       1341.16       1368.35        27.03 o                         
   2   4  15       1616.11       1722.73        17.51 o                         
   3   4  15        698.22        797.12        35.70 o                         
   4   4  15          0.52          8.47         3.09 o                         
   5   4  15       1397.53       1305.17        39.47 o                         
   6   4  15        362.06        363.39        26.51 o                         
   7   4  15        753.54        754.78        49.02 o                         
   8   4  15        380.65        374.71        32.06 o                         
   9   4  15        137.05        107.70        12.53 o                         
  10   4  15          3.53          9.54         4.79 o                         
   1   5  15        665.99        730.26        12.40 o                         
   2   5  15        826.71        909.40        11.97 o                         
   3   5  15       1877.60       1835.61        22.56 o                         
   4   5  15       1538.04       1676.27        40.88 o                         
   5   5  15        479.83        454.39        20.19 o                         
   6   5  15        275.32        251.69        54.75 o                         
   7   5  15        347.33        310.61        22.41 o                         
   8   5  15        490.98        543.40        64.27 o                         
   9   5  15          0.27          8.37         8.21 o                         
  10   5  15         56.26         68.15        10.47 o                         
   0   6  15       1709.59       1671.06        40.72 o                         
   1   6  15       4190.16       3968.47        57.97 o                         
   2   6  15          0.00         10.03         2.53 o                         
   3   6  15         30.19         27.91         4.48 o                         
   4   6  15       1229.32       1221.05        23.37 o                         
   5   6  15          8.25          5.00         6.31 o                         
   6   6  15        343.25        419.85        19.95 o                         
   7   6  15        320.57        247.62        20.32 o                         
   8   6  15          2.65          8.20         9.19 o                         
   9   6  15        294.49        183.81        19.61 o                         
  10   6  15        239.98        218.34        31.80 o                         
   1   7  15         23.85         25.49         3.79 o                         
   2   7  15          7.90         12.92         3.13 o                         
   3   7  15        240.79        264.22        15.92 o                         
   4   7  15        925.51        905.85        24.88 o                         
   5   7  15        353.51        448.13        24.82 o                         
   6   7  15       1241.81       1095.65        49.58 o                         
   7   7  15         31.02         43.58        13.98 o                         
   8   7  15         88.06         80.88        16.24 o                         
   9   7  15        304.02        354.26       116.60 o                         
  10   7  15        323.98        176.50        14.19 o                         
   0   8  15       2501.70       2442.96        55.50 o                         
   1   8  15       5294.23       5394.92        75.62 o                         
   2   8  15        927.05        898.18        54.58 o                         
   3   8  15       2053.65       1905.96        30.05 o                         
   4   8  15       1207.90       1246.40        80.99 o                         
   5   8  15        636.66        571.43        28.19 o                         
   6   8  15        163.28        173.93        21.36 o                         
   7   8  15         75.83         70.30        11.57 o                         
   8   8  15         22.05         26.14         8.24 o                         
   9   8  15         54.88         46.24        10.54 o                         
   1   9  15        538.88        549.92        18.29 o                         
   2   9  15         68.81         79.32         8.29 o                         
   3   9  15          6.24         11.55         3.79 o                         
   4   9  15         95.59        107.02         9.04 o                         
   5   9  15         12.36          7.70         5.83 o                         
   6   9  15        463.43        489.70        20.64 o                         
   7   9  15        436.68        400.10        92.08 o                         
   8   9  15        637.25        648.01        35.17 o                         
   9   9  15        655.14        545.90        30.43 o                         
   0  10  15          4.00          1.98         7.18 o                         
   1  10  15        448.87        468.82        32.25 o                         
   2  10  15         84.12         69.23         7.92 o                         
   3  10  15       1950.33       1896.63        34.55 o                         
   4  10  15        401.17        408.61        13.28 o                         
   5  10  15        362.30        275.65        21.52 o                         
   6  10  15        478.67        380.76        22.20 o                         
   7  10  15       1352.94       1295.69        92.51 o                         
   8  10  15         25.44         24.99         5.42 o                         
   9  10  15         48.42         39.74         9.93 o                         
   1  11  15         67.09         59.94         8.20 o                         
   2  11  15         32.69         37.92         9.30 o                         
   3  11  15        116.11        109.49        24.37 o                         
   4  11  15        105.89         92.73        14.36 o                         
   5  11  15        173.90        180.12        11.63 o                         
   6  11  15         16.51         16.28         6.12 o                         
   7  11  15        195.92        214.17        41.16 o                         
   8  11  15         48.25         23.49        10.29 o                         
   0  12  15        189.75        178.35        17.37 o                         
   1  12  15       3815.83       3921.91       122.53 o                         
   2  12  15       3894.28       3888.78        67.19 o                         
   3  12  15       2139.03       2132.43        71.76 o                         
   4  12  15         16.24         21.20         6.25 o                         
   5  12  15        171.98        153.02        19.05 o                         
   6  12  15        172.46        141.43        18.35 o                         
   7  12  15         11.70         13.31         6.09 o                         
   8  12  15        166.44        153.00        17.12 o                         
   1  13  15        278.29        293.86        44.31 o                         
   2  13  15        255.72        285.54        22.83 o                         
   3  13  15        607.01        672.06        25.14 o                         
   4  13  15          2.35          5.55         5.46 o                         
   5  13  15        258.75        267.31        14.80 o                         
   6  13  15        632.86        620.39        30.38 o                         
   7  13  15        511.47        416.07        29.68 o                         
   8  13  15       1353.95        940.96        33.35 o                         
   0  14  15          9.99          5.42         7.50 o                         
   1  14  15       2221.47       2164.24        47.52 o                         
   2  14  15        402.89        412.32        24.00 o                         
   3  14  15        792.12        812.06        87.49 o                         
   4  14  15        177.46        159.98        11.85 o                         
   5  14  15        546.36        593.08        26.66 o                         
   6  14  15        294.28        244.12        31.73 o                         
   7  14  15          3.39          1.88         7.08 o                         
   1  15  15        332.98        244.61        19.63 o                         
   2  15  15        160.92        153.27        12.74 o                         
   3  15  15         14.43         11.71         4.44 o                         
   4  15  15        830.12        827.67        40.86 o                         
   5  15  15        444.16        385.38        25.70 o                         
   6  15  15         66.27         59.27         9.28 o                         
   0  16  15       1760.27       1699.38        58.05 o                         
   1  16  15         39.65         20.42         6.53 o                         
   2  16  15         37.93         38.29         5.91 o                         
   3  16  15          2.91          0.81         4.82 o                         
   4  16  15        895.37        863.21        29.19 o                         
   5  16  15        779.74        839.50        41.13 o                         
   1  17  15         17.13         23.40         4.55 o                         
   2  17  15        370.05        401.92        15.28 o                         
   3  17  15        227.80        197.76        10.44 o                         
   4  17  15          1.19          0.44         4.82 o                         
   5  17  15        305.97        253.26        14.86 o                         
   0  18  15       1236.49       1357.97        43.62 o                         
   1  18  15         36.99         48.32         5.50 o                         
   2  18  15        107.78        102.57         6.87 o                         
   3  18  15        458.30        463.31        22.88 o                         
   4  18  15        677.26        631.75        22.96 o                         
   0   0  16        698.67        744.26        16.26 o                         
   1   0  16       7361.62       7278.02        41.31 o                         
   2   0  16         39.90         39.00         3.96 o                         
   3   0  16       1259.10       1383.85        26.11 o                         
   4   0  16        744.41        874.31        17.44 o                         
   5   0  16       8926.52       8766.45       118.89 o                         
   6   0  16          2.15          4.23         5.91 o                         
   7   0  16         34.36         31.75        13.32 o                         
   8   0  16         89.68         69.27        15.16 o                         
   9   0  16       2409.71       2412.15       164.05 o                         
  10   0  16         91.91        105.15        13.67 o                         
   1   1  16        152.46        138.66         5.08 o                         
   2   1  16        697.98        684.19        32.69 o                         
   3   1  16         28.24         35.30         3.26 o                         
   4   1  16        834.24        872.15        12.73 o                         
   5   1  16        855.25        807.92        28.87 o                         
   6   1  16        290.86        309.74        13.27 o                         
   7   1  16         14.28          9.05         7.97 o                         
   8   1  16         63.93         83.38        11.39 o                         
   9   1  16        638.90        744.62        32.68 o                         
  10   1  16        151.94        144.34        11.14 o                         
   0   2  16       4255.03       4087.58        41.57 o                         
   1   2  16       5252.30       5348.32        27.68 o                         
   2   2  16       8505.84       8489.12        44.94 o                         
   3   2  16       2285.57       2321.62        33.68 o                         
   4   2  16        450.00        428.27        15.45 o                         
   5   2  16       2345.77       2280.59        33.72 o                         
   6   2  16          4.32          3.34         4.20 o                         
   7   2  16         17.11         19.64         8.33 o                         
   8   2  16        556.12        516.52        21.21 o                         
   9   2  16        232.90        261.67        20.25 o                         
  10   2  16        120.09         89.81        12.54 o                         
   1   3  16        512.97        505.95        12.92 o                         
   2   3  16         53.90         75.34         4.93 o                         
   3   3  16        465.86        444.72        18.74 o                         
   4   3  16       1910.83       1867.46        33.90 o                         
   5   3  16        308.75        329.89        14.36 o                         
   6   3  16         21.41         24.63         6.99 o                         
   7   3  16       1020.80       1083.38        57.15 o                         
   8   3  16        234.09        240.21        19.09 o                         
   9   3  16         21.49         18.01         5.78 o                         
  10   3  16        142.49        161.36        10.97 o                         
   0   4  16        128.73         98.60         6.23 o                         
   1   4  16       1149.62       1104.31        22.77 o                         
   2   4  16         10.77         15.18         2.35 o                         
   3   4  16       5384.01       5323.78        52.40 o                         
   4   4  16         72.49         72.42         6.11 o                         
   5   4  16        673.52        854.42        27.27 o                         
   6   4  16         20.43         53.75        29.34 o                         
   7   4  16       1752.73       1877.18        58.56 o                         
   8   4  16         64.40         56.65        13.77 o                         
   9   4  16        159.69        178.43        13.52 o                         
  10   4  16        346.46        264.43        10.57 o                         
   1   5  16        342.51        316.79         8.63 o                         
   2   5  16        151.88        188.92         7.63 o                         
   3   5  16       1995.49       1958.49        23.96 o                         
   4   5  16         49.38         90.23        10.23 o                         
   5   5  16         63.08         99.87        16.79 o                         
   6   5  16        407.03        456.36        26.95 o                         
   7   5  16        450.73        493.47        21.71 o                         
   8   5  16        145.42        122.64        14.17 o                         
   9   5  16        317.66        346.72        45.74 o                         
   0   6  16       2358.35       2296.13        45.53 o                         
   1   6  16       3015.25       2971.95        43.21 o                         
   2   6  16         64.15         74.23         5.44 o                         
   3   6  16       2585.10       2445.02        42.23 o                         
   4   6  16       1843.48       1889.59        45.66 o                         
   5   6  16       1107.63       1209.72        39.88 o                         
   6   6  16       1298.73       1278.15        40.67 o                         
   7   6  16       1384.04       1513.85        64.93 o                         
   8   6  16        338.08        338.43        28.68 o                         
   9   6  16        186.56        153.81         8.35 o                         
   1   7  16       1264.53       1285.34        37.51 o                         
   2   7  16         32.75         46.78         3.69 o                         
   3   7  16       3124.41       3210.65        72.03 o                         
   4   7  16        194.70        205.99        12.79 o                         
   5   7  16        733.87        733.98        26.11 o                         
   6   7  16        776.63        857.25        43.56 o                         
   7   7  16        130.78        173.56        60.15 o                         
   8   7  16          6.74          4.58         6.11 o                         
   9   7  16       1126.78       1208.18        45.18 o                         
   0   8  16       2345.51       2407.08        75.49 o                         
   1   8  16       2810.00       2770.09        46.35 o                         
   2   8  16       2828.66       2805.92        48.51 o                         
   3   8  16         35.39         60.43         8.86 o                         
   4   8  16        396.65        410.57        25.15 o                         
   5   8  16       1281.39       1277.71        34.27 o                         
   6   8  16        109.11         84.36         9.68 o                         
   7   8  16        379.92        410.07        72.25 o                         
   8   8  16          7.09          8.29        12.17 o                         
   9   8  16        219.51        162.21        11.06 o                         
   1   9  16        225.97        235.41        43.12 o                         
   2   9  16        422.30        428.14        16.21 o                         
   3   9  16         86.86         84.44        10.07 o                         
   4   9  16        797.57        784.19        19.26 o                         
   5   9  16         36.89         50.64        15.18 o                         
   6   9  16          2.41          5.15         6.77 o                         
   7   9  16         82.73         58.34        10.88 o                         
   8   9  16        251.26        200.23        14.78 o                         
   9   9  16        304.94        274.87        20.09 o                         
   0  10  16        840.24        728.41        42.50 o                         
   1  10  16       2224.06       2065.04        50.30 o                         
   2  10  16        639.61        642.46        38.43 o                         
   3  10  16         67.58         72.56         8.23 o                         
   4  10  16         59.40         79.25         9.83 o                         
   5  10  16        451.69        441.61        20.29 o                         
   6  10  16          9.67         15.10         5.74 o                         
   7  10  16        206.82        141.58        14.26 o                         
   8  10  16          0.83          3.23         3.78 o                         
   1  11  16       1360.10       1311.74        34.93 o                         
   2  11  16        110.57        132.22        19.11 o                         
   3  11  16         65.42         69.10         7.42 o                         
   4  11  16         12.87         11.40         4.86 o                         
   5  11  16         99.12        109.47        12.25 o                         
   6  11  16          0.66          1.20         4.47 o                         
   7  11  16        567.02        578.32        24.07 o                         
   8  11  16         51.83         53.16        11.65 o                         
   0  12  16        731.53        687.66        33.36 o                         
   1  12  16        623.84        553.39        68.33 o                         
   2  12  16        299.52        298.17        26.28 o                         
   3  12  16        157.38        174.47        13.66 o                         
   4  12  16         48.43         45.30         8.18 o                         
   5  12  16        826.72        835.31        28.88 o                         
   6  12  16        613.81        624.43        20.32 o                         
   7  12  16        863.24        855.81        30.23 o                         
   8  12  16          0.39          2.02         5.96 o                         
   1  13  16          0.57          5.65         6.49 o                         
   2  13  16        184.32        221.66        25.00 o                         
   3  13  16        766.16        850.04        29.66 o                         
   4  13  16        154.48        170.24        13.79 o                         
   5  13  16         35.54         40.45        14.80 o                         
   6  13  16         85.24         74.47         9.96 o                         
   7  13  16          2.27          5.29         7.71 o                         
   0  14  16        160.59        215.09        28.25 o                         
   1  14  16        185.06        184.54        21.69 o                         
   2  14  16        411.91        374.94        22.26 o                         
   3  14  16        255.68        257.39        23.01 o                         
   4  14  16         28.49         28.45         5.95 o                         
   5  14  16          4.31         16.65         7.27 o                         
   6  14  16        123.94        114.21        24.70 o                         
   1  15  16        101.16        109.31        13.42 o                         
   2  15  16         56.22         58.66         6.92 o                         
   3  15  16        385.99        421.35        14.52 o                         
   4  15  16          3.01          4.22         6.81 o                         
   5  15  16          5.67          9.37         5.77 o                         
   0  16  16         30.75         21.43         6.53 o                         
   1  16  16          2.44         12.71         4.24 o                         
   2  16  16        354.08        341.80        15.26 o                         
   3  16  16        628.63        677.95        30.14 o                         
   4  16  16         30.05         23.65         8.84 o                         
   5  16  16        541.13        524.62        23.66 o                         
   1  17  16        217.94        294.47        15.11 o                         
   2  17  16        598.40        626.49        20.29 o                         
   3  17  16        358.82        350.46        22.04 o                         
   4  17  16         12.78         11.40         6.45 o                         
   0  18  16          1.20         -1.43         6.25 o                         
   1  18  16        340.02        342.65        11.17 o                         
   2  18  16          7.15          6.66         5.46 o                         
   3  18  16         12.48          8.27         5.48 o                         
   1   1  17         11.28         12.13         2.08 o                         
   2   1  17       2782.89       2876.25        34.43 o                         
   3   1  17       1416.27       1439.69        18.24 o                         
   4   1  17        317.97        366.34        10.02 o                         
   5   1  17        280.31        294.05        11.50 o                         
   6   1  17         68.78         68.54         6.62 o                         
   7   1  17        743.84        757.09        28.17 o                         
   8   1  17         22.30         16.29         5.11 o                         
   9   1  17          3.51          5.99         5.14 o                         
  10   1  17        632.76        574.17        22.10 o                         
   0   2  17       3293.29       3435.50        43.20 o                         
   1   2  17        275.55        309.91        14.72 o                         
   2   2  17        324.49        362.69        17.18 o                         
   3   2  17        983.35        979.86        22.01 o                         
   4   2  17        256.48        234.69         9.04 o                         
   5   2  17       3233.83       3028.49        44.97 o                         
   6   2  17          2.66          6.06         4.27 o                         
   7   2  17         60.87         41.46         8.47 o                         
   8   2  17         58.50         61.43         9.10 o                         
   9   2  17       1409.70       1512.82        42.05 o                         
  10   2  17         46.88         43.27         7.43 o                         
   1   3  17       2113.45       1960.84        17.01 o                         
   2   3  17        211.15        241.38         7.52 o                         
   3   3  17        240.18        222.09        10.33 o                         
   4   3  17         37.39         42.46         5.27 o                         
   5   3  17       2323.78       2308.42        47.08 o                         
   6   3  17         52.57         46.92         8.81 o                         
   7   3  17         55.06         37.51        10.74 o                         
   8   3  17         84.87         70.64         9.02 o                         
   9   3  17         21.31          9.13         5.10 o                         
  10   3  17        146.71        131.73        31.10 o                         
   0   4  17       1452.48       1310.77        38.12 o                         
   1   4  17        702.28        782.41        14.77 o                         
   2   4  17        362.06        378.35        11.48 o                         
   3   4  17       1199.65       1342.70        28.57 o                         
   4   4  17         29.33         32.14         4.94 o                         
   5   4  17        492.81        499.68        21.24 o                         
   6   4  17        388.01        401.07        50.92 o                         
   7   4  17         70.41         98.85        15.48 o                         
   8   4  17        112.22        127.48        14.87 o                         
   9   4  17        786.35        796.08        58.28 o                         
   1   5  17        821.84        761.59        12.05 o                         
   2   5  17          0.34          9.00         2.61 o                         
   3   5  17         59.92         72.32         5.29 o                         
   4   5  17         44.45         37.97         5.14 o                         
   5   5  17         85.32         77.44         9.92 o                         
   6   5  17        349.99        325.63        34.21 o                         
   7   5  17        166.88        178.56        20.14 o                         
   8   5  17          0.05         -0.68         8.99 o                         
   9   5  17         11.46          3.91         3.28 o                         
   0   6  17          3.08          7.87         4.23 o                         
   1   6  17       1924.06       1946.95        28.84 o                         
   2   6  17       1766.00       1778.54        24.61 o                         
   3   6  17       1037.42       1041.59        51.85 o                         
   4   6  17        694.67        738.68        50.53 o                         
   5   6  17         93.26         83.69        11.57 o                         
   7   6  17        626.02        577.35        26.84 o                         
   8   6  17         47.54         53.33         7.93 o                         
   9   6  17         25.53         25.40         5.01 o                         
   1   7  17        293.51        277.39        13.53 o                         
   2   7  17         10.92         23.77         4.37 o                         
   3   7  17       3443.27       3257.02        95.87 o                         
   4   7  17        201.33        207.53         8.91 o                         
   5   7  17        527.03        515.89        20.64 o                         
   6   7  17        326.05        311.63        14.71 o                         
   7   7  17         52.19         45.82         6.28 o                         
   8   7  17         79.40         78.24        12.17 o                         
   9   7  17        281.41        182.96        18.37 o                         
   0   8  17        693.43        748.55        57.46 o                         
   1   8  17          4.53          3.67         3.73 o                         
   2   8  17        103.60        111.32        12.62 o                         
   3   8  17       1209.37       1144.09        28.50 o                         
   4   8  17         30.19         29.11         4.98 o                         
   5   8  17         31.24         22.40        11.35 o                         
   6   8  17         65.15         75.82        11.58 o                         
   7   8  17       2021.47       2163.61       221.13 o                         
   8   8  17         69.65         55.10         9.12 o                         
   9   8  17        183.18        153.66        15.84 o                         
   1   9  17       3115.51       3143.50        71.91 o                         
   2   9  17         33.81         41.59         4.74 o                         
   3   9  17         32.39         39.57         5.34 o                         
   4   9  17         12.99         17.00         4.74 o                         
   5   9  17        227.31        259.41        15.98 o                         
   6   9  17         98.49         86.37         8.44 o                         
   7   9  17         32.00         54.86        13.74 o                         
   8   9  17         19.16         15.63         4.78 o                         
   9   9  17        225.87        140.95        13.38 o                         
   0  10  17        521.66        531.24        36.31 o                         
   1  10  17         62.75         86.79        19.31 o                         
   2  10  17          7.42         17.32         4.14 o                         
   3  10  17       2021.23       2072.82        55.40 o                         
   4  10  17         39.76         52.49        11.57 o                         
   5  10  17         14.85         26.79        15.33 o                         
   6  10  17         65.38         71.59         7.50 o                         
   7  10  17        981.71        903.38        50.71 o                         
   8  10  17        346.44        298.24        39.87 o                         
   1  11  17         18.95         17.18         5.31 o                         
   2  11  17         22.53         40.55         7.43 o                         
   3  11  17         91.87         69.69        15.05 o                         
   4  11  17        210.10        195.20        11.69 o                         
   5  11  17        148.78        150.63        12.20 o                         
   6  11  17         82.10         61.34         7.77 o                         
   7  11  17         12.54         30.64        16.58 o                         
   8  11  17        160.23        136.82        15.33 o                         
   0  12  17       1221.97       1144.64        52.42 o                         
   1  12  17        910.01        902.08        32.95 o                         
   2  12  17        125.97        134.16        16.25 o                         
   3  12  17        666.53        724.15        21.43 o                         
   4  12  17         49.05         30.76         6.96 o                         
   5  12  17        940.90        905.02        39.58 o                         
   6  12  17         63.58         45.41        14.84 o                         
   7  12  17          0.18          5.75         8.32 o                         
   1  13  17       2017.63       2203.93        61.08 o                         
   2  13  17        163.75        189.16        13.76 o                         
   3  13  17          1.45          8.36         4.81 o                         
   4  13  17        134.67        125.82        10.55 o                         
   5  13  17       1640.74       1529.47        41.38 o                         
   6  13  17          0.26         -0.05         4.99 o                         
   7  13  17         41.10         33.94         9.54 o                         
   0  14  17       1532.76       1602.30        42.07 o                         
   1  14  17       1706.21       1821.79        38.56 o                         
   2  14  17         39.51         44.67         6.66 o                         
   3  14  17        131.74        165.01         9.94 o                         
   4  14  17          4.98          6.36         8.38 o                         
   5  14  17       3107.28       3159.93        94.58 o                         
   1  15  17        531.55        602.49        24.32 o                         
   2  15  17          8.77          5.17         4.75 o                         
   3  15  17        208.44        240.44        16.97 o                         
   4  15  17        508.07        535.54        29.49 o                         
   5  15  17         72.63         56.61        10.15 o                         
   0  16  17        106.55         93.76         9.73 o                         
   1  16  17       1229.57       1294.96        41.43 o                         
   2  16  17         63.52         54.08         6.35 o                         
   3  16  17        441.59        463.17        23.36 o                         
   4  16  17          1.09          1.15         6.17 o                         
   5  16  17        756.18        742.28        25.25 o                         
   1  17  17        214.64        258.14        13.05 o                         
   2  17  17          2.29          6.05         3.50 o                         
   3  17  17          0.98          5.46         5.74 o                         
   4  17  17        199.44        190.06        13.20 o                         
   0  18  17        112.80        100.89        10.72 o                         
   2  18  17        537.66        435.99        18.99 o                         
   0   0  18         71.45         62.41         8.57 o                         
   1   0  18       1284.97       1302.39        20.74 o                         
   2   0  18       4541.48       4343.83        80.60 o                         
   3   0  18       1269.45       1305.66        45.40 o                         
   4   0  18       1617.86       1697.40        28.19 o                         
   5   0  18        924.19       1089.67        41.34 o                         
   6   0  18        416.68        469.56        36.94 o                         
   7   0  18         61.98         93.65        17.77 o                         
   8   0  18        716.00        713.45        64.83 o                         
   9   0  18       2630.73       3096.58        76.36 o                         
  10   0  18        333.21        285.60        18.63 o                         
   1   1  18        164.07        165.93         4.60 o                         
   2   1  18         82.50         87.42         6.30 o                         
   3   1  18        361.04        420.54         8.72 o                         
   4   1  18        847.49        873.15        22.71 o                         
   5   1  18       2096.77       2085.51        62.95 o                         
   6   1  18         66.32         64.19        11.59 o                         
   7   1  18          4.41          1.52         6.03 o                         
   8   1  18          9.07          3.55         5.35 o                         
   9   1  18          0.34          1.39         6.62 o                         
  10   1  18        117.92         87.85        13.21 o                         
   0   2  18       2349.93       2447.71        23.85 o                         
   1   2  18        391.14        295.79         6.67 o                         
   2   2  18        270.40        247.72         9.63 o                         
   3   2  18       2340.85       2166.45        22.85 o                         
   4   2  18        375.19        352.05         9.74 o                         
   5   2  18       3070.72       3159.68       152.28 o                         
   6   2  18        293.29        298.88        21.23 o                         
   7   2  18        349.62        358.65        21.83 o                         
   8   2  18         94.78         95.45         9.95 o                         
   9   2  18        977.21       1034.37        31.88 o                         
   1   3  18       1072.28       1082.13        12.97 o                         
   2   3  18         21.44         32.75         4.05 o                         
   3   3  18        108.69        140.15        11.88 o                         
   4   3  18        781.38        842.63        21.08 o                         
   5   3  18         73.25         50.24         8.29 o                         
   6   3  18         54.54         71.07        18.63 o                         
   7   3  18         92.98         68.03        11.33 o                         
   8   3  18         52.48         48.53         7.85 o                         
   9   3  18         77.38        101.18         7.35 o                         
   0   4  18        107.08        108.59         7.02 o                         
   1   4  18       1761.88       1658.58        22.53 o                         
   2   4  18        307.55        324.58        13.14 o                         
   3   4  18       1457.15       1461.67        20.86 o                         
   4   4  18          5.79         22.57         4.56 o                         
   5   4  18       1168.17       1385.32        41.19 o                         
   6   4  18        337.62        348.07        34.82 o                         
   7   4  18        694.26        787.12        25.02 o                         
   8   4  18        219.20        183.99        30.54 o                         
   9   4  18         81.63         62.41        12.08 o                         
   1   5  18        785.60        798.68        12.10 o                         
   2   5  18        453.57        492.68        15.10 o                         
   3   5  18        157.04        150.97         7.46 o                         
   4   5  18        216.33        214.12         9.45 o                         
   5   5  18         62.11         53.62         7.64 o                         
   6   5  18       1145.33       1171.81        44.14 o                         
   7   5  18          7.25         12.80         5.55 o                         
   8   5  18        440.41        394.89        14.48 o                         
   9   5  18        305.24        265.53        22.79 o                         
   0   6  18         97.04         58.03         7.25 o                         
   1   6  18       3998.12       3876.26        45.25 o                         
   2   6  18         19.52         55.21         6.67 o                         
   3   6  18       3233.07       3227.01        61.87 o                         
   4   6  18         44.10         43.36         6.17 o                         
   5   6  18        269.17        253.73        26.74 o                         
   6   6  18        512.50        473.36        22.20 o                         
   7   6  18       1088.96       1169.46        31.23 o                         
   8   6  18         25.71         13.73         4.32 o                         
   9   6  18          0.56          6.44         4.39 o                         
   1   7  18          5.05         18.07         3.41 o                         
   2   7  18       1149.70       1154.31        27.08 o                         
   3   7  18        399.04        423.11        11.94 o                         
   4   7  18         25.70         34.64         4.65 o                         
   5   7  18         25.36         27.12         7.00 o                         
   6   7  18        521.31        546.38        26.95 o                         
   7   7  18        257.13        294.03        25.93 o                         
   8   7  18        189.88        222.99        14.69 o                         
   9   7  18        387.99        409.80        23.42 o                         
   0   8  18        112.68        115.56        12.69 o                         
   1   8  18       1779.80       1730.24        28.54 o                         
   2   8  18        128.48        144.42         8.86 o                         
   3   8  18       3057.67       3116.16        63.11 o                         
   4   8  18        832.17        802.91        20.74 o                         
   5   8  18        449.46        479.60        20.55 o                         
   6   8  18       1028.29        904.82        31.58 o                         
   7   8  18       1031.41       1028.89        35.06 o                         
   8   8  18         14.72          9.54         4.36 o                         
   1   9  18        874.76        847.32        30.34 o                         
   2   9  18        533.88        490.80        13.07 o                         
   3   9  18        939.68        948.25        29.33 o                         
   4   9  18        246.95        228.49        19.86 o                         
   5   9  18        240.90        249.19        29.47 o                         
   6   9  18         10.99         19.80         5.38 o                         
   7   9  18         18.14         20.51         4.94 o                         
   8   9  18         13.92         11.36         5.13 o                         
   0  10  18        137.04        127.42        13.58 o                         
   1  10  18         65.87         75.51         7.47 o                         
   2  10  18         16.58         20.36         4.14 o                         
   3  10  18        220.60        224.44        19.99 o                         
   4  10  18          5.83         10.54         4.90 o                         
   5  10  18        826.78        889.50        38.92 o                         
   6  10  18         99.50         98.44         9.40 o                         
   7  10  18        197.28        266.08        29.59 o                         
   8  10  18         20.04          5.76         6.95 o                         
   1  11  18        738.82        787.05        21.59 o                         
   2  11  18        402.86        369.84        34.61 o                         
   3  11  18        186.18        197.36        10.26 o                         
   4  11  18          4.00          6.78         5.38 o                         
   5  11  18         40.98         47.50         7.77 o                         
   6  11  18        144.45        152.63        13.88 o                         
   7  11  18          0.23          1.94         3.57 o                         
   0  12  18       1303.58       1389.72        58.05 o                         
   1  12  18          6.57          6.44         6.47 o                         
   2  12  18         68.92         65.97         8.65 o                         
   3  12  18        503.21        475.13        21.81 o                         
   4  12  18       1262.95       1259.05        30.49 o                         
   5  12  18       1554.16       1700.21        81.51 o                         
   6  12  18         19.20         21.81         5.08 o                         
   7  12  18         65.77         37.74        10.18 o                         
   1  13  18        445.88        491.51        22.68 o                         
   2  13  18         22.94         33.40         8.01 o                         
   3  13  18          1.11          1.98         4.57 o                         
   4  13  18         99.06         52.96        10.44 o                         
   5  13  18          8.81         12.73         6.80 o                         
   6  13  18         24.51         20.70        10.08 o                         
   0  14  18         36.55         52.58        14.27 o                         
   1  14  18         80.01        101.70        10.59 o                         
   2  14  18        288.95        271.70        13.58 o                         
   3  14  18        122.13        105.81        10.34 o                         
   4  14  18        139.50        128.58        16.63 o                         
   5  14  18          0.65          6.30         7.24 o                         
   1  15  18        210.57        216.79        11.89 o                         
   2  15  18        185.61        193.00        12.97 o                         
   3  15  18        578.03        581.00        32.42 o                         
   4  15  18          0.50          0.85         6.85 o                         
   5  15  18        233.96        194.40        14.34 o                         
   0  16  18        639.46        692.03        22.18 o                         
   1  16  18          1.12          8.31         3.51 o                         
   2  16  18         31.75         48.32         5.73 o                         
   3  16  18         34.10         17.75         4.91 o                         
   4  16  18         33.77         52.38         8.83 o                         
   1  17  18        821.15        859.52        22.49 o                         
   2  17  18         58.33         46.00         8.54 o                         
   3  17  18         43.75         39.54         7.46 o                         
   1   1  19       1495.02       1477.54        15.35 o                         
   2   1  19         40.88         50.90         4.88 o                         
   3   1  19       2591.09       2603.62        24.75 o                         
   4   1  19       1380.09       1437.66        36.33 o                         
   5   1  19        472.64        478.27        48.90 o                         
   6   1  19        207.23        197.51        14.35 o                         
   7   1  19        138.30        144.02        12.15 o                         
   8   1  19         88.54         89.51        13.03 o                         
   9   1  19          6.04         10.62         5.19 o                         
   0   2  19       6486.71       6255.51        84.05 o                         
   1   2  19         64.30         57.89         4.75 o                         
   2   2  19       3371.67       3390.06        23.82 o                         
   3   2  19       2025.60       2189.83        24.95 o                         
   4   2  19        814.50        827.25        21.08 o                         
   5   2  19        158.91        131.85        10.52 o                         
   6   2  19         21.01         34.87         7.78 o                         
   7   2  19         60.22         39.25         8.20 o                         
   8   2  19         74.95         89.79         7.12 o                         
   9   2  19        554.87        618.49        32.98 o                         
   1   3  19        934.97        981.13        13.79 o                         
   2   3  19        784.37        821.75        12.40 o                         
   3   3  19        683.75        688.84        12.30 o                         
   4   3  19        389.69        396.10        11.73 o                         
   5   3  19        283.28        244.79        14.00 o                         
   6   3  19       1682.20       1844.43        64.88 o                         
   7   3  19        196.62        183.09        13.38 o                         
   8   3  19        928.91        910.46        28.91 o                         
   9   3  19        148.50        130.52         8.76 o                         
   0   4  19         11.20         15.17         3.90 o                         
   1   4  19        943.53        931.43        23.20 o                         
   2   4  19       1039.47       1013.72        15.59 o                         
   3   4  19         52.40         59.23         5.24 o                         
   4   4  19        204.37        224.52        13.88 o                         
   5   4  19       1106.71        966.73        25.90 o                         
   6   4  19          3.56          3.15         4.43 o                         
   7   4  19        423.74        401.68        42.31 o                         
   8   4  19         47.20         37.24         5.15 o                         
   9   4  19          7.58         23.52         7.12 o                         
   1   5  19         24.47         41.72         3.69 o                         
   2   5  19        198.15        201.20        11.34 o                         
   3   5  19       1169.13       1213.77        26.21 o                         
   4   5  19        362.65        355.74        16.55 o                         
   5   5  19        621.29        690.70        36.91 o                         
   6   5  19         28.35         35.94         9.77 o                         
   7   5  19        252.44        200.43        11.87 o                         
   8   5  19          0.17          3.22         3.44 o                         
   9   5  19        147.12        168.07        15.72 o                         
   0   6  19        275.03        233.11        12.82 o                         
   1   6  19       4260.50       4133.45        85.96 o                         
   2   6  19        903.88        849.49        15.80 o                         
   3   6  19       1823.14       1759.27        35.66 o                         
   4   6  19         72.66         70.06         5.85 o                         
   5   6  19        474.17        479.38        47.50 o                         
   6   6  19         47.09         58.92        12.35 o                         
   7   6  19        716.15        720.12        23.43 o                         
   8   6  19          0.19          3.69         4.09 o                         
   9   6  19        435.71        327.25        19.98 o                         
   1   7  19        386.84        404.53        17.18 o                         
   2   7  19        769.12        778.62        22.94 o                         
   3   7  19          0.74          8.62         3.94 o                         
   4   7  19        158.99        149.73         8.96 o                         
   5   7  19        178.06        184.53        25.44 o                         
   6   7  19        607.33        558.08        22.61 o                         
   7   7  19          1.98          8.30         5.01 o                         
   8   7  19        215.39        242.75        62.02 o                         
   0   8  19          8.70         11.67         7.17 o                         
   1   8  19         57.95         51.45         8.21 o                         
   2   8  19       1815.82       1783.26        28.35 o                         
   3   8  19       1872.56       1934.88        68.94 o                         
   4   8  19        118.55        126.97        15.44 o                         
   5   8  19        287.42        306.19        42.72 o                         
   6   8  19         62.02         74.24         9.26 o                         
   7   8  19        476.38        407.25        29.37 o                         
   8   8  19          4.22          6.28         4.49 o                         
   1   9  19          0.43         10.18         4.15 o                         
   2   9  19        300.56        291.11        11.28 o                         
   3   9  19        212.45        186.19        18.10 o                         
   4   9  19         45.84         66.34         7.47 o                         
   5   9  19        221.88        197.27        19.97 o                         
   6   9  19        150.93        144.56        11.08 o                         
   7   9  19          2.29          7.03         4.43 o                         
   8   9  19        266.00        244.86        19.20 o                         
   0  10  19        121.62        118.86        13.16 o                         
   1  10  19        102.84         75.23         6.81 o                         
   2  10  19        289.34        313.34        37.91 o                         
   3  10  19        460.41        482.65        15.51 o                         
   4  10  19        102.46         91.14        11.90 o                         
   5  10  19        527.93        523.58        24.98 o                         
   6  10  19        614.52        586.91        25.45 o                         
   7  10  19        389.25        397.06        16.71 o                         
   1  11  19        158.83        179.59        15.36 o                         
   2  11  19        925.69        903.27        26.22 o                         
   3  11  19        590.18        613.95        25.21 o                         
   4  11  19         84.23         85.05         7.95 o                         
   5  11  19        277.06        259.08        18.01 o                         
   6  11  19        169.24        173.15        43.60 o                         
   7  11  19         76.92         50.70        11.12 o                         
   0  12  19        275.26        274.70        25.62 o                         
   1  12  19         85.44        115.86        12.20 o                         
   2  12  19          7.91         13.48         6.19 o                         
   3  12  19        309.60        309.31        15.87 o                         
   4  12  19        125.34         78.70        10.46 o                         
   5  12  19       1516.86       1513.10        73.26 o                         
   6  12  19         14.66         20.76        10.08 o                         
   7  12  19        596.92        416.12        22.41 o                         
   1  13  19          9.71         13.75         4.83 o                         
   2  13  19        223.52        239.56        13.09 o                         
   3  13  19        307.57        313.77        16.04 o                         
   4  13  19        815.29        772.81        37.58 o                         
   5  13  19        330.60        320.79        19.83 o                         
   0  14  19         81.94         94.24         8.51 o                         
   1  14  19         48.69         39.50         6.46 o                         
   2  14  19        692.21        669.43        20.04 o                         
   3  14  19        186.81        172.65        12.23 o                         
   4  14  19         69.93         79.32        12.84 o                         
   5  14  19        533.26        552.79        24.99 o                         
   1  15  19        124.15        115.23         9.74 o                         
   2  15  19         72.74         78.44         6.98 o                         
   3  15  19         20.25         41.77         6.51 o                         
   4  15  19         18.49          8.17         6.61 o                         
   5  15  19          3.66          7.82         4.63 o                         
   0  16  19        131.94        130.39        10.64 o                         
   1  16  19       1613.48       1619.98        27.17 o                         
   2  16  19         10.89         14.09         3.44 o                         
   3  16  19        891.78        930.58        32.32 o                         
   4  16  19          0.81          0.75         4.19 o                         
   1  17  19          4.01          1.62         4.06 o                         
   2  17  19          0.03          7.01         4.50 o                         
   0   0  20       9366.06       9873.39       102.36 o                         
   1   0  20       2502.45       2405.35        32.46 o                         
   2   0  20       6048.41       5973.10        61.76 o                         
   3   0  20       3038.32       3109.61        81.32 o                         
   4   0  20        353.01        353.02        12.58 o                         
   5   0  20       1258.81       1213.02        45.09 o                         
   6   0  20        481.82        461.40        36.13 o                         
   7   0  20         65.19         55.80         8.25 o                         
   8   0  20         89.11        125.53        14.90 o                         
   9   0  20          4.03          1.45         7.18 o                         
   1   1  20        372.29        393.69        12.17 o                         
   2   1  20        696.56        797.02        14.92 o                         
   3   1  20        352.56        364.72         9.34 o                         
   4   1  20        316.00        315.03        10.09 o                         
   5   1  20        475.10        481.59        36.35 o                         
   6   1  20        125.87        180.05        21.87 o                         
   7   1  20          3.68          6.74         4.28 o                         
   8   1  20        392.88        370.94        12.21 o                         
   9   1  20         24.66         22.26         6.34 o                         
   0   2  20       1195.48       1380.47        36.30 o                         
   1   2  20       1074.65       1110.57        25.34 o                         
   2   2  20          3.62         10.69         3.31 o                         
   3   2  20       2797.36       2829.83        80.91 o                         
   4   2  20       1542.42       1526.04        23.44 o                         
   5   2  20       3060.72       3142.06       104.40 o                         
   6   2  20       1128.27       1109.43        30.51 o                         
   7   2  20       4485.59       4623.08        55.14 o                         
   8   2  20         93.52         85.50         7.19 o                         
   9   2  20        291.49        245.50        47.68 o                         
   1   3  20         18.70         17.75         3.06 o                         
   2   3  20        255.72        286.07        16.62 o                         
   3   3  20          8.33         10.47         3.69 o                         
   4   3  20         11.33         16.88         3.97 o                         
   5   3  20        615.65        608.51        32.82 o                         
   6   3  20        246.75        309.26        21.49 o                         
   7   3  20         48.43         56.53        16.03 o                         
   8   3  20        487.53        635.86        54.75 o                         
   9   3  20         21.78         23.53         9.66 o                         
   0   4  20        974.34        849.39        17.90 o                         
   1   4  20        475.53        464.85        13.66 o                         
   2   4  20        653.86        726.27        15.46 o                         
   3   4  20        567.95        545.08        15.78 o                         
   4   4  20        919.22        851.04        22.32 o                         
   5   4  20        681.66        694.78        34.59 o                         
   6   4  20         94.79         89.88        13.34 o                         
   7   4  20        214.34        211.09        10.53 o                         
   8   4  20          3.83          7.50         4.28 o                         
   9   4  20        307.46        219.95        17.31 o                         
   1   5  20         20.08         27.93         3.43 o                         
   2   5  20         64.13         64.29         8.94 o                         
   3   5  20        375.24        396.08        15.96 o                         
   4   5  20        977.51       1041.27        27.40 o                         
   5   5  20         54.38         63.04         6.61 o                         
   6   5  20       1061.67       1080.23        37.42 o                         
   7   5  20         33.92         30.33         8.81 o                         
   8   5  20         60.03         58.37         9.14 o                         
   0   6  20        745.67        783.62        18.62 o                         
   1   6  20       1474.90       1476.47        27.98 o                         
   2   6  20         89.93         99.29         6.20 o                         
   3   6  20        657.93        668.59        15.87 o                         
   4   6  20         39.11         37.89        11.18 o                         
   5   6  20       1079.02       1060.46        51.50 o                         
   6   6  20        300.54        263.91        16.52 o                         
   7   6  20        189.53        170.96        30.61 o                         
   8   6  20        101.70        109.71         8.20 o                         
   1   7  20        349.67        370.32        11.81 o                         
   2   7  20        430.99        429.89        21.62 o                         
   3   7  20         42.17         50.53         5.50 o                         
   4   7  20         53.94         53.49         8.61 o                         
   5   7  20          5.84         27.00        11.77 o                         
   6   7  20         43.46         61.28         9.69 o                         
   7   7  20        220.80        238.82        16.99 o                         
   8   7  20          1.20          7.54         4.91 o                         
   0   8  20       2474.07       2491.58        55.56 o                         
   1   8  20       2937.86       2610.26        40.16 o                         
   2   8  20       1578.38       1453.54        39.54 o                         
   3   8  20        832.20        752.98        43.73 o                         
   4   8  20          8.35          5.34         5.05 o                         
   5   8  20        138.84        146.91        11.91 o                         
   6   8  20        121.92        111.71        10.91 o                         
   7   8  20        225.14        282.56        19.94 o                         
   8   8  20         11.59          5.51         6.03 o                         
   1   9  20        385.16        356.86        13.08 o                         
   2   9  20         76.01         82.97        17.22 o                         
   3   9  20        353.20        331.90        14.00 o                         
   4   9  20          4.54          2.12         5.70 o                         
   5   9  20         17.88         20.80         6.31 o                         
   6   9  20         90.69         91.04         9.06 o                         
   7   9  20          8.93          7.74         4.05 o                         
   0  10  20        492.98        518.94        34.60 o                         
   1  10  20         14.15         15.16         7.10 o                         
   2  10  20        568.23        568.92        28.94 o                         
   3  10  20         12.09         19.81         5.04 o                         
   4  10  20        455.99        432.98        15.65 o                         
   5  10  20         48.06         64.63        10.16 o                         
   6  10  20          2.54         11.53         4.85 o                         
   7  10  20       1092.58        978.38        28.40 o                         
   1  11  20        326.68        338.33        13.85 o                         
   2  11  20         11.51         12.36         6.28 o                         
   3  11  20        642.17        594.45        21.05 o                         
   4  11  20         45.85         27.33         8.82 o                         
   5  11  20        427.42        442.64        19.88 o                         
   6  11  20        194.44        214.31        15.07 o                         
   0  12  20        445.26        507.50        23.03 o                         
   1  12  20        356.53        371.83        15.80 o                         
   2  12  20         50.78         57.39         7.65 o                         
   3  12  20        571.97        606.50        25.87 o                         
   4  12  20        340.88        322.50        31.18 o                         
   5  12  20         22.95         19.00         6.49 o                         
   6  12  20        184.27        123.58        16.13 o                         
   1  13  20          0.38          4.36         3.97 o                         
   2  13  20        373.27        391.39        15.73 o                         
   3  13  20         99.95        112.77        10.77 o                         
   4  13  20         45.93         40.75        10.53 o                         
   5  13  20         45.22         51.65         9.42 o                         
   0  14  20         12.91          9.57         4.45 o                         
   1  14  20          0.52          0.98         3.73 o                         
   2  14  20        723.00        637.84        22.70 o                         
   3  14  20         22.06         36.60         6.59 o                         
   4  14  20         21.60         12.88         7.52 o                         
   5  14  20        113.72        104.65        10.32 o                         
   1  15  20        396.34        402.61        13.67 o                         
   2  15  20        422.91        419.60        11.83 o                         
   3  15  20         78.23         77.07        11.52 o                         
   4  15  20         12.86         13.50         5.82 o                         
   0  16  20         27.03         25.93         7.92 o                         
   1  16  20         47.20         60.46         6.97 o                         
   2  16  20        663.70        652.87        25.62 o                         
   3  16  20         70.46         53.07         8.05 o                         
   1   1  21        136.24        115.53         5.73 o                         
   2   1  21       7618.58       7822.25        45.17 o                         
   3   1  21        861.30        841.25        13.67 o                         
   4   1  21       1118.38       1085.21        17.08 o                         
   5   1  21          1.64          5.56         6.19 o                         
   6   1  21       1034.67       1146.32        37.19 o                         
   7   1  21        119.53        129.47        14.44 o                         
   8   1  21        632.44        686.68        27.02 o                         
   9   1  21        282.20        213.76        12.36 o                         
   0   2  21       1093.83       1206.85        24.16 o                         
   1   2  21         88.45         94.43         7.41 o                         
   2   2  21        765.33        802.79        14.20 o                         
   3   2  21        129.07        195.63        22.47 o                         
   4   2  21         18.24         18.41         3.97 o                         
   5   2  21        145.16        230.58        47.03 o                         
   6   2  21         74.17         80.39        38.82 o                         
   7   2  21        901.59       1083.58       164.66 o                         
   8   2  21         60.37         68.03         8.65 o                         
   9   2  21        255.05        189.45        38.28 o                         
   1   3  21        761.37        736.29        12.62 o                         
   2   3  21        296.23        293.23         8.17 o                         
   3   3  21        117.95        102.30         7.15 o                         
   4   3  21        368.01        467.52        16.01 o                         
   5   3  21        305.18        295.78        13.36 o                         
   6   3  21        911.25       1011.86        93.41 o                         
   7   3  21        568.63        502.33        20.10 o                         
   8   3  21         22.17         21.61         6.47 o                         
   0   4  21       1255.68       1174.38        23.73 o                         
   1   4  21          6.27         13.57         2.95 o                         
   2   4  21        640.50        627.28        17.78 o                         
   3   4  21        260.50        286.75        11.99 o                         
   4   4  21          3.94         10.93         5.53 o                         
   5   4  21        316.85        296.24        13.32 o                         
   6   4  21        380.36        363.14        19.10 o                         
   7   4  21        218.46        271.34        24.55 o                         
   8   4  21        342.92        285.04        13.12 o                         
   1   5  21          4.10          6.71         3.09 o                         
   2   5  21          3.83          8.78         3.28 o                         
   3   5  21         89.04        104.54         6.92 o                         
   4   5  21        265.25        243.10        16.04 o                         
   5   5  21        334.47        329.10        21.35 o                         
   6   5  21         23.25         22.14         5.78 o                         
   7   5  21         53.10         55.01         6.49 o                         
   8   5  21        197.05        188.76        12.67 o                         
   0   6  21       2364.07       2496.48        34.02 o                         
   1   6  21       1143.20       1094.20        20.11 o                         
   2   6  21       1277.15       1328.76        20.69 o                         
   3   6  21          1.24          3.60         4.34 o                         
   4   6  21        246.25        260.16        12.51 o                         
   5   6  21        397.46        414.55        51.52 o                         
   6   6  21         34.69         36.67        11.24 o                         
   7   6  21        170.13        123.10        10.46 o                         
   8   6  21         63.19         65.90         7.22 o                         
   1   7  21        197.76        217.21         8.90 o                         
   2   7  21          0.07          5.02         3.55 o                         
   3   7  21         17.00         13.42         6.56 o                         
   4   7  21          8.29          6.54         4.97 o                         
   5   7  21        439.22        438.84        20.36 o                         
   6   7  21         51.30         48.68         7.34 o                         
   7   7  21         27.63         27.23         7.48 o                         
   0   8  21        122.71         83.28         9.62 o                         
   1   8  21        546.31        583.95        20.27 o                         
   2   8  21         17.76         12.66        11.40 o                         
   3   8  21          4.04          9.73         5.21 o                         
   4   8  21        238.01        217.65        15.64 o                         
   5   8  21       2001.52       2086.66        68.98 o                         
   6   8  21         38.38         31.60         6.33 o                         
   7   8  21         33.26         13.83         5.26 o                         
   1   9  21        412.03        396.30        21.47 o                         
   2   9  21        663.75        588.75        19.51 o                         
   3   9  21        308.11        334.43        16.13 o                         
   4   9  21        314.53        332.83        19.46 o                         
   5   9  21         18.75         27.92         5.51 o                         
   6   9  21         61.34         51.80         7.09 o                         
   7   9  21         51.31         50.44         6.94 o                         
   0  10  21       1873.86       1710.64        38.03 o                         
   1  10  21       1656.95       1728.13        31.63 o                         
   2  10  21        365.79        345.69        20.33 o                         
   3  10  21        336.90        336.66        18.26 o                         
   4  10  21          1.29          3.00         4.48 o                         
   5  10  21        712.24        896.10        26.07 o                         
   6  10  21          7.11         10.23         3.91 o                         
   1  11  21          8.92         11.49         4.61 o                         
   2  11  21         62.13         61.24         7.75 o                         
   3  11  21         78.40         70.12        11.20 o                         
   4  11  21         23.21         24.06         7.72 o                         
   5  11  21          0.23          3.64         4.44 o                         
   6  11  21         93.20         84.39         7.74 o                         
   0  12  21         56.73         38.60         7.97 o                         
   1  12  21        900.22        964.37        19.31 o                         
   2  12  21        365.09        360.99        24.23 o                         
   3  12  21        852.67        883.69        32.52 o                         
   4  12  21         37.39         29.41        10.01 o                         
   5  12  21        472.89        518.32        23.13 o                         
   1  13  21        589.94        635.15        16.84 o                         
   2  13  21         63.73         64.89         8.94 o                         
   3  13  21        176.48        185.21        22.03 o                         
   4  13  21         27.96         24.84         8.21 o                         
   5  13  21          9.51         19.52         4.84 o                         
   0  14  21        173.69        237.29        20.64 o                         
   1  14  21         40.69         48.60         5.25 o                         
   2  14  21        209.50        236.05         9.50 o                         
   3  14  21        997.02       1021.29        25.33 o                         
   4  14  21        295.76        287.61        12.91 o                         
   1  15  21        277.74        337.48        14.95 o                         
   2  15  21          0.35          1.62         3.29 o                         
   3  15  21        243.80        213.45        15.02 o                         
   4  15  21          2.64          1.76         3.80 o                         
   0   0  22       4799.00       5297.65        68.79 o                         
   1   0  22       3164.41       3169.95        58.27 o                         
   2   0  22       4040.60       4415.17        63.84 o                         
   3   0  22       3141.21       3179.64        51.31 o                         
   4   0  22         50.78         75.24        21.51 o                         
   5   0  22        192.75        134.84        12.23 o                         
   6   0  22        545.32        549.57        41.59 o                         
   7   0  22       1830.22       1780.20        68.03 o                         
   8   0  22         47.18         58.46        13.23 o                         
   1   1  22       1367.78       1315.38        17.84 o                         
   2   1  22        624.57        681.50        19.26 o                         
   3   1  22         57.05         59.64         4.39 o                         
   4   1  22        247.40        215.93        29.65 o                         
   5   1  22       1114.86        995.57        58.60 o                         
   6   1  22         38.09         46.86         8.74 o                         
   7   1  22        389.99        355.48        51.91 o                         
   8   1  22         38.67         20.14        15.51 o                         
   0   2  22       2587.70       2462.28        52.16 o                         
   1   2  22       6502.85       6599.98        71.57 o                         
   2   2  22       1231.35       1155.50        21.20 o                         
   3   2  22       2613.09       2569.11        25.39 o                         
   4   2  22         99.27         92.16        15.58 o                         
   5   2  22        345.32        336.82        16.22 o                         
   6   2  22       1044.49       1105.71        33.73 o                         
   7   2  22        286.02        231.17        15.74 o                         
   8   2  22         32.04         42.37        17.53 o                         
   1   3  22          7.81         10.03         3.50 o                         
   2   3  22          9.90          8.56         3.68 o                         
   3   3  22        853.10        834.76        17.21 o                         
   4   3  22        197.86        189.77        19.95 o                         
   5   3  22        191.36        195.08        13.27 o                         
   6   3  22         27.02         30.56         5.81 o                         
   7   3  22         13.17         37.38        12.11 o                         
   8   3  22          2.93          2.23         5.45 o                         
   0   4  22       2651.15       2735.15        37.50 o                         
   1   4  22        619.30        636.89        13.81 o                         
   2   4  22        805.86        858.76        15.16 o                         
   3   4  22        692.51        719.48        41.07 o                         
   4   4  22         34.28         26.44         5.72 o                         
   5   4  22       1386.74       1474.94        42.35 o                         
   6   4  22         89.18        106.29         9.18 o                         
   7   4  22        523.80        460.31        15.92 o                         
   8   4  22          4.18          6.78         5.04 o                         
   1   5  22       2473.75       2503.79        31.97 o                         
   2   5  22        641.69        670.03        13.14 o                         
   3   5  22        584.81        601.77        43.72 o                         
   4   5  22         12.69         11.93         4.47 o                         
   5   5  22        596.03        625.42        29.23 o                         
   6   5  22         81.28         71.10         7.61 o                         
   7   5  22         64.31         73.81         7.25 o                         
   0   6  22       1212.36        956.65        20.80 o                         
   1   6  22          9.81         10.04         3.49 o                         
   2   6  22         95.52         70.64         5.96 o                         
   3   6  22         26.25         38.18         8.09 o                         
   4   6  22         39.73         44.71         7.79 o                         
   5   6  22        237.48        259.61        13.74 o                         
   6   6  22        127.37        120.43         8.92 o                         
   7   6  22        110.30        140.84        11.02 o                         
   1   7  22       1253.26       1206.52        45.76 o                         
   2   7  22          2.61          0.90         5.67 o                         
   3   7  22         95.66        119.23         7.54 o                         
   4   7  22        519.14        431.40        19.82 o                         
   5   7  22         35.17         34.41         5.77 o                         
   6   7  22        280.57        291.44        28.48 o                         
   7   7  22          1.98          2.13         3.31 o                         
   0   8  22        269.70        303.99        19.25 o                         
   1   8  22         18.90         26.65         9.03 o                         
   2   8  22          0.05          7.43         3.94 o                         
   3   8  22         27.67         39.71         5.84 o                         
   4   8  22          5.60          8.02         5.18 o                         
   5   8  22         90.89        105.68        10.22 o                         
   6   8  22          3.82         10.40         8.11 o                         
   7   8  22        405.26        395.35        21.64 o                         
   1   9  22         40.54         35.20         4.81 o                         
   2   9  22         28.59         23.21         5.90 o                         
   3   9  22          5.80         21.00         6.24 o                         
   4   9  22        703.00        649.07        44.67 o                         
   5   9  22        133.87        152.82         8.90 o                         
   6   9  22         58.39         50.74        20.51 o                         
   0  10  22         97.06         58.06         9.61 o                         
   1  10  22         54.33         51.20         6.06 o                         
   2  10  22         40.23         49.06         7.13 o                         
   3  10  22        249.91        277.61        20.00 o                         
   4  10  22          0.16          1.02         5.46 o                         
   5  10  22        442.33        442.16        18.22 o                         
   6  10  22        168.95        185.20        16.40 o                         
   1  11  22        512.46        576.50        17.19 o                         
   2  11  22        133.04        127.62         8.49 o                         
   3  11  22        523.83        479.40        20.52 o                         
   4  11  22         27.33         34.44         7.28 o                         
   5  11  22         36.71         43.45         5.64 o                         
   0  12  22         27.44         40.01         6.42 o                         
   1  12  22        138.81        136.35         8.92 o                         
   2  12  22        549.63        543.73        13.99 o                         
   3  12  22        775.13        772.72        20.25 o                         
   4  12  22         67.13         49.34         8.48 o                         
   5  12  22        114.10        105.08        17.03 o                         
   1  13  22        109.70        131.07         7.82 o                         
   2  13  22          9.70         19.81         4.18 o                         
   3  13  22        154.21        152.43         8.71 o                         
   4  13  22         22.35         38.08         5.05 o                         
   0  14  22         64.67         87.41        12.59 o                         
   1  14  22         52.58         46.54         4.73 o                         
   2  14  22        302.56        307.14        11.89 o                         
   3  14  22         38.92         38.34         6.23 o                         
   1  15  22        345.86        332.33        13.49 o                         
   1   1  23        231.88        254.76        11.96 o                         
   2   1  23          4.44         10.71         3.50 o                         
   3   1  23        356.50        373.85        27.45 o                         
   4   1  23        456.33        473.85        12.95 o                         
   5   1  23        652.31        551.45        39.85 o                         
   6   1  23        423.20        369.28        28.98 o                         
   7   1  23        502.66        478.61        72.29 o                         
   8   1  23         38.17         28.05        13.22 o                         
   0   2  23        654.00        724.32        19.49 o                         
   1   2  23         16.23         26.84         4.41 o                         
   2   2  23        450.88        409.93        10.68 o                         
   3   2  23          6.00         18.02        11.11 o                         
   4   2  23        159.09        160.82         9.23 o                         
   5   2  23          0.81          5.94         6.00 o                         
   6   2  23        220.86        237.15        21.62 o                         
   7   2  23        105.29        149.53        38.42 o                         
   8   2  23         15.47          9.03         5.23 o                         
   1   3  23        144.00        131.23         7.57 o                         
   2   3  23       1014.40       1041.86        19.03 o                         
   3   3  23        344.42        339.15        26.13 o                         
   4   3  23        121.52        112.39         7.97 o                         
   5   3  23        134.92        138.91        15.94 o                         
   6   3  23        261.00        299.71        32.79 o                         
   7   3  23          2.26          5.60         5.95 o                         
   8   3  23        668.79        543.32        19.06 o                         
   0   4  23          5.96         10.29         4.78 o                         
   1   4  23        138.79        112.86         7.30 o                         
   2   4  23        639.92        641.68        20.76 o                         
   3   4  23        143.13        122.96        11.13 o                         
   4   4  23        124.92        122.80        10.57 o                         
   5   4  23         75.61        102.99        24.14 o                         
   6   4  23         11.20         12.99         4.74 o                         
   7   4  23        152.63        165.78        12.28 o                         
   1   5  23         77.09         59.24         6.06 o                         
   2   5  23        509.06        545.22        21.64 o                         
   3   5  23         16.19         12.35         5.01 o                         
   4   5  23         14.58          9.58         4.69 o                         
   5   5  23          0.04          6.57         4.32 o                         
   6   5  23        143.24        121.52        10.26 o                         
   7   5  23         36.05         35.22         5.53 o                         
   0   6  23        153.64        178.80        18.41 o                         
   1   6  23        160.73        167.52        12.75 o                         
   2   6  23        118.26        129.26         9.66 o                         
   3   6  23         43.08         48.38         6.87 o                         
   4   6  23          0.38         -0.51         3.67 o                         
   5   6  23         77.42         81.40         8.56 o                         
   6   6  23          0.79          5.84         4.51 o                         
   7   6  23         85.20         54.16        26.41 o                         
   1   7  23        281.36        244.38         8.85 o                         
   2   7  23         14.49         13.61         4.44 o                         
   3   7  23        234.28        214.13        10.90 o                         
   4   7  23        132.32        131.07         7.72 o                         
   5   7  23          2.16          3.30         4.27 o                         
   6   7  23        295.86        312.17        39.43 o                         
   0   8  23        174.89        176.49        12.60 o                         
   1   8  23       1406.80       1326.03        22.95 o                         
   2   8  23        188.41        170.54         9.58 o                         
   3   8  23         62.28         56.61         6.48 o                         
   4   8  23        180.75        209.54        10.59 o                         
   5   8  23        723.32        814.67        30.16 o                         
   6   8  23          0.65          3.35         4.58 o                         
   1   9  23         22.31         34.48         5.37 o                         
   2   9  23        321.71        302.29        10.68 o                         
   3   9  23        324.16        357.32        12.02 o                         
   4   9  23         66.49         81.88        10.20 o                         
   5   9  23          9.98          7.98         5.65 o                         
   6   9  23        412.78        448.48        24.80 o                         
   0  10  23        468.22        460.48        22.76 o                         
   1  10  23       1628.45       1648.93        26.20 o                         
   2  10  23         56.88         54.88         5.64 o                         
   3  10  23        338.10        333.87        12.60 o                         
   4  10  23         13.36         17.93         6.27 o                         
   5  10  23       1347.12       1374.83        32.56 o                         
   1  11  23         28.90         35.53         5.03 o                         
   2  11  23         13.27         19.59         4.07 o                         
   3  11  23        328.41        330.85        13.48 o                         
   4  11  23        103.98         85.64         7.58 o                         
   5  11  23          3.82          6.36         4.52 o                         
   0  12  23        172.64        166.13        12.48 o                         
   1  12  23       1290.04       1276.58        25.55 o                         
   2  12  23        176.80        193.25        12.73 o                         
   3  12  23        968.64        858.49        20.56 o                         
   4  12  23        214.80        240.73        13.80 o                         
   1  13  23        217.69        221.19        13.65 o                         
   2  13  23        260.31        245.03        12.32 o                         
   3  13  23          1.25          4.56         6.65 o                         
   0  14  23         57.69         80.66        11.28 o                         
   1  14  23        764.16        826.65        37.39 o                         
   0   0  24       4982.60       4904.92       187.28 o                         
   1   0  24        428.35        468.52        17.93 o                         
   2   0  24        522.83        593.72        33.58 o                         
   3   0  24        103.86        117.34         9.26 o                         
   4   0  24       2387.36       2135.26        59.07 o                         
   5   0  24       4098.74       3895.49       113.96 o                         
   6   0  24         36.04         95.18        17.29 o                         
   7   0  24       1304.56       1321.87        51.81 o                         
   8   0  24         46.16         25.78         7.90 o                         
   1   1  24         34.01         30.89         4.89 o                         
   2   1  24        259.15        254.62        18.44 o                         
   3   1  24         23.80         16.76         4.09 o                         
   4   1  24        147.58        197.88        17.66 o                         
   5   1  24         22.08         26.90        10.79 o                         
   6   1  24         91.75        123.96        30.38 o                         
   7   1  24        134.06        103.28        17.63 o                         
   8   1  24        270.69        222.27        25.99 o                         
   0   2  24        481.11        454.51        21.82 o                         
   1   2  24       2052.39       2196.90        60.91 o                         
   2   2  24        710.79        751.48        26.33 o                         
   3   2  24       1016.27       1134.54        19.74 o                         
   4   2  24        159.11        160.30        12.19 o                         
   5   2  24        259.44        270.09        21.33 o                         
   6   2  24         69.69         71.99        18.12 o                         
   7   2  24         14.06         15.14         6.77 o                         
   8   2  24         73.80         47.70         9.13 o                         
   1   3  24        668.10        739.69        25.97 o                         
   2   3  24        737.88        723.18        25.67 o                         
   3   3  24         30.38         33.37         7.43 o                         
   4   3  24         66.33         67.25         7.33 o                         
   5   3  24         39.51         48.02         9.04 o                         
   6   3  24        348.44        335.49        16.25 o                         
   7   3  24        334.35        312.13        34.66 o                         
   0   4  24        261.14        250.25        21.95 o                         
   1   4  24        403.72        462.85        25.79 o                         
   2   4  24        744.87        719.99        17.66 o                         
   3   4  24       1238.00       1320.62        25.16 o                         
   4   4  24          1.64          8.32         3.88 o                         
   5   4  24       1013.16       1025.73        30.98 o                         
   6   4  24        109.14         96.90         9.52 o                         
   7   4  24        242.09        225.68        14.11 o                         
   1   5  24        300.88        304.81        14.41 o                         
   2   5  24        457.50        489.89        17.35 o                         
   3   5  24        137.84        133.91         8.65 o                         
   4   5  24        235.87        265.38        11.64 o                         
   5   5  24        100.35        133.17        10.53 o                         
   6   5  24        832.13        822.39        28.45 o                         
   7   5  24        139.22        117.75        12.78 o                         
   0   6  24       4831.77       4772.00        69.34 o                         
   1   6  24       1212.72       1220.96        23.18 o                         
   2   6  24         44.67         32.55         9.25 o                         
   3   6  24          3.59          4.92         4.00 o                         
   4   6  24        654.94        625.23        15.71 o                         
   5   6  24        353.57        374.38        14.05 o                         
   6   6  24         29.72         32.96         5.34 o                         
   1   7  24        380.29        397.66        13.05 o                         
   2   7  24        252.84        233.42        12.38 o                         
   3   7  24         84.73         81.12         8.28 o                         
   4   7  24        315.35        292.61        16.76 o                         
   5   7  24        250.62        256.91        12.53 o                         
   6   7  24        568.40        665.62        79.47 o                         
   0   8  24        517.70        435.10        37.12 o                         
   1   8  24         50.53         70.89         9.95 o                         
   2   8  24         76.34         73.41         7.47 o                         
   3   8  24          4.15          3.10         6.24 o                         
   4   8  24         47.30         66.55        13.72 o                         
   5   8  24        118.96        140.51        11.64 o                         
   1   9  24          5.42         11.18         4.11 o                         
   2   9  24         42.35         44.41        10.79 o                         
   3   9  24         82.27         80.22        17.84 o                         
   4   9  24          1.09          1.51         5.49 o                         
   5   9  24         65.16         72.73         8.54 o                         
   0  10  24         50.62         48.41        11.27 o                         
   1  10  24       1093.14       1119.96        26.42 o                         
   2  10  24       3669.39       3744.44        43.52 o                         
   3  10  24        500.64        554.91        46.21 o                         
   4  10  24         23.93         29.02         6.67 o                         
   5  10  24         55.49         72.12        17.08 o                         
   1  11  24          0.02         10.94         4.16 o                         
   2  11  24          1.38          3.56         4.14 o                         
   3  11  24         64.20         40.41        20.01 o                         
   4  11  24         32.44         41.16         6.93 o                         
   0  12  24         20.97         18.01         5.91 o                         
   1  12  24        277.42        304.87        12.40 o                         
   2  12  24        279.25        318.14        15.04 o                         
   3  12  24        163.77        185.94        11.65 o                         
   1  13  24        133.18         95.10         8.58 o                         
   2  13  24        126.93        128.45        13.24 o                         
   1   1  25        422.03        429.11        20.33 o                         
   2   1  25        137.46        125.21         6.82 o                         
   3   1  25        249.71        292.95        11.38 o                         
   4   1  25         17.17         12.89         5.57 o                         
   5   1  25         87.80         99.73        14.18 o                         
   6   1  25        426.91        443.51        24.30 o                         
   7   1  25          4.33          7.43         5.59 o                         
   0   2  25       1131.11       1252.80        47.77 o                         
   1   2  25        882.78        859.44        37.36 o                         
   2   2  25        769.90        781.63        24.32 o                         
   3   2  25         45.43         48.31         7.30 o                         
   4   2  25        116.88        142.01         9.34 o                         
   5   2  25        253.44        201.50        16.87 o                         
   6   2  25          8.38          7.94         7.31 o                         
   7   2  25         14.49         12.17         5.63 o                         
   1   3  25        107.13         92.88         6.21 o                         
   2   3  25        461.20        486.40        42.78 o                         
   3   3  25         83.15         85.35        14.76 o                         
   4   3  25        472.24        488.22        17.00 o                         
   5   3  25         15.75         29.98         7.41 o                         
   6   3  25        293.14        317.72        21.34 o                         
   7   3  25         33.99         31.39         6.66 o                         
   0   4  25          1.47          7.48         4.97 o                         
   1   4  25        828.53        867.95        16.97 o                         
   2   4  25       1277.85       1351.41        29.37 o                         
   3   4  25         29.28         24.64         5.74 o                         
   4   4  25         10.99         11.02         3.84 o                         
   5   4  25        409.38        451.87        20.78 o                         
   6   4  25         37.26         26.91         5.70 o                         
   7   4  25         71.24         93.79        12.32 o                         
   1   5  25        607.52        643.73        24.25 o                         
   2   5  25        339.80        341.31        13.42 o                         
   3   5  25        123.03        107.91         7.35 o                         
   4   5  25          1.56          5.01         5.01 o                         
   5   5  25        146.54         99.43         8.92 o                         
   6   5  25         74.36         61.06         8.11 o                         
   0   6  25        299.24        319.66        18.09 o                         
   1   6  25        354.20        385.82        12.83 o                         
   2   6  25         87.55         76.84         8.64 o                         
   3   6  25        235.30        261.13        10.33 o                         
   4   6  25         30.39         35.43         5.83 o                         
   5   6  25          1.55          2.43         5.39 o                         
   6   6  25        187.79        120.27        15.39 o                         
   1   7  25         14.12         10.11         4.65 o                         
   2   7  25        461.03        429.89        25.82 o                         
   3   7  25         54.17         62.29         6.85 o                         
   4   7  25          9.10         10.04         6.07 o                         
   5   7  25        184.50        141.31        16.72 o                         
   0   8  25          4.70         -2.37         6.55 o                         
   1   8  25       2443.81       2324.85        35.97 o                         
   2   8  25        532.47        540.09        24.30 o                         
   3   8  25        771.31        832.12        22.84 o                         
   4   8  25        147.74        162.52        13.48 o                         
   5   8  25         22.97         21.14         8.37 o                         
   1   9  25         21.72         23.99         5.08 o                         
   2   9  25        127.71        130.64        26.43 o                         
   3   9  25        335.94        311.14        16.36 o                         
   4   9  25          2.32          5.34         5.52 o                         
   0  10  25         46.50         55.48         8.65 o                         
   1  10  25         63.88         77.84         6.61 o                         
   2  10  25        623.37        663.40        34.27 o                         
   3  10  25        634.10        641.16        24.35 o                         
   4  10  25        310.56        302.62        14.60 o                         
   1  11  25        133.40        136.46         8.76 o                         
   2  11  25         99.20         77.27        12.83 o                         
   3  11  25         13.12          7.31         5.00 o                         
   0  12  25          1.45         -0.39         5.68 o                         
   1  12  25         97.00         89.47        12.37 o                         
   2  12  25        230.46        232.87        17.75 o                         
   0   0  26         60.32         55.31        14.66 o                         
   1   0  26        103.52        138.90        15.12 o                         
   2   0  26          0.52         14.25         6.96 o                         
   3   0  26        985.41        970.22        50.01 o                         
   4   0  26         11.85          1.81        12.04 o                         
   5   0  26       2669.49       2552.29        82.17 o                         
   6   0  26          3.76         -0.59         8.65 o                         
   7   0  26         38.05          7.25         6.45 o                         
   1   1  26        161.98        162.74        11.12 o                         
   2   1  26        510.26        474.19        25.27 o                         
   3   1  26        383.60        400.02        27.12 o                         
   4   1  26         88.15         88.61        13.91 o                         
   5   1  26        806.21        776.59        76.24 o                         
   6   1  26         94.13         88.45        12.51 o                         
   7   1  26        145.88        139.38        10.53 o                         
   0   2  26         87.58         94.04        21.87 o                         
   1   2  26        691.37        759.11        42.60 o                         
   2   2  26         11.72         31.57         6.65 o                         
   3   2  26        100.57        116.37         7.89 o                         
   4   2  26        169.26        181.60        13.50 o                         
   5   2  26       1259.71       1286.59        49.58 o                         
   6   2  26        908.29        849.73        28.14 o                         
   7   2  26         33.22         22.92         7.63 o                         
   1   3  26        322.63        304.73        14.53 o                         
   2   3  26          2.38          2.75         4.39 o                         
   3   3  26          0.24          4.22         4.00 o                         
   4   3  26         38.88         39.78         6.51 o                         
   5   3  26         84.75         76.13        10.90 o                         
   6   3  26          3.10          3.72         5.71 o                         
   0   4  26        675.91        710.69        30.99 o                         
   1   4  26       2236.68       2268.84        28.48 o                         
   2   4  26         72.84         84.71         7.16 o                         
   3   4  26       1278.74       1280.73        22.56 o                         
   4   4  26          3.78          9.45         5.15 o                         
   5   4  26        728.86        730.45        33.48 o                         
   6   4  26         74.28         59.26         8.28 o                         
   1   5  26        507.74        501.42        12.92 o                         
   2   5  26         61.38         63.52         7.11 o                         
   3   5  26        513.48        511.42        16.01 o                         
   4   5  26         63.69         56.76         6.87 o                         
   5   5  26         23.64         16.87         5.48 o                         
   0   6  26         72.79         45.95         7.10 o                         
   1   6  26        543.79        548.85        28.05 o                         
   2   6  26         66.68         71.09         7.93 o                         
   3   6  26       1375.13       1458.01        34.17 o                         
   4   6  26          2.99          2.88         4.70 o                         
   5   6  26        112.40         75.15        12.48 o                         
   1   7  26         90.91         91.64        12.18 o                         
   2   7  26          2.62          8.06         3.81 o                         
   3   7  26        570.25        605.30        22.80 o                         
   4   7  26        159.28        164.51        12.66 o                         
   5   7  26         22.93         12.96         6.88 o                         
   0   8  26          4.08          2.52         9.71 o                         
   1   8  26       1126.14       1093.15        48.11 o                         
   2   8  26        249.93        260.62        11.23 o                         
   3   8  26        225.76        287.84        20.27 o                         
   4   8  26        292.56        344.05        54.49 o                         
   1   9  26        165.77        186.73        20.26 o                         
   2   9  26         72.03         49.90         8.17 o                         
   3   9  26          1.50         -0.37         4.16 o                         
   4   9  26          2.61          2.11         4.32 o                         
   0  10  26          1.03         -1.45         8.23 o                         
   1  10  26        279.82        257.91        21.29 o                         
   2  10  26         54.99         49.79         6.16 o                         
   3  10  26         48.04         61.90        11.75 o                         
   1  11  26        649.88        630.90        29.53 o                         
   2  11  26        268.64        220.37        14.20 o                         
   1   1  27        174.85        162.11         8.18 o                         
   2   1  27         82.24         67.69         7.32 o                         
   3   1  27        117.25         84.41         8.12 o                         
   4   1  27         36.99         20.81         9.05 o                         
   5   1  27        462.02        428.50        37.05 o                         
   6   1  27          2.53          1.64         5.15 o                         
   0   2  27        123.20        138.01        13.08 o                         
   1   2  27         50.23         45.87         6.29 o                         
   2   2  27          1.96          1.21         5.18 o                         
   3   2  27         46.28         35.99         6.74 o                         
   4   2  27         47.71         41.16        10.22 o                         
   5   2  27        111.94        148.80        36.67 o                         
   6   2  27          6.88          5.74         5.21 o                         
   1   3  27        938.29        984.22        21.34 o                         
   2   3  27         16.32         14.56         5.19 o                         
   3   3  27          8.96          4.77         4.28 o                         
   4   3  27         59.02         57.01        10.79 o                         
   5   3  27        270.06        228.05        17.90 o                         
   6   3  27         26.47         15.55         5.28 o                         
   0   4  27       1329.61       1396.70        36.43 o                         
   1   4  27        100.74         99.25         7.62 o                         
   2   4  27        380.46        405.90        12.78 o                         
   3   4  27         20.90         14.03         4.26 o                         
   4   4  27         21.74         12.91         5.62 o                         
   5   4  27        482.08        494.73        82.16 o                         
   1   5  27        126.99        134.66         7.91 o                         
   2   5  27         23.89         23.35         4.37 o                         
   3   5  27          0.33          3.34         3.77 o                         
   4   5  27         21.19         14.18         4.33 o                         
   5   5  27         95.71         61.52        11.03 o                         
   0   6  27          8.47          5.70         5.01 o                         
   1   6  27         38.45         43.38         6.39 o                         
   2   6  27         61.43         69.07         5.79 o                         
   3   6  27         52.84         46.74         5.78 o                         
   4   6  27         61.88         51.90         9.13 o                         
   1   7  27        133.11        144.63        10.49 o                         
   2   7  27        643.79        647.91        35.46 o                         
   3   7  27        436.18        427.06        15.06 o                         
   4   7  27          1.13          1.28         4.60 o                         
   0   8  27        165.48        191.14        16.08 o                         
   1   8  27          1.46         10.80         4.64 o                         
   2   8  27         40.89         62.93        11.43 o                         
   3   8  27        800.28        805.63        19.26 o                         
   1   9  27         20.46         20.51         5.15 o                         
   2   9  27        182.13        173.76         9.54 o                         
   3   9  27       1083.39       1042.65        38.06 o                         
   0  10  27        409.89        380.46        22.57 o                         
   1  10  27        107.67         97.77        12.71 o                         
   2  10  27         13.28         18.06         8.39 o                         
   0   0  28        141.05        130.04        14.43 o                         
   1   0  28        268.30        319.51        14.73 o                         
   2   0  28       1490.07       1517.14       143.77 o                         
   3   0  28       2049.23       2079.72        74.90 o                         
   4   0  28         24.36         35.51        12.66 o                         
   5   0  28        394.00        479.82        29.26 o                         
   6   0  28         11.40          8.61         6.36 o                         
   1   1  28          3.33          5.22         4.28 o                         
   2   1  28        149.56        139.34         9.77 o                         
   3   1  28         62.05         62.43        11.87 o                         
   4   1  28        100.93         85.23        11.67 o                         
   5   1  28        637.72        680.22        24.38 o                         
   6   1  28         38.96         28.31         7.50 o                         
   0   2  28         11.44         15.02         6.68 o                         
   1   2  28        451.32        536.70        16.12 o                         
   2   2  28        515.57        511.41        18.59 o                         
   3   2  28       1313.14       1286.72        30.80 o                         
   4   2  28          1.59          2.23         6.79 o                         
   5   2  28        501.06        531.45        24.47 o                         
   1   3  28         25.05         30.29         5.38 o                         
   2   3  28          9.20          7.47         4.88 o                         
   3   3  28         85.34         80.01         9.00 o                         
   4   3  28          1.70          4.20         6.47 o                         
   5   3  28        185.18        150.36        11.54 o                         
   0   4  28       1178.34       1274.53        31.90 o                         
   1   4  28        403.29        411.79        15.37 o                         
   2   4  28        384.48        400.91        14.62 o                         
   3   4  28        963.98        972.69        38.24 o                         
   4   4  28        176.06        188.42        14.04 o                         
   5   4  28        830.18        707.96        21.39 o                         
   1   5  28          1.77          3.43         4.54 o                         
   2   5  28          1.05          5.20         3.72 o                         
   3   5  28        228.85        257.70        20.92 o                         
   4   5  28        119.76        101.86        14.01 o                         
   0   6  28        179.85        226.10        20.81 o                         
   1   6  28       1083.68       1126.64        26.11 o                         
   2   6  28         24.22         35.65         5.01 o                         
   3   6  28       1009.12       1032.08        22.17 o                         
   1   7  28          7.01         11.36         4.91 o                         
   2   7  28        174.66        184.43        10.26 o                         
   3   7  28        338.33        389.13        24.60 o                         
   0   8  28         47.39         41.42        10.05 o                         
   1   8  28        531.16        597.59        91.17 o                         
   2   8  28        186.73        135.50        10.66 o                         
   1   9  28        116.43        110.35        20.66 o                         
   1   1  29          1.02         -0.11         4.89 o                         
   2   1  29        186.51        202.07        16.65 o                         
   3   1  29         12.82         15.46         8.13 o                         
   4   1  29        128.61        137.04        12.05 o                         
   5   1  29         23.71         23.76        15.43 o                         
   0   2  29         80.56        101.76        10.36 o                         
   1   2  29          7.49          8.82         4.41 o                         
   2   2  29        254.46        230.07        11.26 o                         
   3   2  29        284.25        294.35        51.85 o                         
   4   2  29          0.81          3.06         5.49 o                         
   5   2  29         31.98         17.22         4.97 o                         
   1   3  29         23.89         18.30         4.79 o                         
   2   3  29        708.14        719.79        26.76 o                         
   3   3  29         89.75         65.38         9.72 o                         
   4   3  29         89.37         96.91        10.00 o                         
   0   4  29         78.85         95.11        11.73 o                         
   1   4  29        449.64        448.60        19.38 o                         
   2   4  29        977.46        859.22        29.07 o                         
   3   4  29         55.09         71.97        23.77 o                         
   4   4  29         90.31         79.14         8.45 o                         
   1   5  29         39.95         21.37         4.86 o                         
   2   5  29         25.98         25.38         5.88 o                         
   3   5  29        223.49        189.26        17.46 o                         
   0   6  29        311.04        354.63        23.57 o                         
   1   6  29        219.65        209.72        36.38 o                         
   2   6  29          4.01          0.66         3.62 o                         
   1   7  29          3.35          3.11         4.77 o                         
   0   8  29       1026.56       1025.56        34.90 o                         
   0   0  30        121.49        149.65        19.83 o                         
   1   0  30        493.07        499.23        33.46 o                         
   2   0  30        960.59       1025.27        45.59 o                         
   3   0  30       1411.03       1335.54        48.99 o                         
   4   0  30          2.01          8.04         7.08 o                         
   1   1  30        283.87        284.33        18.13 o                         
   2   1  30        318.81        292.96        17.50 o                         
   3   1  30        253.49        231.49        25.41 o                         
   4   1  30         89.89         90.56         8.90 o                         
   0   2  30          5.29          8.09         5.13 o                         
   1   2  30        381.53        346.46        19.83 o                         
   2   2  30        583.84        567.16        23.35 o                         
   3   2  30        695.56        621.32        31.48 o                         
   4   2  30         94.83         79.75        14.54 o                         
   1   3  30         58.06         64.91         6.10 o                         
   2   3  30         53.26         58.75        15.12 o                         
   3   3  30        190.03        186.80        25.34 o                         
   0   4  30        198.91        226.15        18.43 o                         
   1   4  30        352.87        340.18        11.58 o                         
   2   4  30        261.68        243.29        11.15 o                         
   3   4  30        274.58        224.58        22.98 o                         
   1   5  30         92.54         53.56         7.05 o                         
   0   6  30       1463.10       1306.65        39.83 o                         
   1   1  31         11.41         10.01         7.02 o                         
   2   1  31          1.93          2.27         5.09 o                         
   3   1  31         24.65         14.23         4.84 o                         
   1   2  31         48.86         70.71        12.48 o                         
   2   2  31        120.55        113.70        17.17 o                         
   3   2  31          3.48          7.11         6.05 o                         
   2   3  31         39.72         47.16        10.32 o                         
                                                                                
